# Supplementary material for: Comparative Phosphoproteomics Reveals an Important Role of MKK2 in Banana (Musa spp.) Cold Signal Network
Source: Sci Rep. 2017 Jan 20;7:40852. doi: 10.1038/srep40852 (PMC5247763; doi:10.1038/srep40852)
Supplement: Supplementary Dataset 1 [file srep40852-s2.xls]

## Sheet: sheet1
Supplemental Table S1. phosphorylation quantification in Cavendish Banana and Dajiao
Cavendish Banana
Protein accession	Position	Amino acid	Protein names	Score	Modified sequence	Mass error [ppm]	126	127	128	129	130	131	T/C Ratio	P vlaue	Regulated
GSMUA_Achr11P12030_001	134	S	Abscisic stress ripening	79.875	_NEAEEAS(ph)GKK_	0.71327	1.08	1.0908	1.0584	2.9592	3.078	3.1212	2.83612	1.16237e-06	up
GSMUA_Achr10P02410_001	92	T	PTAC16, putative, expressed	84.689	_SLVPVVTSPSTT(ph)LFASTR_	2.72	0.82	0.7544	0.8036	2.1074	2.2632	2.2304	2.77586	5.26742e-06	up
GSMUA_Achr1P19880_001	6	S	Ubiquitin-conjugating enzyme E2 variant 1C	91.932	_TLGGS(ph)GGSGVVVPR_	0.47839	0.97	0.9894	0.9409	2.5802	2.4347	2.4929	2.58863	2.11553e-06	up
GSMUA_Achr1P19880_001	9	S	Ubiquitin-conjugating enzyme E2 variant 1C	86.016	_TLGGSGGS(ph)GVVVPR_	0.31205	0.9	1.107	0.9	2.439	2.457	2.313	2.47988	3.22158e-05	up
GSMUA_AchrUn_randomP08010_001	75	S	Putative uncharacterized protein	119.86	_STATGS(ph)R_	-0.35091	0.89	0.8722	0.8633	2.047	2.1449	2.1093	2.4	1.02713e-06	up
GSMUA_Achr3P27220_001	168	S	Putative Prolyl 4-hydroxylase subunit alpha-1	42.242	_WS(ph)STKWMHVHEYK_	3.4908	1.17	1.2987	1.1583	2.7261	2.8899	2.8899	2.34516	1.0605e-05	up
GSMUA_Achr6P12670_001	46	S	Chlorophyll a-b binding protein CP26, chloroplastic	163.96	_S(ph)KPAAVSPVNDELAK_	1.4382	0.93	0.9765	0.93	1.9065	2.0088	2.0739	2.11148	1.65439e-05	up
GSMUA_AchrUn_randomP08010_001	70	S	Putative uncharacterized protein	114.5	_S(ph)TATGSR_	-0.30103	1.1	1.089	1.078	2.288	2.387	2.211	2.10774	9.71908e-06	up
GSMUA_Achr1P25650_001	47	T	NOI protein, nitrate-induced, putative, expressed	83.758	_TGGNSGTPT(ph)ATPK_	0.17872	0.97	0.8342	0.8924	1.8721	1.9303	1.7945	2.07554	3.21732e-05	up
GSMUA_Achr9P03820_001	10	S	Serine/arginine repetitive matrix protein 1	63.091	_GTS(ph)AEQDTR_	0.60268	0.93	0.8463	0.8928	1.9344	1.8042	1.6275	2.01045	0.000309455	up
GSMUA_Achr9P22380_001	361	T	Putative DNA damage-inducible protein 1	151.07	_NQSSGT(ph)PTNDR_	-0.035021	0.86	0.7912	0.8944	1.6684	1.6082	1.7716	1.98311	6.14135e-05	up
GSMUA_Achr11P12170_001	56	T	Putative uncharacterized protein	54.784	_AT(ph)ESDSNK_	1.26	1.16	1.0556	1.1716	2.3548	2.1228	2.2388	1.98288	6.55129e-05	up
GSMUA_Achr3P30780_001	13	T	expressed protein	43.308	_GIFFT(ph)GKK_	0.15063	1.17	1.1349	1.2051	2.0943	2.1177	2.0709	1.79	1.43963e-06	up
GSMUA_Achr1P25650_001	45	T	NOI protein, nitrate-induced, putative, expressed	96.153	_TGGNSGT(ph)PTAT(ph)PKR_	-2.9478	1.02	1.0506	1.0302	1.7544	1.8666	1.8666	1.76974	1.61413e-05	up
GSMUA_Achr8P34280_001	184	S	RNA recognition motif containing protein, expressed	74.962	_NDYSS(ph)PQK_	3.12	1.13	1.1074	1.1413	1.921	2.034	2.0227	1.76923	1.01699e-05	up
KMMuB_chr6_G15085	54	T	glycine-rich protein	54.539	_LDT(ph)TAPAK_	-0.13622	1.2	1.224	1.152	1.968	2.136	2.22	1.76846	0.000143323	up
KMMuB_chr6_G15085	53	T	glycine-rich protein	54.539	_LDT(ph)TAPAK_	-0.13622	1.1	1.122	1.056	1.804	1.958	2.035	1.76846	0.000143323	up
GSMUA_AchrUn_randomP20650_001	80	S	RNA recognition motif containing protein, putative, expressed	109.16	_ASS(ph)IETGTK_	1.5809	1.09	1.09	1.0573	1.8639	1.9184	1.9402	1.76768	2.54212e-06	up
GSMUA_Achr10P30010_001	73	S	Uncharacterized protein At4g01150, chloroplastic	231.49	_ATS(ph)SSEESSGSGDELLADLK_	3.5892	1.09	1.2426	1.2644	2.0819	2.1037	2.1582	1.76364	5.15781e-05	up
GSMUA_Achr1P25650_001	49	T	NOI protein, nitrate-induced, putative, expressed	79.565	_TGGNSGT(ph)PTAT(ph)PKR_	-2.9478	1.16	1.276	1.276	2.0648	2.2156	2.262	1.7625	9.25994e-05	up
GSMUA_AchrUn_randomP08010_001	79	S	Putative uncharacterized protein	111.31	_SS(ph)TSVSVPSK_	-0.1385	0.88	0.8624	0.7128	1.452	1.3464	1.3904	1.70609	0.00035187	up
GSMUA_Achr8P06760_001	322	T	Predicted protein	71.379	_FLGFT(ph)GK_	0.32652	1.13	1.13	1.13	1.8758	1.9323	1.9323	1.69333	9.97876e-07	up
GSMUA_Achr2P18760_001	4	S	Hypothetical protein	101.35	_VDS(ph)DGETTR_	1.044	1.12	1.1312	1.0192	1.9152	1.7584	1.8256	1.68151	0.00010501	up
KMMuB_chr4_G10957	82	S	mitochondrial import receptor subunit tom22	223.14	_VSS(ph)SISNSPVVYR_	0.073768	0.93	0.9207	1.0044	1.581	1.581	1.6182	1.67427	1.27653e-05	up
GSMUA_AchrUn_randomP08010_001	83	S	Putative uncharacterized protein	121.42	_KSSTSVS(ph)VPSK_	1.2374	1.16	1.0556	1.16	1.8676	1.9372	1.8212	1.66667	5.07845e-05	up
GSMUA_AchrUn_randomP21130_001	45	T	NOI protein, nitrate-induced, putative, expressed	89.484	_TGGNSGASST(ph)PPR_	2.4369	1.13	1.243	1.3221	2.2261	1.6385	2.1696	1.63303	0.00811488	up
GSMUA_Achr7P04410_001	34	S	Remorin	94.309	_S(ph)ASQETK_	0.93879	0.9	0.927	0.891	1.476	1.476	1.413	1.60596	1.01568e-05	up
GSMUA_Achr11P18510_001	49	S	NOI protein, nitrate-induced, putative, expressed	100.11	_TSSSSSAAPAS(ph)PR_	0.39541	1.04	0.9672	1.1544	1.7576	1.56	1.7472	1.60197	0.000831112	up
GSMUA_Achr4P16070_001	134	T	Sucrose-phosphate synthase	157.73	_DATEDMSEELSEGEKGDT(ph)VGELTQGETPR_	3.6247	1.14	1.197	1.2084	1.8354	1.824	1.8012	1.54019	5.38968e-06	up
GSMUA_AchrUn_randomP21050_001	311	S	Putative Auxin-induced protein 5NG4	100.93	_ATTGAAS(ph)FK_	1.2988	1.04	1.0504	1.092	1.5912	1.612	1.6952	1.53922	4.3499e-05	up
GSMUA_Achr10P02410_001	467	T	PTAC16, putative, expressed	139.29	_ART(ph)QIATVR_	-2.0614	1.15	1.1845	1.1615	1.725	1.794	1.794	1.51974	8.79952e-06	up
GSMUA_AchrUn_randomP08010_001	78	S	Putative uncharacterized protein	132.99	_S(ph)STSVSVPSK_	1.1987	1	1.02	0.99	1.46	1.56	1.55	1.51827	4.73702e-05	up
GSMUA_Achr5P15870_001	287	S	Monosaccharide-sensing protein 2	106.37	_RGS(ph)MENQR_	0.39455	0.8	0.72	0.664	1.096	1.08	1.128	1.51282	0.000438904	up
GSMUA_Achr5P06060_001	125	S	Transcription factor HY5	65.374	_RGS(ph)SGSATADSQ_	0.74728	0.94	0.8554	0.3572	1.1938	0.8084	1.2126	1.49345	0.0949564	up
GSMUA_Achr6P04240_001	99	S	HMG-Y-related protein A	115.66	_PALPPVADLPS(ph)PRPR_	-1.4366	0.87	0.8004	0.8874	1.3137	1.2528	1.218	1.47959	0.000224308	up
GSMUA_Achr4P20930_001	199	S	tetraspanin family protein, putative, expressed	130.57	_AANRPVEYDS(ph)DDEYIAQSSGIR_	1.0471	1.17	1.0413	1.2051	1.7316	1.6263	1.6965	1.47945	0.000369963	up
GSMUA_Achr9P07050_001	69	S	Carbonic anhydrase, chloroplastic	92.856	_VQS(ph)GFVQFK_	0.91973	1.12	1.0192	1.0752	1.624	1.5568	1.5568	1.47387	7.97032e-05	up
GSMUA_Achr8P33260_001	48	T	NOI protein, nitrate-induced, putative, expressed	92.38	_TGGNSGTPTT(ph)PTR_	-1.4108	1.14	1.2312	1.2654	1.8012	1.7328	1.7556	1.45455	0.000101965	up
GSMUA_Achr6P15450_001	212	S	splicing factor, arginine/serine-rich 7, putative, expressed	45.829	_RS(ph)PPPSEDR_	-1.6062	1.09	1.3407	1.0028	1.2535	1.9293	1.7549	1.4381	0.045608	up
GSMUA_Achr7P23090_001	56	S	Putative Programmed cell death protein 4	89.877	_GGGGGGGGRS(ph)PSSGVR_	-0.28297	1.03	1.1948	1.1227	1.6377	1.6171	1.5553	1.43692	0.000409181	up
GSMUA_AchrUn_randomP04720_001	199	S	tetraspanin family protein, putative, expressed	132.72	_AANRPAEYDS(ph)DDEYIAPR_	-0.49978	1.18	1.121	1.0738	1.475	1.7346	1.6166	1.43007	0.00198165	up
GSMUA_Achr1P18730_001	68	S	RNA recognition motif containing protein, putative, expressed	122.46	_DTESLGAS(ph)YDR_	0.68045	1.19	1.2019	1.2852	1.7136	1.7612	1.7612	1.42395	5.27795e-05	up
GSMUA_Achr6P02240_001	118	S	Putative Patatin group A-3	62.525	_IFPQGS(ph)GFLSSVR_	-0.21034	1.12	1.064	1.0752	1.5456	1.4448	1.5456	1.39175	0.000175515	up
GSMUA_Achr11P16160_001	81	S	expressed protein	86.411	_LQS(ph)YHEQEADEK_	-1.4024	0.92	0.92	0.9108	1.2972	1.2144	1.2696	1.37458	7.55057e-05	up
GSMUA_Achr2P14240_001	20	T	Hypothetical protein	59.372	_MT(ph)SGEQIHEAIADK_	-0.077087	0.83	0.8881	0.8134	1.1205	1.2118	1.1454	1.37377	0.000440057	up
GSMUA_Achr10P07910_001	176	S	RNA recognition motif containing protein, putative, expressed	115.37	_DANPNTGS(ph)GR_	1.1662	0.84	0.924	0.8064	1.1844	1.2012	1.1172	1.36275	0.00100429	up
GSMUA_AchrUn_randomP08010_001	80	T	Putative uncharacterized protein	152.4	_SST(ph)SVSVPSK_	0.50159	0.98	0.9996	0.98	1.372	1.2544	1.3524	1.34437	0.000388954	up
GSMUA_Achr1P19060_001	414	T	protein kinase PKN/PRK1, effector, putative, expressed	86.161	_QTPAAYSSTQQATYGSGQT(ph)PTR_	0.42869	1	1.03	1.51	1.57	1.41	1.77	1.34181	0.0539115	up
GSMUA_Achr1P23210_001	141	S	Hypothetical protein	93.623	_QLESTTS(ph)LK_	-1.2705	0.81	0.7857	0.7533	1.053	1.0206	1.0692	1.33793	0.000131431
GSMUA_Achr6P14490_001	11	S	Phosphoenolpyruvate carboxylase 2	80.834	_HAS(ph)IDAQLR_	-0.030321	0.95	0.836	0.8645	1.1875	1.2065	1.1495	1.33692	0.000726552
GSMUA_Achr1P00240_001	62	S	Remorin	67.214	_VEDPPAEKS(ph)SGGSTER_	0.63639	0.87	0.8178	0.8526	1.0788	1.1571	1.1571	1.33562	0.000358843
GSMUA_Achr11P24320_001	42	S	Ribulose bisphosphate carboxylase/oxygenase activase 2, chloroplastic	76.165	_VNS(ph)GPSHGR_	-0.14159	0.88	0.8184	0.8184	1.1264	1.0824	1.1176	1.32168	0.000194354
GSMUA_Achr10P10070_001	155	S	Calmodulin-related protein	42.083	_RPGEGS(ph)DSK_	-1.4891	1.18	1.121	0.9794	1.4396	1.4042	1.4514	1.30935	0.00261517
GSMUA_AchrUn_randomP21130_001	44	S	NOI protein, nitrate-induced, putative, expressed	60.764	_KTGGNSGASS(ph)TPPR_	-2.1155	0.96	1.0368	0.9696	1.3344	1.3248	1.1808	1.2945	0.00310293
GSMUA_Achr4P16070_001	143	T	Sucrose-phosphate synthase	124.45	_GDTVGELTQGET(ph)PR_	-1.1516	1.14	1.1628	1.0716	1.482	1.4934	1.3566	1.28378	0.00174585
GSMUA_Achr10P30010_001	72	T	Uncharacterized protein At4g01150, chloroplastic	200.14	_AT(ph)SSSEESSGSGDELLADLK_	-0.40872	0.93	0.9021	0.8649	1.209	1.0974	1.1532	1.28276	0.00121509
GSMUA_Achr3P14050_001	259	S	Uncharacterized protein At2g24330	64.589	_TLNEYVADTQEIGS(ph)PNQR_	0.0026544	0.96	0.9024	0.9792	1.3248	1.1328	1.1808	1.28041	0.00645083
GSMUA_Achr1P00640_001	200	S	tetraspanin family protein, putative, expressed	169.54	_AVEYDS(ph)DDEYIR_	0.43509	1.17	1.1466	1.2285	1.4976	1.521	1.5093	1.27723	0.000102203
GSMUA_Achr6P32730_001	51	S	Putative uncharacterized protein	135.61	_TDGGGLSTAPS(ph)SR_	-0.27663	0.91	0.6461	0.91	1.0829	1.0192	1.0283	1.26937	0.035024
GSMUA_AchrUn_randomP19210_001	86	S	NOI protein, nitrate-induced, putative, expressed	84.41	_ETDS(ph)PGKEETGFK_	0.73704	0.9	0.918	0.891	1.134	1.152	1.152	1.2691	8.33927e-06
GSMUA_Achr5P04650_001	167	S	tetratricopeptide repeat domain containing protein, putative, expressed	90.718	_KPDS(ph)PTSATAGAAAYK_	1.9366	0.96	1.0656	1.1424	1.3152	1.3248	1.3728	1.26667	0.0036228
GSMUA_Achr1P19770_001	102	S	60S acidic ribosomal protein P1	104.67	_KEEPKEES(ph)DDDMGFSLFD_	1.9619	1.06	1.0282	1.06	1.3038	1.3144	1.3568	1.26263	7.06061e-05
GSMUA_Achr1P23210_001	187	S	Hypothetical protein	57.171	_QES(ph)QHKQDGGQPQGNN_	0.3002	1.06	1.1766	1.2508	1.4416	1.3992	1.5052	1.2462	0.00538252
GSMUA_Achr5P04650_001	1267	S	tetratricopeptide repeat domain containing protein, putative, expressed	187.56	_INTNALNNVES(ph)PR_	-0.32696	0.98	0.9898	0.9702	1.2348	1.1956	1.1858	1.23	7.3738e-05
GSMUA_Achr1P05480_001	8	S	Hypothetical protein	124.21	_RQS(ph)GIQQLLAAEQEAQR_	0.62942	0.84	0.8064	0.9492	1.0248	0.9996	1.1676	1.22977	0.0213433
GSMUA_Achr1P10550_001	883	S	26S proteasome non-ATPase regulatory subunit 1	72.302	_AALEKPSSDDTSSGS(ph)TSGK_	1.6014	1.16	1.1716	1.1368	1.3224	1.508	1.392	1.21739	0.00516117
GSMUA_Achr6P19140_001	35	S	universal stress protein domain containing protein, putative, expressed	122.97	_FFLSAAAAAS(ph)PGSHR_	0.40136	0.84	0.798	0.9156	1.0752	0.9576	1.0752	1.21711	0.0119737
GSMUA_Achr1P19770_001	109	S	60S acidic ribosomal protein P1	102.08	_KEEPKEESDDDMGFS(ph)LFD_	-1.9843	0.96	0.9504	0.9792	1.1808	1.1616	1.152	1.2093	3.64645e-05
GSMUA_Achr1P03030_001	64	S	Remorin	108.47	_VEDSSTEKGS(ph)GSNDR_	0.74194	0.99	0.99	0.9603	1.1088	1.1682	1.1286	1.15825	0.000755318
GSMUA_Achr10P10070_001	162	T	Calmodulin-related protein	56.013	_KAET(ph)SPR_	0.015154	0.84	0.8064	0.8652	0.966	0.966	0.9576	1.1505	0.000936203
GSMUA_Achr9P21780_001	113	S	Hypothetical protein	68.42	_ENPPAS(ph)PEDR_	1.0034	1.14	1.083	1.2312	1.2882	1.368	1.2996	1.14521	0.0142187
GSMUA_Achr9P25950_001	934	S	Serine/threonine-protein phosphatase BSL2 homolog	72.801	_LIHPLPPAINS(ph)PEASPER_	3.5761	0.9	0.918	0.963	1.035	1.107	1.017	1.13592	0.00965928
GSMUA_Achr10P10070_001	163	S	Calmodulin-related protein	76.17	_KAETS(ph)PR_	-1.5857	1.04	1.0296	1.0088	1.144	1.1648	1.1752	1.13176	0.000239292
GSMUA_Achr5P11180_001	179	T	RNA recognition motif containing protein, expressed	82.069	_T(ph)PTPGNYLGLK_	-3.5612	0.8	0.84	0.824	0.904	0.928	0.952	1.12987	0.00206741
GSMUA_Achr8P04700_001	11	T	ABC transporter G family member 22	73.273	_T(ph)KSDQLEK_	0.51316	1.01	1.0302	1.0302	1.1514	1.1514	1.1615	1.12829	3.17208e-05
GSMUA_Achr1P10350_001	953	T	Plasma membrane ATPase	141.85	_GLDIDNIQQHYT(ph)V_	-2.9069	1.05	0.9765	0.924	1.1235	1.092	1.1025	1.12456	0.0156928
GSMUA_Achr10P28780_001	548	S	zinc ion binding protein, putative, expressed	89.038	_IGS(ph)SGAGPSR_	0.35011	1.09	1.1554	1.09	1.2099	1.2862	1.2535	1.12418	0.00563395
GSMUA_Achr1P26180_001	40	S	Putative Zinc finger CCCH domain-containing protein 13	53.751	_FGGS(ph)FHGR_	0.14217	1.14	1.2312	1.0032	1.2882	1.311	1.1628	1.11486	0.092316
GSMUA_Achr6P26850_001	9	S	Phosphoenolpyruvate carboxylase, housekeeping isozyme	67.93	_MAS(ph)IDAHMR_	-0.43724	0.85	0.867	0.867	1.0115	0.935	0.918	1.10855	0.0166045
GSMUA_AchrUn_randomP15550_001	119	S	Probable protein phosphatase 2C 41	119.17	_TDNEILSQS(ph)R_	1.2479	1.2	1.224	1.212	1.32	1.332	1.368	1.10561	0.000661948
GSMUA_Achr5P10330_001	670	S	Probable LRR receptor-like serine/threonine-protein kinase At1g12460	68.972	_KPVES(ph)PGAAK_	-0.22867	1.16	1.16	1.1716	1.2876	1.2528	1.2992	1.09967	0.000656364
GSMUA_Achr5P04650_001	169	T	tetratricopeptide repeat domain containing protein, putative, expressed	142.43	_KPDSPT(ph)SATAGAAAYK_	0.74624	1.15	1.219	1.2305	1.334	1.3225	1.2995	1.09904	0.00591866
GSMUA_Achr11P02430_001	459	S	Ammonium transporter 1 member 1	113.38	_S(ph)SPTPVKPK_	0.33783	0.81	0.8181	0.8262	0.8829	0.9315	0.8829	1.09901	0.00431196
GSMUA_Achr9P08240_001	349	T	KH domain-containing protein, putative, expressed	79.201	_EVMNQT(ph)PR_	-0.41228	0.88	0.8272	0.8976	0.968	0.9328	0.9504	1.09459	0.0124481
GSMUA_Achr9P15990_001	667	T	Phenylalanine ammonia-lyase	98.543	_GSAGPFT(ph)PRPEASSPALR_	-0.32855	1.01	0.9393	0.9595	1.1009	1.0908	0.9898	1.09375	0.0460925
GSMUA_Achr10P24570_001	119	S	Probable protein phosphatase 2C 41	118.51	_TDNEILSHS(ph)R_	-1.3942	0.96	1.0368	0.9792	1.0656	1.0944	1.0848	1.09032	0.0109311
GSMUA_Achr6P29540_001	2	S	Alanine aminotransferase 2	65.022	_S(ph)PKPLDYESLNENVK_	0.68147	0.87	0.8874	0.8352	0.8874	0.9918	0.9309	1.08389	0.049773
GSMUA_Achr6P12350_001	2053	S	Putative E3 ubiquitin-protein ligase UPL1	111.11	_FEALETTS(ph)QPDHAEVVADQR_	-0.65832	1.13	1.0961	1.1639	1.2204	1.1413	1.2995	1.08	0.0714854
GSMUA_Achr1P00240_001	45	S	Remorin	90.166	_ASVPPPAEEKPDDS(ph)KALAIVEK_	1.5689	0.91	0.8918	0.8827	0.9646	0.9646	0.9646	1.07797	0.000481985
GSMUA_Achr4P33040_001	39	T	Chlorophyll a-b binding protein 151, chloroplastic	101.35	_RT(ph)TASTPK_	-0.43894	0.88	0.8624	0.8712	0.9416	0.9416	0.9328	1.07744	0.000163211
GSMUA_Achr1P26790_001	198	T	XS domain containing protein, expressed	120.32	_ESYEEMT(ph)PR_	-0.78849	1.06	1.0388	1.0176	1.1342	1.0918	1.113	1.07143	0.00639024
GSMUA_Achr9P17170_001	92	S	Sad1 / UNC-like C-terminal domain containing protein, putative, expressed	100.09	_LIASSTGS(ph)PR_	-1.0716	0.88	0.8888	0.8976	0.924	0.968	0.9592	1.06931	0.00639024
GSMUA_Achr11P04050_001	1423	S	beige/BEACH domain containing protein, expressed	90.919	_DTS(ph)LFER_	-1.6137	1.11	1.0878	1.0878	1.1433	1.1655	1.1988	1.06757	0.00701396
GSMUA_Achr8P25430_001	70	S	Phototropin-2	87.863	_ISTEIVS(ph)DSAR_	1.4895	1.19	1.2495	1.2971	1.2852	1.3328	1.3685	1.06688	0.0505958
GSMUA_Achr6P10580_001	85	S	expressed protein	98.009	_GGS(ph)PTGR_	0.30293	0.95	0.9595	0.969	1.0165	1.026	1.026	1.06601	0.000281002
GSMUA_Achr6P10820_001	345	T	Putative Serine/threonine-protein kinase TNNI3K	104.94	_MT(ph)GETGSYR_	0.77489	1.11	1.1655	1.11	1.1766	1.2432	1.1766	1.0623	0.0358857
GSMUA_Achr5P10480_001	205	S	Arginine/serine-rich-splicing factor RSP40	70.552	_AS(ph)PNYGR_	-1.7135	1.04	1.04	1.0504	1.0816	1.1024	1.1336	1.0598	0.00789992
GSMUA_Achr1P20270_001	6	S	L-lactate dehydrogenase A	189.67	_VSS(ph)LTELGFADDVHR_	-0.63016	0.85	0.799	0.8245	0.867	0.8755	0.8755	1.05842	0.0162527
GSMUA_Achr9P10970_001	954	T	Plasma membrane ATPase 1	67.136	_GLDIGTIQQSYT(ph)V_	0.91663	0.91	1.092	0.9646	0.9555	1.0465	1.1375	1.05828	0.243315
GSMUA_Achr4P28530_001	390	S	Putative Light-inducible protein CPRF2	93.649	_IDS(ph)LEHLEER_	1.671	0.89	0.9701	0.979	0.9701	1.0057	1.0235	1.05643	0.087138
GSMUA_Achr3P24610_001	340	S	Putative Nuclear pore complex protein Nup98	120.32	_VAAYSPTPDIDGGTGS(ph)QPAGK_	0.25833	0.9	0.927	0.891	0.963	0.945	0.963	1.05629	0.00728775
GSMUA_AchrUn_randomP22860_001	195	S	Violaxanthin de-epoxidase	83.115	_KS(ph)NVGEFPVPDPSVVVR_	-1.1005	0.94	0.893	0.8836	0.9118	0.9588	0.9964	1.05536	0.0853091
GSMUA_Achr7P17230_001	472	T	Serine/threonine-protein kinase SNT7, chloroplastic	119.8	_IIKT(ph)LNESMDELNR_	-4.3766	0.87	0.9222	0.9135	0.9744	0.957	0.9222	1.05466	0.0456496
GSMUA_Achr5P03580_001	332	S	VHS and GAT domain containing protein, expressed	131.3	_KPPVVNSEPEPAVIPVAVEPEES(ph)PR_	0.71789	0.98	0.9898	0.9604	1.0192	1.0682	0.9996	1.05351	0.0388708
GSMUA_Achr8P27100_001	27	S	expressed protein	61.167	_AYFDS(ph)ADWALGK_	2.1205	0.87	0.8874	0.9744	0.9222	0.9744	0.9744	1.05096	0.137288
GSMUA_Achr2P22100_001	114	T	SAP domain containing protein, expressed	75.229	_DAFQPT(ph)PR_	1.216	1.03	1.1124	1.0712	1.133	1.1536	1.0815	1.04808	0.0915396
GSMUA_Achr1P18220_001	130	S	Putative RPM1-interacting protein 4	31.731	_RNPGEVGYIPSPSPVS(ph)PSR_	-0.25984	1.01	0.9898	1.0706	1.111	1.01	1.0908	1.04605	0.148091
GSMUA_Achr9P12900_001	1440	S	expressed protein	74.475	_DKSPES(ph)INNK_	0.6958	0.82	0.861	0.8774	0.8692	0.8938	0.902	1.04167	0.0728834
GSMUA_Achr3P12360_001	166	S	Arginine/serine-rich-splicing factor RSP40	136.06	_ERDS(ph)PDYGR_	-0.62756	1.02	0.2958	0.8976	0.8058	0.7344	0.765	1.04147	0.449142
GSMUA_Achr1P23920_001	66	S	Putative Guanine nucleotide-binding protein alpha-2 subunit	89.462	_VDPVDLIPTAEPVLGS(ph)HR_	-2.0489	1.13	1.1074	1.0735	1.1187	1.13	1.1978	1.04096	0.101093
GSMUA_Achr8P04700_001	59	S	ABC transporter G family member 22	81.099	_TVGTS(ph)PGR_	2.4371	1.03	1.1021	1.1536	1.1536	1.1742	1.0918	1.04075	0.181746
GSMUA_Achr10P27970_001	27	S	Putative Far upstream element-binding protein 2	123.58	_KFDDPSAGAAPS(ph)PPAR_	-0.54278	0.92	0.8924	0.8648	0.9476	0.9016	0.9292	1.0378	0.0900759
GSMUA_Achr8P04700_001	13	S	ABC transporter G family member 22	69.721	_TKS(ph)DQLEK_	0.047965	0.94	0.9212	0.9306	0.9776	0.9964	0.9212	1.03704	0.10608
GSMUA_Achr1P02850_001	371	S	Monosaccharide-sensing protein 2	97.45	_IYLHQEGVPGS(ph)R_	-0.52469	1.08	1.0368	1.0368	1.1124	1.0908	1.0584	1.03425	0.0831164
GSMUA_AchrUn_randomP19870_001	4	S	Putative uncharacterized protein	100.97	_VDS(ph)DNESGGQNHAAGR_	-0.78996	1.2	1.392	1.092	1.284	1.272	1.248	1.03257	0.337123
GSMUA_Achr9P18370_001	498	T	Putative Uncharacterized protein RP600 homolog	167.37	_FGT(ph)TSSTALQSTR_	1.1721	1.11	1.1766	1.1433	1.1877	1.1655	1.1877	1.03236	0.0734558
GSMUA_Achr9P13990_001	119	S	60S acidic ribosomal protein P3	85.737	_KEEKEESDDDM(ox)GFS(ph)LFD_	0.33037	1.09	0.981	1.0464	1.0464	1.0682	1.1009	1.03147	0.204034
GSMUA_Achr10P20380_001	235	S	pex14, putative, expressed	107.72	_ASQELLGTKS(ph)EER_	0.61656	0.8	0.848	0.864	0.856	0.864	0.864	1.02866	0.141999
GSMUA_Achr9P13990_001	112	S	60S acidic ribosomal protein P3	106.42	_KEEKEES(ph)DDDMGFSLFD_	-1.2731	1.12	1.0864	1.0864	1.1424	1.1088	1.12	1.02381	0.0775081
GSMUA_Achr5P10480_001	223	S	Arginine/serine-rich-splicing factor RSP40	84.352	_ERGS(ph)PSYEK_	-0.044723	0.86	0.9374	0.946	0.9116	0.9546	0.9374	1.02194	0.270517
GSMUA_Achr9P24400_001	306	S	ubiquitin fusion degradation protein, putative, expressed	115.73	_RLS(ph)PSNSEGSSSR_	-1.2423	0.97	1.1543	1.0864	1.1543	1.0379	1.0767	1.01813	0.388068
GSMUA_Achr2P18050_001	326	S	VHS and GAT domain containing protein, expressed	59.222	_SVS(ph)ETEEAYDNVAQQTYDDTPVHSFTAEQIK_	0.98157	1.03	1.339	1.0918	1.2257	1.2257	1.0712	1.01786	0.428707
GSMUA_Achr2P08200_001	111	S	40S ribosomal protein S10	91.076	_GGAPPEFQPS(ph)FR_	-0.93533	1.16	1.1716	1.1484	1.1832	1.218	1.1368	1.01667	0.236714
GSMUA_Achr5P15820_001	409	S	Catalase isozyme 2	80.737	_SFS(ph)PDRQER_	0.13865	1.17	1.1934	1.2402	1.2402	1.2051	1.2168	1.01623	0.222807
GSMUA_Achr4P27850_001	4	S	Nuclear transcription factor Y subunit B-3	56.211	_(ac)ADS(ph)DNESGGHNNSGAGLGAAGELSSLR_	-0.93162	1.1	1.507	1.166	1.386	1.386	1.056	1.01458	0.45902
GSMUA_Achr9P10970_001	889	T	Plasma membrane ATPase 1	102.65	_T(ph)LHGLQPPDTK_	0.23696	0.96	0.8832	0.9024	0.9312	0.9312	0.912	1.01049	0.354495
GSMUA_Achr5P15870_001	376	T	Monosaccharide-sensing protein 2	96.604	_QTT(ph)NVEVK_	0.44135	0.93	0.9114	0.9486	0.9393	0.9579	0.9207	1.01	0.286696
GSMUA_Achr6P10330_001	237	S	40S ribosomal protein S6	62.338	_S(ph)KLSAASK_	1.5635	0.99	1.0098	1.0395	1.0989	0.8811	1.089	1.00977	0.448956
GSMUA_Achr9P08260_001	7	S	Putative Probable gibberellin receptor GID1L3	93.928	_ASS(ph)LASGGR_	0.82721	1.02	1.0812	1.1118	1.0404	1.1118	1.0914	1.00952	0.39061
GSMUA_Achr10P30280_001	18	S	Putative uncharacterized protein	113.29	_TGSDGGHS(ph)PDVAPR_	-1.1113	1.11	1.1211	1.1322	1.1544	1.1433	1.0878	1.0066	0.374434
GSMUA_Achr1P03880_001	229	S	Arginine/serine-rich-splicing factor RSP41	71.085	_ARS(ph)PAHDR_	2.3602	0.92	0.874	0.8188	0.8372	0.9108	0.874	1.00352	0.46824
GSMUA_Achr1P03990_001	213	S	Arginine/serine-rich-splicing factor RSP31	76.068	_ARS(ph)PVYDR_	0.93732	1.04	1.0608	0.988	1.04	1.0608	0.988	1	0.5
GSMUA_Achr5P10480_001	231	S	Arginine/serine-rich-splicing factor RSP40	102.52	_AQS(ph)PADDRDR_	0.31448	1.1	1.034	1.166	1.144	1.089	1.067	1	0.5
GSMUA_Achr7P04410_001	45	S	Remorin	183.24	_SVGSS(ph)IDR_	-0.10227	0.83	0.8217	0.8549	0.8134	0.8715	0.8134	0.996689	0.452534
GSMUA_Achr7P04410_001	87	T	Remorin	131.35	_LSAIT(ph)SWENSK_	-0.68685	0.87	0.8874	0.8526	0.8787	0.8961	0.8265	0.996667	0.453277
GSMUA_Achr6P07520_001	84	S	60S acidic ribosomal protein P2A	84.166	_VEEKEES(ph)DDDM(ox)GFSLFD_	2.9852	1.15	1.0925	1.1845	1.1155	1.173	1.127	0.996644	0.455312
GSMUA_Achr10P18920_001	72	S	expressed protein	71.933	_AS(ph)LGNDDELR_	-0.4513	1.12	1.0976	1.0752	1.0976	1.0304	1.1536	0.996599	0.463125
GSMUA_Achr6P20360_001	22	S	Hypothetical protein	111.07	_FLPIS(ph)PPGSLLIR_	-1.8951	0.82	0.8364	0.8036	0.8118	0.8118	0.82	0.993333	0.304327
GSMUA_Achr4P01630_001	127	S	Putative expressed protein	108.01	_RLS(ph)LAEPSK_	-0.50266	1	0.99	0.99	0.97	0.99	0.98	0.986577	0.0580583
GSMUA_Achr9P23710_001	503	T	Luminal-binding protein 5	93.345	_AEDKGT(ph)GK_	0.017698	1	0.99	0.99	0.98	0.99	0.97	0.986577	0.0580583
GSMUA_Achr1P10350_001	886	T	Plasma membrane ATPase	122.64	_T(ph)LHGLQPPETANIFSEK_	-3.2615	1.18	1.1328	1.1564	1.1682	1.0738	1.18	0.986395	0.343382
GSMUA_Achr1P23740_001	10	S	serine/threonine-protein kinase HT1, putative, expressed	66.989	_DASSVGS(ph)SDSR_	-0.75015	1.15	1.058	1.0465	1.2075	0.943	1.058	0.985866	0.43144
GSMUA_Achr10P08340_001	147	S	Putative Protein MAM3	84.753	_TLVS(ph)LHGNEAGK_	-1.2169	1.11	1.1655	1.1322	1.1877	1.11	1.0545	0.983713	0.340687
GSMUA_Achr6P07520_001	91	S	60S acidic ribosomal protein P2A	117.2	_VEEKEESDDDMGFS(ph)LFD_	0.6286	1.08	1.0476	1.0476	1.0044	1.0476	1.0692	0.982993	0.228626
GSMUA_Achr10P30900_001	66	S	Serrate RNA effector molecule	111.07	_NRS(ph)PPPPPPPLLGQPR_	-0.30761	0.85	0.884	0.867	0.833	0.8585	0.8585	0.980392	0.130287
GSMUA_Achr5P06060_001	133	S	Transcription factor HY5	98.943	_RGSSGSATADS(ph)Q_	-0.25753	0.98	1.4602	1.4406	1.3818	1.1368	1.274	0.977273	0.436352
GSMUA_Achr4P28550_001	271	S	RNA recognition motif containing protein, expressed	72.59	_DRFS(ph)GDR_	-0.056948	1.05	1.0605	1.0815	0.987	1.029	1.1025	0.976974	0.26125
GSMUA_Achr4P16070_001	461	S	Sucrose-phosphate synthase	126.56	_DLIGADGAS(ph)PR_	-0.89573	0.84	0.7896	0.8568	0.8064	0.8232	0.798	0.976351	0.206839
GSMUA_Achr5P10480_001	213	S	Arginine/serine-rich-splicing factor RSP40	59.052	_APS(ph)PYAK_	-1.2101	1.07	1.0807	1.0593	1.0593	1.0272	1.0379	0.973333	0.0323384
GSMUA_Achr1P03170_001	14	S	transmembrane amino acid transporter protein, putative, expressed	74.364	_NLFIES(ph)EEDDDVDEEEEHK_	1.2708	1.09	1.2971	1.199	1.0791	1.2099	1.199	0.972644	0.338751
GSMUA_Achr3P23840_001	527	S	Sodium/hydrogen exchanger 2	107.82	_GFVPFVPGS(ph)PIER_	-0.41767	1.15	1.219	1.15	1.127	1.15	1.1385	0.970588	0.111491
GSMUA_Achr1P27730_001	29	S	Putative Quinolinate synthase A	71.685	_IAVQNAEVLSS(ph)SPK_	1.8686	0.8	0.864	0.808	0.84	0.768	0.784	0.967638	0.20997
GSMUA_Achr1P03880_001	221	S	Arginine/serine-rich-splicing factor RSP41	103.3	_ADERVS(ph)PNYER_	0.38548	0.94	0.94	0.94	0.9024	0.9118	0.9118	0.966667	0.000281002
GSMUA_Achr10P01190_001	21	S	Putative Eukaryotic translation initiation factor 3 subunit L	115.18	_YTRPPS(ph)AGQGSAGTDQGYDPNFVPDSVK_	3.9213	0.97	0.6499	0.9118	0.8051	0.8342	0.8051	0.965517	0.391629
GSMUA_Achr11P25220_001	206	S	expressed protein	168.45	_VFGSLAS(ph)LGSTPR_	1.0073	1.03	1.0609	1.0712	0.9991	0.9888	1.0609	0.964169	0.107761
GSMUA_Achr8P10840_001	686	T	Predicted protein	69.201	_RDT(ph)SPEPTENR_	-0.069998	0.91	0.9828	0.7189	0.8736	0.8008	0.8372	0.961672	0.351522
GSMUA_Achr1P20270_001	8	T	L-lactate dehydrogenase A	135.09	_VSSLT(ph)ELGFADDVHR_	-1.2249	1.04	1.0712	1.1336	1.0192	1.0296	1.0712	0.961538	0.130287
GSMUA_Achr1P23740_001	11	S	serine/threonine-protein kinase HT1, putative, expressed	67.952	_DASSVGSS(ph)DSR_	-0.14266	0.94	0.8272	0.7708	0.8366	0.752	0.846	0.959259	0.292255
GSMUA_AchrUn_randomP00760_001	25	S	Probable receptor-like protein kinase At2g47060	111.31	_KS(ph)PTNNTDGPHR_	-3.1388	1.12	1.1872	1.176	1.12	0.9968	1.2208	0.958199	0.257487
GSMUA_Achr9P22310_001	153	S	cytochrome b5-like Heme/Steroid binding domain containing protein, expressed	75.674	_VGLQAEDGNLES(ph)PK_	0.82928	0.9	0.927	0.936	0.864	0.909	0.873	0.957655	0.0448313
GSMUA_Achr8P27770_001	40	T	Probable alpha,alpha-trehalose-phosphate synthase [UDP-forming] 7	107.78	_VMT(ph)VPGTLADLQEEEER_	0.74122	1.1	1.067	1.144	0.99	1.001	1.177	0.956811	0.250639
GSMUA_Achr2P20560_001	69	T	WD domain, G-beta repeat domain containing protein, expressed	101.86	_EKPTNQPLATPST(ph)PSSSGVR_	-0.684	1.14	0.969	1.026	1.0602	1.0032	0.9348	0.956364	0.251343
GSMUA_Achr7P04410_001	44	S	Remorin	180.9	_SVGS(ph)SIDR_	0.5795	0.9	0.963	0.963	0.891	0.882	0.927	0.955414	0.0847895
GSMUA_Achr1P00610_001	21	T	Ras-related protein RABH1B	77.318	_T(ph)MYLEDR_	0.69219	1.04	0.9984	0.9776	0.9984	0.9568	0.9256	0.955172	0.0910792
GSMUA_Achr6P09340_001	896	S	Putative Piriformospora indica-insensitive protein 2	60.305	_TQS(ph)DSGIR_	-1.3014	0.82	0.7052	0.7216	0.7462	0.7298	0.6642	0.952555	0.231047
GSMUA_AchrUn_randomP01110_001	25	T	splicing factor, putative, expressed	69.672	_REEPET(ph)PR_	-1.316	0.91	0.8554	0.8645	0.7917	0.9555	0.7553	0.951557	0.271169
GSMUA_Achr4P16070_001	153	S	Sucrose-phosphate synthase	139.95	_NFS(ph)DIQSWSDDEKER_	-1.8831	1.05	1.0815	1.071	1.008	1.0185	1.0185	0.95082	0.00303681
GSMUA_Achr6P02830_001	397	S	DUF292 domain containing protein, expressed	118.83	_EKS(ph)EINVDLQDILAAAQAAADSAER_	1.2354	0.83	1.0458	1.1371	1.0043	1.0126	0.8466	0.950413	0.331274
GSMUA_Achr11P07410_001	193	T	expressed protein	115	_SSFSVT(ph)SPK_	0.72581	1.13	1.1413	1.13	1.0622	1.0509	1.1187	0.950166	0.0284418
GSMUA_Achr8P12630_001	523	S	U-box domain-containing protein 72	124.08	_IFGLPGDESEEPKS(ph)PDH_	0.61407	1.15	1.081	0.713	1.0235	0.874	0.897	0.949219	0.372843
GSMUA_Achr2P18050_001	457	S	VHS and GAT domain containing protein, expressed	106.71	_KPPVVQSEPVPAMIPVAVEPDES(ph)PR_	-0.53583	1.11	1.0878	0.999	0.9879	1.0434	0.999	0.947917	0.10854
GSMUA_Achr2P22590_001	262	S	Lipid phosphate phosphatase 2	84.765	_LS(ph)PDSATSQRPNEGFK_	0.57186	0.87	0.8439	0.8613	0.8265	0.8352	0.7743	0.945946	0.043209
GSMUA_Achr7P10360_001	326	S	Phototropin-1A	37.683	_KS(ph)EGGGQTVVSEVPGK_	-0.17918	1.03	1.133	1.0712	1.0506	1.0094	0.9991	0.94586	0.0797051
GSMUA_Achr2P01870_001	461	T	Pyruvate, phosphate dikinase, chloroplastic	50.116	_GGM(ox)T(ph)SHAAVVAR_	-1.4715	1.16	1.0672	0.9628	0.9744	1.044	0.9976	0.945455	0.196086
GSMUA_AchrUn_randomP13060_001	659	S	RNA recognition motif, putative, expressed	72.058	_ETNVETEKS(ph)PPALNQFGR_	0.6699	0.97	0.9894	0.9991	0.9021	0.97	0.9215	0.944262	0.0331518
GSMUA_Achr3P21340_001	400	T	Putative Predicted protein	83.862	_DAFHLT(ph)PR_	2.0029	1.07	0.9309	0.9844	0.9951	0.9309	0.8881	0.942652	0.163186
GSMUA_Achr4P18510_001	589	S	prefoldin, putative, expressed	97.631	_ALLPNLS(ph)GIFHR_	-2.1367	0.88	0.8624	0.8624	0.7744	0.8624	0.8184	0.942568	0.0641767
GSMUA_Achr3P03970_001	41	S	Probable splicing factor 3A subunit 1	88.239	_EQS(ph)PPAPAPAPVATHTR_	-1.1234	0.84	0.8316	0.8568	0.7896	0.7728	0.8148	0.940199	0.0121143
GSMUA_Achr11P07060_001	419	S	UBX domain-containing protein, putative, expressed	121.03	_QIPRPPS(ph)PTLTAQR_	0.44287	1.19	1.2376	1.1424	1.0948	1.1781	1.0829	0.94	0.0769112
GSMUA_Achr11P25220_001	218	S	expressed protein	58.889	_LT(ph)PPGS(ph)PPRR_	-0.24758	1.03	1.0918	0.9373	0.9682	0.9476	0.9579	0.939394	0.122055
GSMUA_Achr11P25570_001	503	S	Serine/threonine-protein phosphatase BSL1 homolog	103.67	_QLS(ph)LDQFENESR_	3.6699	1.18	1.18	1.1918	1.0738	1.1446	1.1092	0.936877	0.0114741
GSMUA_Achr7P25200_001	188	Y	Shaggy-related protein kinase iota	92.781	_GEPNISY(ph)ICSR_	-0.70143	1.18	1.0266	1.0856	1.0974	0.9912	0.9912	0.935484	0.141022
GSMUA_Achr1P20320_001	1724	S	Putative Translational activator GCN1	130.89	_ATLEGGS(ph)DDEGASTEAHGR_	0.40883	0.87	0.8265	0.8439	0.7743	0.7308	0.8613	0.931507	0.112184
GSMUA_Achr2P18050_001	320	T	VHS and GAT domain containing protein, expressed	145.04	_DNESLAPIFT(ph)PPR_	4.3212	0.99	1.089	1.0791	1.0197	0.9306	0.9702	0.924765	0.061715
GSMUA_Achr7P10360_001	332	T	Phototropin-1A	98.175	_KSEGGGQT(ph)VVSEVPGK_	-3.0711	0.92	0.8556	0.8648	0.8188	0.8556	0.7636	0.923345	0.0569603
GSMUA_Achr9P22920_001	784	S	Villin-4	95.68	_GRS(ph)PAFNALAANFENPNAR_	0.8436	0.82	0.8282	0.8118	0.7544	0.7544	0.7544	0.92	7.86299e-05
GSMUA_Achr1P03880_001	203	S	Arginine/serine-rich-splicing factor RSP41	90.761	_AS(ph)PDYGR_	0.50332	1.11	1.1988	1.2432	1.1322	1.1322	0.999	0.91875	0.0897439
GSMUA_Achr10P29220_001	501	S	PTEN, putative, expressed	94.275	_DSGNQDKDDVFS(ph)DSEAEETGSSK_	-0.26246	1.12	1.176	1.1312	0.952	1.12	1.0752	0.918301	0.0766984
GSMUA_Achr3P07480_001	40	S	expressed protein	41.227	_SEDRS(ph)PEASNK_	-1.2965	1.13	1.2656	1.1865	1.0509	1.2656	0.9718	0.917981	0.183071
GSMUA_Achr1P03880_001	211	S	Arginine/serine-rich-splicing factor RSP41	67.081	_GPS(ph)PYTK_	0.90632	1	1.02	1.09	0.91	0.96	0.98	0.916399	0.032493
GSMUA_Achr7P01310_001	210	T	Hypothetical protein	85.536	_AIET(ph)SEDEKPK_	-1.0643	1.09	1.1118	1.1445	1.0028	1.0246	1.0355	0.915309	0.00349369
GSMUA_Achr1P02850_001	345	S	Monosaccharide-sensing protein 2	51.073	_WS(ph)EEEIQDGKK_	1.9508	1.1	1.122	1.122	1.056	1.012	0.99	0.914474	0.00502986
GSMUA_Achr4P18790_001	447	S	Putative Sorting and assembly machinery component 50 homolog	95.273	_DASGSITS(ph)PGR_	0.72716	1.04	0.9672	1.0088	0.9464	0.8944	0.9152	0.913793	0.0144076
GSMUA_Achr7P26820_001	307	S	Putative Adenylyl cyclase-associated protein	115	_ANS(ph)FSFSR_	1.4059	1.2	1.26	1.188	1.14	1.092	1.092	0.911184	0.00849163
GSMUA_Achr5P15190_001	415	S	expressed protein	118.31	_NLSQSPS(ph)GR_	-0.2328	1.18	1.2508	1.1564	1.0856	1.1328	1.0384	0.907895	0.0244058
GSMUA_AchrUn_randomP04060_001	659	S	no apical meristem protein, putative, expressed	92.865	_TEVEEHVGDNIS(ph)EGEESAVPALPDK_	2.1003	0.81	0.8019	0.5994	0.7209	0.6318	0.648	0.904762	0.198662
GSMUA_Achr6P10120_001	721	S	paramyosin, putative, expressed	36.485	_ALQESEQAASIGGEDS(ph)PR_	0.4578	0.89	0.7832	0.8455	0.7387	0.7743	0.7654	0.904594	0.0354333
GSMUA_Achr9P22920_001	774	S	Villin-4	112.04	_SMSFS(ph)PER_	-2.1344	1.19	1.19	1.1067	1.0353	1.0472	1.071	0.904437	0.0100461
GSMUA_Achr9P12900_001	1437	S	expressed protein	109.95	_DKS(ph)PESINNK_	0.54114	0.88	0.8448	0.8448	0.7832	0.7568	0.7832	0.90411	0.00249607
GSMUA_Achr2P22590_001	265	S	Lipid phosphate phosphatase 2	54.402	_LSPDS(ph)ATSQRPNEGFK_	1.7405	1.14	1.1856	1.0602	0.9348	1.0488	1.0716	0.902357	0.0601779
GSMUA_AchrUn_randomP03990_001	196	S	Putative BUD13 homolog	101.35	_DDNS(ph)PPR_	-0.54595	1.08	1.1556	1.1772	0.9504	1.134	0.9936	0.901899	0.0750193
GSMUA_Achr5P06180_001	778	S	Putative pleiotropic drug resistance protein 7	94.66	_NESS(ph)TENR_	1.2587	0.93	0.9579	0.837	0.8184	0.8277	0.8091	0.901024	0.0358499
GSMUA_Achr10P15090_001	128	S	glutaredoxin, putative, expressed	92.474	_NNS(ph)FHTLEELESHTK_	-1.6438	0.82	0.7134	0.779	0.6806	0.6806	0.7216	0.900709	0.0435178
GSMUA_Achr10P24100_001	356	S	Putative AT hook motif family protein, expressed	72.433	_HDLS(ph)PPGADSGAVK_	0.091295	0.81	0.8343	0.7776	0.7209	0.7371	0.7209	0.899666	0.00470558
GSMUA_Achr4P31330_001	804	S	expressed protein	73.327	_KGS(ph)PPSK_	-0.6444	0.92	0.9384	0.9016	0.874	0.736	0.8648	0.896667	0.0532572
GSMUA_Achr4P25300_001	391	S	STE_MEKK_ste11_MAP3K.10 - STE kinases include homologs to sterile 7, sterile 11 and sterile 20 from yeast, expressed	65.809	_TDNPTS(ph)PGSR_	0.24475	0.88	0.8712	0.9504	0.792	0.792	0.836	0.895765	0.0159501
GSMUA_Achr2P19830_001	1374	S	tetratricopeptide repeat domain containing protein, putative, expressed	105.63	_LPS(ph)DDEDGRDINTEIEDGWQPVQK_	-0.19015	1	0.94	1.02	0.84	0.91	0.9	0.89527	0.0167591
GSMUA_Achr6P10330_001	231	S	40S ribosomal protein S6	134.59	_RSES(ph)LAK_	0.53118	1.01	1.111	1.0504	0.9292	0.9494	0.9595	0.894904	0.0111566
GSMUA_Achr9P24640_001	195	S	Putative WD repeat-containing protein 48	56.339	_GMNTGNNMS(ph)FHNNQSR_	-1.5596	1.19	1.4161	1.1186	1.1305	1.1067	1.0948	0.894569	0.11034
GSMUA_Achr10P05060_001	123	S	expressed protein	120.93	_QQAENENKGDEESNPSDTVS(ph)PK_	-0.55664	1.11	1.2432	1.1988	1.0878	0.999	1.0878	0.89375	0.0312248
GSMUA_Achr7P01310_001	111	S	Hypothetical protein	99.11	_GS(ph)PPPQPPEK_	-0.68906	0.87	0.8613	0.8352	0.7569	0.7656	0.7656	0.891525	0.000513092
GSMUA_Achr1P19260_001	12	S	Putative RNA-binding protein Musashi homolog 1	102.64	_SQEQDGAS(ph)PAK_	1.917	1.03	1.0609	1.0094	0.9476	0.9167	0.8961	0.890365	0.0029363
GSMUA_Achr2P19280_001	278	S	60S acidic ribosomal protein P0	106.35	_KEEPAEES(ph)DDDMGFSLFD_	-1.2318	0.87	0.8613	0.8613	0.7656	0.7656	0.7743	0.889262	9.99601e-06
GSMUA_Achr7P17040_001	404	S	wall-associated receptor kinase-like 20 precursor, putative, expressed	90.348	_SGLSDTDQTHIS(ph)TK_	1.0657	0.85	0.9775	0.9605	0.867	0.7905	0.816	0.887195	0.0421199
GSMUA_AchrUn_randomP03990_001	299	S	Putative BUD13 homolog	95.417	_IHPQS(ph)PEAIR_	-0.39261	1.04	1.04	1.0504	0.9152	0.9256	0.936	0.887043	3.51053e-05
GSMUA_Achr1P01590_001	497	S	Hypothetical protein	60.255	_LSS(ph)PVHDK_	-0.35012	0.9	0.927	0.864	0.801	0.783	0.801	0.886288	0.00302329
GSMUA_Achr5P28130_001	312	T	Putative 6-phosphofructo-2-kinase/fructose-2,6-biphosphatase	84.297	_SASAGAFT(ph)FDLK_	4.1656	0.8	0.768	0.744	0.648	0.688	0.712	0.885813	0.0118091
GSMUA_Achr4P08740_001	388	T	MYB family transcription factor, putative, expressed	65.231	_DNSYAETPST(ph)PKR_	-0.96577	0.83	0.8051	0.7636	0.7304	0.7055	0.6889	0.885813	0.00805273
GSMUA_Achr6P16930_001	49	S	Hypothetical protein	49.06	_EREPS(ph)PK_	0.65536	1.13	1.1978	1.1865	1.0057	1.0848	1.017	0.884244	0.00693161
GSMUA_Achr4P00710_001	315	S	zinc ion binding protein, putative, expressed	165.3	_QDS(ph)NLQNQEVDTQNTLEVTHGDK_	-1.4859	1.05	1.113	1.0605	0.945	0.9555	0.945	0.882736	0.00156279
GSMUA_Achr6P00600_001	528	T	Putative serine/threonine-protein kinase receptor	134.88	_IFGGDETEVNT(ph)MR_	0.33959	0.91	0.8645	0.8463	0.7553	0.7462	0.8099	0.881944	0.00993321
GSMUA_Achr11P15230_001	834	S	AP-4 complex subunit epsilon	60.255	_SRS(ph)PETSK_	-1.8572	0.8	0.776	0.784	0.712	0.696	0.672	0.881356	0.00117954
GSMUA_Achr3P12360_001	192	S	Arginine/serine-rich-splicing factor RSP40	132.55	_DGS(ph)PGYER_	-0.71387	0.87	0.8352	0.7917	0.7308	0.7308	0.7308	0.878049	0.00548948
GSMUA_Achr6P36520_001	691	S	zinc finger family protein, putative, expressed	69.65	_S(ph)FPAGPKPR_	0.23933	1.1	1.122	1.078	0.968	0.99	0.935	0.876667	0.00133095
GSMUA_Achr7P17230_001	476	S	Serine/threonine-protein kinase SNT7, chloroplastic	119.8	_TLNES(ph)MDELNR_	1.7989	1.1	0.99	1.023	0.891	0.935	0.902	0.876325	0.0108953
GSMUA_Achr10P29040_001	32	S	Putative expressed protein	68.557	_FFVPS(ph)PAK_	-1.3138	0.8	0.856	0.92	0.736	0.76	0.76	0.875776	0.0200079
GSMUA_Achr9P24640_001	13	S	Putative WD repeat-containing protein 48	94.911	_VAS(ph)AGNTSNS(ph)TRPR_	-1.9882	0.85	0.969	0.9095	0.884	0.714	0.7905	0.875389	0.0658888
GSMUA_Achr4P21520_001	324	S	CBS domain containing protein, expressed	44.71	_SKTS(ph)PSDNR_	0.91499	0.97	0.9991	0.9603	0.8342	0.873	0.8536	0.874172	0.000804141
GSMUA_Achr8P26730_001	23	S	tyrosine protein kinase domain containing protein, putative, expressed	78.326	_SES(ph)PKDQSPVVK_	-0.18255	0.91	0.9282	0.9009	0.8099	0.819	0.7644	0.873754	0.00175776
GSMUA_Achr3P09580_001	595	S	Probable leucine-rich repeat receptor-like protein kinase At5g49770	109.65	_PFAS(ph)WAHSGDEIVDAPQLK_	-2.256	0.92	0.8832	0.8924	0.8188	0.7728	0.7636	0.87372	0.00253196
GSMUA_Achr6P14220_001	66	S	DEAD-box ATP-dependent RNA helicase 38	82.774	_APEDS(ph)DGGGR_	0.043933	0.86	0.8342	0.7568	0.7138	0.7396	0.688	0.873684	0.019971
GSMUA_Achr10P02880_001	204	T	Putative Splicing factor 3B subunit 1	100.02	_VADAT(ph)PSVSR_	-0.63103	1.12	1.2208	1.176	0.9296	1.0752	1.0528	0.869427	0.0233666
GSMUA_Achr2P16170_001	19	S	Sulfate transporter 4.1, chloroplastic	150.78	_VASS(ph)SSLGGGGGR_	1.2588	0.92	0.874	0.8832	0.782	0.782	0.7636	0.869416	0.000804141
GSMUA_AchrUn_randomP00430_001	366	S	Protein CHUP1, chloroplastic	116.71	_LLMEYAGS(ph)ER_	-3.6094	0.88	0.8536	0.8712	0.7392	0.7392	0.7832	0.868243	0.00116032
GSMUA_Achr7P19620_001	98	S	Hypothetical protein	57.59	_S(ph)PPPGSFK_	0.60524	0.88	0.9328	0.924	0.7744	0.836	0.7656	0.868167	0.00598116
GSMUA_Achr8P01530_001	40	S	FHA domain-containing protein DDL	74.2	_ERS(ph)PAPR_	0.27936	1.14	1.2996	1.1856	1.1286	1.0146	1.0032	0.867925	0.0309777
GSMUA_Achr1P25490_001	699	S	expressed protein	68.657	_HEDQIIAS(ph)DDETEDAEAPFIQK_	1.3533	0.87	1.2267	0.9222	0.9309	0.8091	0.8787	0.867435	0.158358
GSMUA_Achr2P22130_001	36	S	Hypothetical protein	104.66	_SFS(ph)GPPPAPTTTR_	-0.99171	1.07	0.9844	0.9951	0.8667	0.8667	0.9095	0.866667	0.00563395
GSMUA_Achr8P22170_001	831	S	Villin-2	80.676	_S(ph)PSPGPR_	1.0849	1.03	0.9991	1.0609	0.927	0.8858	0.8652	0.866667	0.00285827
GSMUA_Achr8P13370_001	324	T	UPF0548 protein At2g17695	60.436	_VGLT(ph)VLK_	4.4467	1.19	1.3566	1.3804	1.1781	1.1067	1.1186	0.866667	0.0261129
GSMUA_Achr10P15110_001	566	S	Putative Nephrocystin-3	119.58	_SLENLLVTNS(ph)QR_	-0.49259	0.87	0.9048	0.8613	0.7221	0.8004	0.7569	0.864686	0.00529798
GSMUA_Achr11P07410_001	212	S	expressed protein	77.744	_EASS(ph)VDLK_	1.4471	0.8	0.792	0.8	0.68	0.672	0.712	0.862876	0.000471909
GSMUA_Achr7P17040_001	401	T	wall-associated receptor kinase-like 20 precursor, putative, expressed	100.22	_SGLSDTDQT(ph)HISTK_	0.056481	0.8	0.84	0.824	0.72	0.656	0.744	0.86039	0.00811589
GSMUA_Achr6P09090_001	14	S	Pantothenate kinase 2	115.63	_SSS(ph)RPQLDVSR_	1.0582	0.92	0.9384	0.9384	0.782	0.8188	0.8004	0.858553	0.000212246
GSMUA_Achr4P31270_001	469	T	Glutamate decarboxylase 1	83.948	_SVT(ph)EALKK_	-2.1561	0.85	0.867	0.833	0.748	0.7225	0.7055	0.853333	0.000693488
GSMUA_Achr7P09660_001	31	T	Mitogen-activated protein kinase kinase 2	120.87	_FLTQSGT(ph)FK_	-1.8999	1.07	1.1235	1.1556	0.9416	0.963	0.9523	0.853035	0.00154916
GSMUA_Achr10P28780_001	508	T	zinc ion binding protein, putative, expressed	132.6	_ADSIEGT(ph)VIDR_	-0.30471	0.96	0.9408	0.9504	0.8064	0.8256	0.7968	0.851852	7.73574e-05
GSMUA_Achr6P09340_001	898	S	Putative Piriformospora indica-insensitive protein 2	92.474	_TQSDS(ph)GIRDNEVSK_	0.73284	0.87	0.8352	0.9135	0.7221	0.7482	0.7569	0.850498	0.00318935
GSMUA_Achr9P22920_001	803	S	Villin-4	58.398	_NLS(ph)TPPPVVR_	0.663	0.82	0.861	0.8364	0.7134	0.6724	0.7544	0.850163	0.00450352
GSMUA_Achr5P21670_001	471	S	CBS domain containing protein, expressed	75.571	_S(ph)AGALNR_	0.43711	0.83	0.8217	0.7968	0.7055	0.6889	0.6806	0.847458	0.000274324
GSMUA_Achr8P26180_001	440	S	IQ calmodulin-binding motif family protein, putative, expressed	67.704	_RS(ph)SFSAK_	0.036004	1.04	1.0608	1.1024	0.9464	0.8944	0.8736	0.847403	0.00227928
GSMUA_Achr8P26180_001	441	S	IQ calmodulin-binding motif family protein, putative, expressed	67.704	_RSS(ph)FSAK_	0.49741	0.8	0.816	0.848	0.728	0.688	0.672	0.847403	0.00227928
GSMUA_Achr11P12000_001	111	S	40S ribosomal protein S10	81.632	_GGAPLEFQPS(ph)FR_	-2.6034	0.9	0.828	0.792	0.756	0.693	0.684	0.846429	0.0148593
KMMuB_chr1_G02781	28	S	---NA---	70.451	_DASSLYSYRDS(ph)PR_	-0.40339	1	0.93	0.95	0.78	0.82	0.83	0.84375	0.0021843
GSMUA_Achr3P04290_001	1560	S	expressed protein	50.404	_DFSSSAGREDS(ph)DDEPISTWK_	1.3131	1.17	1.1115	1.1232	0.9828	0.8892	0.9945	0.841924	0.00450352
GSMUA_Achr3P17820_001	461	S	Putative Protein IQ-DOMAIN 1	60.717	_RNS(ph)GPPK_	-1.0771	0.98	1.029	0.9506	0.8428	0.8526	0.7938	0.84106	0.00291034
GSMUA_Achr6P25360_001	185	S	Exocyst complex component 2	118.61	_KGLANLQS(ph)LPR_	-0.88248	0.9	0.891	0.864	0.72	0.774	0.738	0.840678	0.000917029
GSMUA_Achr5P15470_001	75	S	Nucleobase-ascorbate transporter 11	53.448	_DAADEQNS(ph)AR_	1.5012	0.87	0.8091	1.0701	0.8526	0.6264	0.8265	0.838608	0.118428
GSMUA_Achr9P21900_001	746	T	early-responsive to dehydration protein-related, putative, expressed	55.806	_RNT(ph)PVPSK_	-0.015381	0.85	0.7395	0.8245	0.6205	0.731	0.6715	0.838028	0.0239034
GSMUA_Achr3P29700_001	1839	S	Putative U5 small nuclear ribonucleoprotein 200 kDa helicase	85.271	_EGGEDGNRS(ph)D_	0.52219	0.95	0.8455	0.836	0.703	0.7505	0.7505	0.837545	0.0115838
GSMUA_Achr11P17710_001	176	S	transcription factor like protein, putative, expressed	47.524	_RPSASPSPAPPRPPS(ph)DDDEEEEEEEDDDDYDGR_	1.8835	1.06	1.1766	0.6784	0.5724	0.7738	1.0918	0.836364	0.248708
GSMUA_Achr9P22920_001	804	T	Villin-4	75.89	_NLST(ph)PPPVVR_	-1.2171	1.15	1.173	1.196	0.9775	1.0005	0.9545	0.833333	0.000240441
GSMUA_Achr6P20710_001	40	S	exo70 exocyst complex subunit domain containing protein, expressed	66.056	_ILS(ph)GFDNR_	-0.17111	1.09	0.9919	1.0464	0.8829	0.8938	0.8284	0.832753	0.00373372
GSMUA_Achr6P33420_001	177	T	Probable clathrin assembly protein At4g32285	68.846	_KPPT(ph)PLR_	-0.38256	0.87	0.4263	0.8874	0.6003	0.5742	0.6438	0.832669	0.234254
GSMUA_Achr9P08240_001	106	S	KH domain-containing protein, putative, expressed	80.236	_SDEVKS(ph)DIAESGEPK_	-0.67651	1.13	1.2543	1.1865	0.9718	1.0057	0.9944	0.832278	0.00293531
GSMUA_Achr5P11610_001	22	S	Probable serine/threonine-protein kinase At4g35230	83.137	_SHQS(ph)LQQQQR_	-1.1375	0.8	0.936	0.88	0.76	0.672	0.744	0.831804	0.0187371
GSMUA_Achr5P02820_001	396	S	CCR4-NOT transcription factor, putative, expressed	70.783	_RS(ph)SPAIPEIGIAK_	-0.57438	0.91	0.8918	0.8827	0.728	0.7644	0.7371	0.830508	0.000182174
GSMUA_Achr5P02820_001	397	S	CCR4-NOT transcription factor, putative, expressed	70.783	_RS(ph)SPAIPEIGIAK_	-0.57438	1.17	1.1466	1.1349	0.936	0.9828	0.9477	0.830508	0.000182174
GSMUA_Achr4P02300_001	393	S	Putative protein of unknown function, DUF618 domain containing protein, expressed	72.433	_VRPGS(ph)PPVFPLEK_	0.1384	0.91	0.9828	0.9282	0.7644	0.8008	0.7735	0.829032	0.00138564
GSMUA_Achr7P11160_001	287	S	Putative Probable inactive receptor kinase At1g48480	113.44	_AS(ph)AEVLGK_	-0.58421	0.86	0.8686	0.8428	0.7224	0.7138	0.688	0.826087	0.000156333
GSMUA_Achr3P12360_001	45	S	Arginine/serine-rich-splicing factor RSP40	79.148	_RS(ph)PSNMR_	-0.32112	1.03	1.1536	0.9991	0.8755	0.8446	0.9064	0.825243	0.0106558
GSMUA_Achr4P31270_001	467	S	Glutamate decarboxylase 1	83.647	_S(ph)VTEALK_	-0.10859	0.82	0.9348	0.8446	0.7462	0.6642	0.7298	0.823344	0.0117593
GSMUA_Achr4P25770_001	135	S	heavy metal-associated domain containing protein, expressed	146.23	_ASS(ph)TEVK_	0.12474	1.2	1.104	1.152	0.972	0.936	0.936	0.822917	0.00125217
GSMUA_Achr1P03990_001	205	S	Arginine/serine-rich-splicing factor RSP31	99.589	_DRPS(ph)PDYGR_	0.376	0.96	1.008	0.9504	0.7968	0.8256	0.7776	0.822368	0.000789593
GSMUA_Achr8P31560_001	167	T	N-alpha-acetyltransferase 20, NatB catalytic subunit	54.402	_RPIT(ph)PDELEYD_	0.64872	1.15	1.3685	1.2305	1.0005	1.0235	1.058	0.822086	0.0140065
GSMUA_Achr5P08570_001	557	S	MAC/Perforin domain containing protein, putative, expressed	165.53	_RLPS(ph)GLSTSSDESSSDSDVGR_	-0.13796	0.84	0.8484	0.7476	0.6636	0.714	0.6216	0.82069	0.0127407
GSMUA_Achr9P25890_001	468	S	Calcium-dependent protein kinase 2	84.882	_NNYS(ph)FGLR_	-0.31048	1.16	1.16	1.1716	0.9628	0.986	0.9164	0.820598	0.000278025
GSMUA_Achr9P24400_001	310	S	ubiquitin fusion degradation protein, putative, expressed	108.66	_LSPSNS(ph)EGSSSR_	-1.0141	0.92	0.9108	0.828	0.7084	0.6716	0.8004	0.820069	0.0148455
GSMUA_Achr8P34180_001	73	S	Putative Survival of motor neuron-related-splicing factor 30	133.75	_PTDVGQLHTDAS(ph)PQGQFGGPSQSK_	0.67104	1	0.88	0.88	0.81	0.72	0.73	0.818841	0.0137115
GSMUA_Achr8P25430_001	383	S	Phototropin-2	103.76	_TES(ph)WDHVER_	0.015728	1.2	1.236	1.2	0.996	0.996	0.984	0.818482	3.20745e-05
GSMUA_Achr3P00880_001	327	S	flowering time control protein FCA, putative, expressed	139.64	_GGPAFGGPGVS(ph)PR_	0.026331	1.18	1.239	1.2862	1.003	1.0266	1.003	0.818471	0.00105593
GSMUA_AchrUn_randomP02460_001	256	S	Putative Asparaginyl-tRNA synthetase, cytoplasmic 2	87.802	_SDS(ph)NKEALSAAEQDLQR_	-0.88984	0.87	0.8613	0.8526	0.6873	0.7134	0.7134	0.818182	4.9441e-05
GSMUA_Achr9P25950_001	586	S	Serine/threonine-protein phosphatase BSL2 homolog	105	_QLS(ph)IDQFENEGR_	0.70572	0.82	0.7708	0.6888	0.6396	0.5986	0.6232	0.816547	0.0126971
GSMUA_Achr1P18410_001	464	S	Putative expressed protein	89.561	_GQYGSSS(ph)PR_	0.59883	1.18	1.1682	1.239	1.003	1.062	0.8614	0.815789	0.0127573
GSMUA_Achr8P23390_001	1060	S	Geminivirus Rep-interacting motor protein	149.64	_EEGGS(ph)PIR_	0.17351	0.98	0.9604	0.98	0.7938	0.784	0.8036	0.815436	1.58196e-05
GSMUA_Achr4P16070_001	29	S	Sucrose-phosphate synthase	92.201	_VSS(ph)PVSVR_	0.1356	0.91	0.8281	0.8463	0.7462	0.6734	0.6825	0.81338	0.0044541
GSMUA_Achr4P21850_001	139	S	expressed protein	47.622	_SNS(ph)LPTTQGFR_	1.0256	0.88	0.8624	0.9768	0.748	0.7304	0.7304	0.812298	0.00458588
GSMUA_Achr6P33520_001	996	S	Putative uncharacterized protein	66.504	_HIQS(ph)PVK_	0.13211	1.15	1.127	1.0925	0.943	0.9085	0.8855	0.812287	0.000436229
GSMUA_Achr3P21520_001	25	S	Pto-interacting protein 1	66.104	_S(ph)PTNDADGHK_	-0.37626	1.19	1.0948	1.2614	0.9758	0.9282	0.9758	0.812081	0.00597065
GSMUA_Achr4P11780_001	75	S	Hypothetical protein	22.802	_SNTAAEDDDDEDDRS(ph)GSR_	-0.088801	1.05	0.9765	1.1025	0.819	0.8505	0.8715	0.812081	0.0038813
GSMUA_Achr10P28870_001	435	S	tetratricopeptide repeat, putative, expressed	82.56	_RPESGFQSSEAAGTS(ph)SFK_	0.18237	1.11	1.2876	0.9768	0.9768	0.9324	0.8214	0.809211	0.0506317
GSMUA_Achr5P14070_001	130	S	Putative Protein vip1	91.076	_GALESAKS(ph)FDEK_	1.1479	0.86	0.9202	0.6278	0.8514	0.8342	0.258	0.807143	0.255125
GSMUA_Achr6P09340_001	1083	S	Putative Piriformospora indica-insensitive protein 2	70.67	_GGHQQPS(ph)GDESLR_	-0.89525	1.07	1.1342	0.9951	0.9202	0.8346	0.8239	0.80602	0.00741912
GSMUA_Achr10P26360_001	96	S	RNA-binding protein-related, putative, expressed	100.69	_NDPNLS(ph)PR_	-0.63592	1.12	1.1872	1.176	0.952	0.9296	0.9184	0.803859	0.000292661
GSMUA_Achr5P04650_001	1278	S	tetratricopeptide repeat domain containing protein, putative, expressed	124.81	_SSS(ph)FNQK_	0.53539	0.93	0.9765	0.9858	0.7719	0.7812	0.7719	0.803859	0.000209703
GSMUA_Achr9P24640_001	6	S	Putative WD repeat-containing protein 48	94.911	_VAS(ph)AGNTSNS(ph)TRPR_	-1.9882	1.05	1.0815	1.0605	0.882	0.798	0.8715	0.799342	0.000794209
GSMUA_Achr10P15090_001	74	S	glutaredoxin, putative, expressed	95.094	_LES(ph)YEVAPK_	-1.0199	1.16	1.1252	1.218	0.9164	0.9164	0.9628	0.798013	0.000817847
GSMUA_AchrUn_randomP00430_001	430	S	Protein CHUP1, chloroplastic	129.05	_SKDDASVSSS(ph)PTR_	-0.41775	1.11	1.1211	1.0989	0.8769	0.8769	0.8991	0.796667	1.04851e-05
GSMUA_Achr2P12870_001	15	S	Hypothetical protein	107.21	_TAEEGGGASAEKGS(ph)PPEK_	0.56407	1.15	1.1845	1.1615	0.92	0.943	0.92	0.796053	2.41046e-05
GSMUA_Achr3P12360_001	184	S	Arginine/serine-rich-splicing factor RSP40	72.275	_GS(ph)PNYGR_	-0.040004	1.16	1.1252	1.102	0.9048	0.928	0.8584	0.794521	0.000469707
GSMUA_Achr4P04930_001	148	S	Hypothetical protein	94.384	_NFENLRQES(ph)DDNEPEPK_	0.92745	1.14	1.1628	1.0602	0.855	0.9006	0.912	0.79322	0.00144284
GSMUA_Achr6P02810_001	28	S	Putative DNA-binding protein Ta0052	86.357	_EEEASTSGGS(ph)KSPEELQK_	0.29252	1.16	1.1716	1.0788	0.8932	0.8932	0.9164	0.792517	0.00072515
GSMUA_Achr4P14660_001	68	S	Putative homeobox domain containing protein, expressed	101.71	_SAS(ph)QEQQQHR_	0.2	1.07	1.4659	1.177	0.9737	0.9202	1.0486	0.792507	0.05352
GSMUA_Achr5P23400_001	33	S	ATP/GTP binding protein, putative, expressed	133.84	_EEEGSSSGGSKS(ph)PEELQK_	0.10282	1.17	1.2051	1.1115	0.9126	0.936	0.9126	0.791946	0.000521441
GSMUA_Achr7P05530_001	821	S	Dynamin-2B	87.713	_QLS(ph)IHDNR_	-0.02142	1.11	1.1655	1.2321	0.9213	0.9102	0.9435	0.791139	0.00131496
GSMUA_Achr3P23190_001	944	S	Eukaryotic translation initiation factor 3 subunit A	74.267	_RS(ph)SFGGAR_	-0.31556	0.84	0.8316	0.8148	0.6636	0.6636	0.6384	0.790541	5.05636e-05
GSMUA_Achr8P16860_001	97	S	Actin-related protein 4	53.168	_DSDSMYDS(ph)ENADK_	-2.0272	0.87	1.1223	1.0788	0.8439	0.7656	0.8178	0.790368	0.0287043
GSMUA_Achr1P26180_001	137	S	Putative Zinc finger CCCH domain-containing protein 13	71.601	_TSS(ph)YDEKDGLEEQLK_	1.9863	0.8	0.88	0.8	0.648	0.656	0.656	0.790323	0.00147192
GSMUA_Achr10P11010_001	619	S	ATP-dependent Clp protease ATP-binding subunit ClpX	65.248	_DRPVLEGVEVES(ph)EGESEDASR_	1.0427	1.08	1.0908	1.1232	0.8532	0.918	0.8316	0.790164	0.000681749
GSMUA_Achr9P30440_001	241	S	Zinc finger CCCH domain-containing protein 45	108.38	_TAS(ph)PLPQGQSR_	1.7326	1.08	1.026	1.026	0.8424	0.81	0.8208	0.789655	0.000209703
GSMUA_Achr10P26860_001	127	S	14-3-3 protein 4	39.937	_KES(ph)GDDQ_	-1.2626	1.06	1.0918	1.0176	0.795	0.8374	0.8692	0.789298	0.000924871
GSMUA_Achr4P23660_001	522	T	STE_PAK_Ste20_MST_like.1 - STE kinases include homologs to sterile 7, sterile 11 and sterile 20 from yeast, expressed	99.985	_NDESDT(ph)PR_	-0.92014	1.02	1.0302	1.0098	0.8364	0.7038	0.867	0.786667	0.0062489
GSMUA_Achr11P02530_001	523	S	U-box domain-containing protein 72	86.748	_MFGLPGDDSEEPRS(ph)PDN_	-3.5231	1.14	1.0602	1.1058	0.798	0.8892	0.912	0.786207	0.00243822
GSMUA_Achr4P17010_001	539	S	ABC transporter B family member 2	99.846	_PSPAEGPSIGRPLS(ph)IK_	0.17023	1.02	0.867	0.9078	0.7548	0.7548	0.6834	0.784672	0.00884272
KMMuB_chr8_G23599	374	T	retrotransposon ty3-gypsy subclass	73.499	_IIQT(ph)LEDLLR_	1.8784	0.85	0.9095	0.952	0.7055	0.68	0.7395	0.783699	0.0023253
GSMUA_Achr8P18320_001	315	S	Putative PB1 domain containing protein, expressed	82.287	_VFS(ph)DDEK_	-0.42342	0.81	0.7776	0.7695	0.6237	0.6156	0.6075	0.783505	0.000105408
GSMUA_Achr4P20920_001	379	S	Putative Protein TIME FOR COFFEE	74.92	_TEASS(ph)PR_	-0.54149	0.85	0.918	0.901	0.7225	0.629	0.7395	0.783439	0.00426029
GSMUA_Achr4P25570_001	401	S	Putative Extended synaptotagmin-2	63.691	_EGEVANNIS(ph)DGENDVEK_	-0.049071	1.14	1.1856	1.14	0.969	0.8322	0.912	0.782895	0.00206032
GSMUA_Achr1P15390_001	113	S	Putative Protein CWC15 homolog A	131.61	_SIDADDS(ph)DVDVK_	1.249	0.9	0.846	0.864	0.693	0.684	0.666	0.782759	0.000220184
GSMUA_Achr4P14940_001	345	S	Putative protein of unknown function DUF1296 domain containing protein, expressed	99.985	_STNS(ph)YNSR_	0.29974	0.82	0.7708	0.82	0.6478	0.615	0.6232	0.782313	0.000397125
GSMUA_Achr9P09260_001	8	S	Nuclear transcription factor Y subunit B-3	22.991	_(ac)ADSDNES(ph)GGHSNSK_	-1.7963	1.03	0.9991	1.0197	0.7931	0.7004	0.8858	0.780405	0.0073603
GSMUA_Achr8P10840_001	687	S	Predicted protein	93.716	_RDTS(ph)PEPTENR_	0.14252	0.9	0.846	0.828	0.693	0.657	0.657	0.77972	0.000788373
GSMUA_Achr2P09070_001	1040	S	GTP binding protein, putative, expressed	77.871	_GEEDNNPS(ph)QGNQESETEDYKR_	-0.77171	1.2	1.044	1.188	0.864	0.936	0.876	0.77972	0.00503535
GSMUA_Achr10P19420_001	618	S	Uncharacterized TPR repeat-containing protein At1g05150	78.758	_EMNETDVPISYS(ph)GGGEPEK_	0.4765	1.2	1.296	1.152	0.924	1.008	0.912	0.779605	0.00336328
GSMUA_Achr9P29050_001	222	S	splicing factor, putative, expressed	60.074	_DSS(ph)PVRR_	-0.3155	1.14	1.1514	1.1628	0.9462	0.855	0.8892	0.778878	0.000373261
GSMUA_Achr9P19110_001	106	T	transcription factor BIM2, putative, expressed	84.046	_SSEQKPGTPTT(ph)PR_	0.92801	1.06	1.0176	1.0706	0.795	0.8162	0.8374	0.777778	0.000163814
GSMUA_Achr6P02200_001	140	S	Putative SNW domain-containing protein 1	73.435	_VGLEDEIES(ph)EEEKEIEESTQR_	3.839	0.93	0.9672	1.0323	0.7533	0.7533	0.7719	0.777778	0.0010352
GSMUA_Achr4P12750_001	109	S	Eukaryotic initiation factor iso-4F subunit p82-34	130.64	_SDS(ph)NLASQSQSR_	0.8061	0.9	0.945	0.891	0.738	0.666	0.72	0.776316	0.000860954
GSMUA_Achr9P08240_001	35	S	KH domain-containing protein, putative, expressed	99.11	_DDES(ph)PAMADGTVTAAGDHK_	0.18781	0.85	0.85	0.884	0.6715	0.6885	0.646	0.776316	0.000163538
GSMUA_Achr8P31890_001	603	S	ATP-dependent RNA helicase-like protein DB10	46.819	_RYS(ph)PISK_	0.68678	0.96	1.0176	0.9888	0.7296	0.768	0.7968	0.773463	0.000470098
GSMUA_Achr1P02850_001	285	S	Monosaccharide-sensing protein 2	96.562	_GQSILGS(ph)AFSLLSR_	-3.2847	1.05	1.0605	0.966	0.8295	0.7455	0.798	0.771331	0.00186502
GSMUA_Achr8P08010_001	322	S	Probable S-acyltransferase At4g24630	147.96	_DMEEEPASS(ph)PR_	0.9101	1.12	1.0416	1.0976	0.8848	0.8288	0.7952	0.769759	0.00101639
GSMUA_Achr3P25650_001	391	S	Hypothetical protein	107.2	_GNS(ph)LPSSSTR_	-0.50619	0.88	0.9152	0.8712	0.6248	0.7216	0.704	0.768977	0.00163545
GSMUA_AchrUn_randomP21060_001	9	S	growth regulator related protein, putative, expressed	77.14	_HSAS(ph)MGNR_	-0.98429	1.01	0.8989	0.8383	0.6666	0.7272	0.7171	0.768382	0.00838808
GSMUA_Achr1P02930_001	288	S	DNA ligase 1	61.344	_QVYS(ph)VLPIYDK_	0.16576	0.99	1.1385	1.0296	0.8316	0.8415	0.7524	0.768025	0.00485546
GSMUA_Achr8P04700_001	24	S	ABC transporter G family member 22	119.05	_VAASQS(ph)ISR_	-0.37478	0.88	0.8624	0.8976	0.6776	0.6864	0.66	0.766667	4.39635e-05
GSMUA_Achr8P31890_001	746	S	ATP-dependent RNA helicase-like protein DB10	64.567	_S(ph)PPLQNNK_	0.53379	0.82	0.8528	0.82	0.6806	0.6232	0.6068	0.766447	0.000731165
GSMUA_Achr5P04390_001	292	S	Putative Nuclear pore complex protein Nup98-Nup96	68.329	_EPIKEDS(ph)PGTSSK_	0.11243	0.97	1.0185	0.9991	0.8148	0.7566	0.7178	0.766234	0.000895281
GSMUA_Achr10P05730_001	142	T	Putative nitrate-induced NOI protein, expressed	76.228	_GDET(ph)PEK_	-0.12493	0.93	1.0137	0.9765	0.6975	0.744	0.7905	0.764331	0.00157972
GSMUA_Achr4P30240_001	20	T	sterol 3-beta-glucosyltransferase, putative, expressed	110.26	_ANT(ph)MPGGTNCPER_	-0.3173	1.08	1.0692	1.0584	0.8208	0.8424	0.7884	0.76431	5.87064e-05
GSMUA_Achr10P13870_001	1125	S	SH3 domain containing protein, expressed	129.76	_FES(ph)FENPLAGR_	-1.2322	1.13	1.0735	1.1865	0.8023	0.8362	0.9492	0.763333	0.00415928
GSMUA_Achr11P00310_001	540	S	Putative Poly(rC)-binding protein 3	126.77	_SSYSQLAS(ph)PAYR_	-1.8967	0.8	0.856	0.768	0.592	0.6	0.656	0.762376	0.0020918
GSMUA_Achr4P15160_001	401	S	protein kinase domain containing protein, expressed	57.106	_S(ph)DGASTSDAR_	-1.0285	1.08	1.2204	1.2744	0.8964	0.9396	0.8856	0.761329	0.00458189
GSMUA_Achr3P17820_001	243	S	Putative Protein IQ-DOMAIN 1	57.175	_ALAYAFS(ph)HQWK_	-2.752	1.1	1.111	1.056	0.858	0.781	0.847	0.760943	0.0004452
GSMUA_Achr1P24200_001	590	T	Beta-adaptin-like protein C	174.19	_SAT(ph)PRPDEDDYADGGETR_	-0.066137	1.06	1.113	1.1236	0.8586	0.795	0.848	0.758842	0.000339158
GSMUA_Achr10P03800_001	63	S	Putative respiratory burst oxidase homolog protein H	89.171	_TLLSQPS(ph)K_	3.4506	1.16	1.218	1.218	0.8932	0.9164	0.9164	0.758065	7.7071e-05
GSMUA_Achr9P01390_001	144	S	Putative expressed protein	70.598	_S(ph)AGSATAGGGR_	-0.43648	1.18	1.18	1.1446	0.8732	0.9086	0.8614	0.754209	4.97526e-05
GSMUA_Achr6P04950_001	27	S	Putative Far upstream element-binding protein 1	131.82	_KFDDPAAGAGPS(ph)PPAR_	0.15834	1.09	1.09	1.1009	0.9156	0.9156	0.6431	0.754153	0.0208261
GSMUA_Achr3P16050_001	364	S	Zinc finger CCCH domain-containing protein ZFN-like	71.567	_RATS(ph)VDENDEADS_	-0.44915	0.93	0.837	0.6882	0.6324	0.6324	0.5859	0.753788	0.0245413
GSMUA_Achr10P17720_001	62	S	Hypothetical protein	71.176	_S(ph)TSASSSSK_	0.77054	0.95	0.95	1.0165	0.5605	0.8645	0.7695	0.752443	0.0299549
GSMUA_Achr6P19140_001	23	S	universal stress protein domain containing protein, putative, expressed	138.01	_QGRPPAIEPSS(ph)PR_	-0.37829	1.07	1.0593	1.0593	0.8988	0.6527	0.8453	0.751678	0.0121392
GSMUA_Achr4P31600_001	51	T	nitrate-induced NOI protein, expressed	53.565	_GDET(ph)PDKGSSVPK_	-0.040836	0.94	1.0058	1.0152	0.7426	0.6956	0.7802	0.749206	0.000949567	down
GSMUA_Achr4P31340_001	212	S	Hypothetical protein	124.69	_AKVSPS(ph)AGNPEEASAGK_	1.0096	1.1	1.067	1.078	0.825	0.803	0.803	0.749153	1.1945e-05	down
GSMUA_AchrUn_randomP00430_001	429	S	Protein CHUP1, chloroplastic	113.33	_SKDDASVSS(ph)SPTR_	0.23081	1.11	1.0434	0.9435	0.7881	0.8325	0.6993	0.749104	0.00706647	down
GSMUA_Achr10P28780_001	504	S	zinc ion binding protein, putative, expressed	79.071	_ADS(ph)IEGTVIDRDGDEVDDGTQDSDGPNK_	-0.98416	0.8	0.688	0.768	0.576	0.56	0.552	0.748227	0.00255975	down
GSMUA_Achr2P11410_001	50	S	serine/threonine protein kinase, putative, expressed	59.13	_QSS(ph)LDPNR_	0.34142	1.19	1.1781	1.2614	0.952	0.8449	0.9163	0.747541	0.000854481	down
GSMUA_Achr6P09340_001	935	S	Putative Piriformospora indica-insensitive protein 2	119.62	_NESQPEPS(ph)NEKPR_	-1.1639	1.15	1.1615	1.104	0.874	0.828	0.851	0.747475	9.9336e-05	down
GSMUA_AchrUn_randomP23670_001	857	S	Putative Calmodulin-binding transcription activator 3	75.911	_VKS(ph)MVQYPEAR_	-1.1088	0.92	0.9476	0.8924	0.6716	0.69	0.6992	0.746667	9.99934e-05	down
GSMUA_Achr8P10960_001	57	S	Putative RanBP2-type zinc finger protein At1g67325	72.276	_PSAS(ph)PNSR_	0.72875	1.14	1.1058	1.0146	0.8094	0.8436	0.7752	0.744755	0.00140003	down
GSMUA_Achr6P17750_001	76	S	Serine hydroxymethyltransferase 1	95.674	_DGSVGANDGEES(ph)DEEDQKEEEVR_	-0.25286	0.86	0.9116	0.8858	0.602	0.6622	0.7138	0.744337	0.00156094	down
GSMUA_Achr4P09800_001	818	S	Putative Protein KIAA0664 homolog	128.14	_AEENHQS(ph)PR_	0.39008	1.2	1.308	1.284	0.948	0.924	0.948	0.743671	0.000327339	down
GSMUA_Achr8P10960_001	60	S	Putative RanBP2-type zinc finger protein At1g67325	78.136	_PSASPNS(ph)R_	1.1537	1.07	0.9523	1.0486	0.8988	0.7704	0.6099	0.74216	0.0221019	down
GSMUA_Achr6P19980_001	180	S	Putative expressed protein	57.735	_TSS(ph)SPQQQQQFQPSEPIHIPK_	2.1009	0.99	0.9405	1.0593	0.6435	0.8118	0.7524	0.738411	0.00614728	down
GSMUA_Achr7P21640_001	501	S	PTEN, putative, expressed	48.773	_SQDKDDVFS(ph)DSEAEETGSSK_	0.8373	0.81	0.9072	0.7452	0.5994	0.567	0.648	0.736842	0.00740279	down
GSMUA_Achr7P27400_001	86	T	APO protein 2, chloroplastic	47.603	_KPT(ph)PPPR_	0.79309	0.94	0.987	0.987	0.7426	0.6956	0.705	0.735484	0.000134224	down
GSMUA_Achr7P01310_001	237	S	Hypothetical protein	100.02	_KDDS(ph)DVVDGTPGAK_	-0.21398	1.08	1.0368	1.1664	0.8424	0.7884	0.7776	0.733553	0.00123949	down
GSMUA_Achr9P12870_001	121	T	expressed protein	72.848	_SST(ph)RPSER_	0.15657	1.16	1.0672	1.1136	0.8236	0.8004	0.8236	0.732639	0.000217866	down
GSMUA_Achr10P02410_001	471	T	PTAC16, putative, expressed	115.82	_TQIAT(ph)VR_	1.0779	0.98	1.0388	1.1074	0.735	0.7644	0.7742	0.727273	0.000911085	down
GSMUA_AchrUn_randomP01050_001	134	T	Probable S-acyltransferase At3g26935	68.93	_NAHPPEPEIYEGNNEVGGVQT(ph)PQLR_	1.5997	1.04	0.884	0.78	0.6968	0.5512	0.7176	0.726923	0.0276771	down
GSMUA_Achr11P23150_001	13	S	26S proteasome non-ATPase regulatory subunit 2	98.491	_AVDQKPGASSTS(ph)PDGSK_	-0.0014906	1.07	1.1235	1.1128	0.8132	0.7811	0.7918	0.721683	4.19335e-05	down
GSMUA_Achr3P17640_001	24	S	methyltransferase, putative, expressed	44.6	_WSPEDADLLPARPPGDPVS(ph)DDDR_	-1.4419	0.81	0.891	0.8586	0.6966	0.5265	0.6237	0.721519	0.00607225	down
GSMUA_Achr6P02830_001	475	S	DUF292 domain containing protein, expressed	114.63	_PTFHQQYS(ph)FGSNK_	-0.25627	0.97	0.9409	0.8633	0.7275	0.6693	0.6014	0.72028	0.00295227	down
GSMUA_Achr1P03990_001	196	S	Arginine/serine-rich-splicing factor RSP31	100.84	_SDS(ph)PGYR_	-1.2488	0.89	0.9612	0.9434	0.7031	0.6319	0.6764	0.719745	0.000468797	down
GSMUA_Achr4P31270_001	10	T	Glutamate decarboxylase 1	211.2	_IASET(ph)DVSIQHTFASR_	-3.4979	0.96	1.104	1.0176	0.7872	0.6912	0.7392	0.719626	0.00228473	down
GSMUA_Achr3P16050_001	363	T	Zinc finger CCCH domain-containing protein ZFN-like	54.004	_RAT(ph)SVDENDEADS_	0.3446	0.91	0.8463	0.8736	0.6461	0.5551	0.6825	0.716263	0.00206125	down
GSMUA_Achr6P02810_001	30	S	Putative DNA-binding protein Ta0052	73.672	_EEEASTSGGSKS(ph)PEELQK_	0.9671	0.94	0.9212	0.8648	0.6204	0.658	0.6674	0.713793	0.000314326	down
GSMUA_Achr7P21640_001	503	S	PTEN, putative, expressed	143.32	_SQDKDDVFSDS(ph)EAEETGSSK_	0.7578	0.9	0.873	0.99	0.63	0.684	0.657	0.713355	0.0012016	down
GSMUA_Achr9P12680_001	220	S	Putative heat shock protein HSP 90-beta-3	102.45	_EIS(ph)DDEDEEDKK_	0.32474	1.11	1.0656	1.0767	0.7659	0.7881	0.7659	0.713311	1.71379e-05	down
GSMUA_Achr4P31600_001	57	S	nitrate-induced NOI protein, expressed	44.252	_GDETPDKGSS(ph)VPK_	-0.53529	0.85	0.765	0.782	0.578	0.561	0.5695	0.712766	0.000483917	down
GSMUA_Achr8P12230_001	187	S	ethylene-responsive element-binding protein, putative, expressed	90.689	_ATPES(ph)PSYSNR_	-0.40931	1.06	1.166	1.0918	0.7844	0.7738	0.8056	0.71246	0.000315513	down
GSMUA_Achr11P19480_001	415	S	expressed protein	80.412	_DNEGS(ph)QGKPEASAIVYK_	0.17252	1.1	1.089	1.023	0.759	0.77	0.759	0.712329	0.000111961	down
GSMUA_Achr3P10520_001	309	S	Putative Importin-9	77.062	_YDS(ph)DGGEK_	0.97608	0.96	1.008	0.96	0.7104	0.6816	0.6912	0.711475	4.98448e-05	down
GSMUA_Achr10P21100_001	175	S	Putative uncharacterized protein	63.823	_LFSRPPSPS(ph)QDEPSFLASQPPGAQPSR_	2.1391	0.93	0.7161	0.7347	0.6138	0.5487	0.5301	0.710938	0.0173576	down
GSMUA_Achr3P19120_001	426	S	Probable serine/threonine-protein kinase At1g01540	93.345	_QTSHES(ph)PR_	-1.0886	1.01	1.0302	0.9292	0.7272	0.6767	0.707	0.710884	0.000555817	down
GSMUA_Achr7P05530_001	535	S	Dynamin-2B	90.453	_ASS(ph)PQPGSQGGSLK_	0.72434	0.96	1.0176	0.9408	0.672	0.7296	0.672	0.710526	0.000359709	down
GSMUA_Achr4P30630_001	80	S	Putative H-BTB3 - Bric-a-Brac, Tramtrack, Broad Complex BTB domain with H family conserved sequence, expressed	57.174	_QPS(ph)GDQNR_	1.2473	1.07	1.0058	0.9844	0.8239	0.6741	0.6741	0.70979	0.00310501	down
GSMUA_Achr9P01520_001	493	T	SWI/SNF complex component SNF12 homolog	78.191	_KPAAGNDAPGST(ph)_	1.3358	0.91	0.9009	1.0101	0.7371	0.5642	0.7007	0.709677	0.00622303	down
GSMUA_Achr4P11610_001	274	S	Transcription factor HBP-1a	82.481	_EQHS(ph)GDGPSR_	-1.2485	0.84	0.9912	0.882	0.6468	0.6384	0.6384	0.708978	0.00215688	down
GSMUA_Achr3P16750_001	167	S	PHD finger protein At5g26210	64.654	_S(ph)SESHAK_	1.1738	1.04	0.9568	1.0504	0.7592	0.6448	0.7488	0.706485	0.00158474	down
GSMUA_Achr6P00130_001	453	S	Transcriptional adapter ADA2	85.287	_EKGDNDGS(ph)PR_	-1.854	1.09	1.0791	1.0573	0.7848	0.7412	0.7521	0.706081	2.05822e-05	down
GSMUA_Achr1P09020_001	297	S	Putative Clathrin interactor EPSIN 2	61.345	_RLSEQS(ph)IGAPPSYEEVAK_	-3.7308	1.03	1.0403	0.8858	0.7931	0.6592	0.6283	0.703833	0.00737432	down
GSMUA_Achr6P13890_001	491	S	Putative KH domain-containing protein At4g18375	87.258	_RESS(ph)PSR_	-0.21293	0.89	0.801	0.6942	0.5162	0.5785	0.5785	0.701493	0.00850457	down
GSMUA_Achr2P18050_001	158	S	VHS and GAT domain containing protein, expressed	39.305	_DGVSS(ph)M(ox)SFK_	1.0177	0.93	0.8928	0.93	0.6324	0.651	0.6417	0.699324	1.69885e-05	down
GSMUA_Achr8P13420_001	188	T	EF hand family protein, putative, expressed	67.252	_SSGSSVGGTPQT(ph)PNR_	0.50925	0.96	1.2288	1.1232	0.7584	0.816	0.7296	0.695652	0.00750526	down
GSMUA_Achr11P12370_001	111	S	Nuclear cap-binding protein subunit 2	106.57	_ESGDS(ph)DDEDDDDQKR_	-1.3847	1.05	1.0605	1.05	0.7665	0.7035	0.7245	0.694352	3.44279e-05	down
GSMUA_Achr4P17370_001	276	S	Hypothetical protein	107.73	_GEGEPDS(ph)GGDEAR_	-0.30203	0.97	0.9215	0.8633	0.6693	0.6014	0.6402	0.693662	0.000769169	down
GSMUA_Achr6P26030_001	16	S	serine/threonine protein kinase, putative, expressed	90.399	_QSS(ph)LAPDRDDGELQALR_	-1.7147	0.88	0.8448	0.9152	0.6336	0.6072	0.5896	0.693333	0.00017846	down
GSMUA_Achr8P31890_001	653	S	ATP-dependent RNA helicase-like protein DB10	88.294	_VGSS(ph)PAR_	-0.13438	0.88	0.8448	0.8536	0.5896	0.6072	0.5896	0.692833	1.30316e-05	down
GSMUA_Achr4P12110_001	48	S	pumilio-family RNA binding protein, putative, expressed	137.33	_SGS(ph)APPTVEGSR_	1.982	1.2	1.236	1.224	0.816	0.876	0.84	0.691803	2.54733e-05	down
GSMUA_Achr6P11750_001	513	S	Calnexin homolog 1	87.304	_NSGAAESEAPGS(ph)NDDDEKEENDKDDASAPR_	1.0104	1.17	1.287	1.2051	0.8307	0.8541	0.8424	0.690096	0.0002152	down
GSMUA_Achr11P18960_001	62	S	nucleic acid binding protein, putative, expressed	108.43	_SSS(ph)DTSER_	1.5803	0.99	0.8712	1.0395	0.7524	0.693	0.5544	0.68942	0.0087855	down
GSMUA_Achr1P26790_001	21	S	XS domain containing protein, expressed	128.61	_GPSSSS(ph)GGGSR_	-0.22297	0.96	0.96	0.9696	0.6816	0.7008	0.5952	0.684385	0.000369526	down
GSMUA_Achr11P16790_001	153	S	protein kinase domain containing protein, expressed	72.289	_ASS(ph)GEGSSR_	-0.11092	1.12	0.9968	1.0304	0.7392	0.6608	0.7504	0.683274	0.00100071	down
GSMUA_Achr1P02910_001	69	S	Whole genome shotgun sequence of line PN40024, scaffold_23.assembly12x (Fragment)	168.75	_VEAKES(ph)EDEVEEENELK_	0.68639	1.13	1.2204	1.0961	0.7571	0.7684	0.8249	0.681967	0.000508228	down
GSMUA_Achr3P22450_001	320	S	Probable S-acyltransferase At4g24630	158.86	_DVEEEPASS(ph)PR_	1.6028	1.2	1.14	1.128	0.804	0.804	0.756	0.681661	8.91778e-05	down
GSMUA_Achr9P29460_001	377	S	E3 ubiquitin-protein ligase RGLG1	104.24	_SSVGSNS(ph)FK_	1.3113	0.83	0.8881	0.8964	0.5976	0.5976	0.581	0.679365	0.000103128	down
GSMUA_Achr8P16010_001	112	S	Nuclear cap-binding protein subunit 2	78.244	_ESGDS(ph)DDEDEDDRK_	0.27685	0.86	0.8428	0.817	0.5762	0.6192	0.5074	0.675768	0.000725608	down
GSMUA_Achr8P33430_001	555	S	peptidase, trypsin-like serine and cysteine proteases, putative, expressed	77.674	_NQEDS(ph)PERK_	-0.06566	1.01	0.9898	0.9898	0.6868	0.6363	0.6868	0.672297	2.79228e-05	down
GSMUA_Achr10P29240_001	236	S	Putative uncharacterized protein Sb02g043590	66.19	_DSS(ph)ELQEK_	-0.38644	0.82	0.8528	0.8118	0.5658	0.5576	0.5412	0.669967	2.30873e-05	down
GSMUA_Achr1P09020_001	294	S	Putative Clathrin interactor EPSIN 2	118.08	_RLS(ph)EQSIGAPPSYEEVAK_	-1.2412	0.92	0.9844	0.9936	0.644	0.644	0.6532	0.669841	8.32675e-05	down
GSMUA_Achr11P03390_001	595	S	Putative N6-adenosine-methyltransferase MT-A70-like	112.82	_AAYPDVEVQPAS(ph)PTR_	1.8633	0.94	0.7708	0.9588	0.658	0.517	0.611	0.669014	0.0077451	down
GSMUA_Achr7P20550_001	384	S	Pyrophosphate--fructose 6-phosphate 1-phosphotransferase subunit alpha	82.517	_QLLLHPES(ph)DDSAQLSQIETEK_	1.1953	1.09	1.1118	1.0246	0.6976	0.8284	0.6322	0.668919	0.00246296	down
GSMUA_Achr1P26180_001	340	S	Putative Zinc finger CCCH domain-containing protein 13	100.22	_NKS(ph)LVEDYK_	-0.97316	0.85	0.867	0.85	0.578	0.578	0.561	0.668874	1.9098e-06	down
GSMUA_Achr7P11990_001	104	S	expressed protein	170.1	_STPATAASDVGDDDS(ph)GAEAPPGAHEK_	0.69645	1.04	1.0296	1.0608	0.7176	0.7384	0.6344	0.667774	0.000234048	down
GSMUA_Achr1P23190_001	596	S	Putative Protein PLASTID MOVEMENT IMPAIRED 2	157.73	_SSAVEEEPNELGHS(ph)EEEEESAVPAKPR_	-0.25677	0.98	0.98	0.98	0.637	0.6468	0.6762	0.666667	5.02636e-06	down
GSMUA_Achr9P27550_001	24	S	Guanine nucleotide-binding protein alpha-2 subunit	120.23	_QQPLNEVDS(ph)DENKQAAK_	-0.078962	0.86	0.8256	0.817	0.5762	0.5418	0.5504	0.666667	3.82474e-05	down
GSMUA_Achr5P14380_001	336	S	Putative VHS and GAT domain containing protein, expressed	106.11	_QATSVES(ph)PNR_	-0.42832	1.07	1.0593	1.0486	0.6955	0.7169	0.6955	0.6633	1.46317e-06	down
GSMUA_Achr4P11610_001	49	S	Transcription factor HBP-1a	76.943	_NNS(ph)EPGK_	0.28977	1.14	1.083	1.083	0.7182	0.741	0.7296	0.662069	2.50114e-05	down
GSMUA_Achr10P28780_001	788	S	zinc ion binding protein, putative, expressed	77.74	_ADS(ph)VESGEK_	1.422	1.05	1.155	1.0815	0.7875	0.7035	0.6825	0.661342	0.000574641	down
GSMUA_Achr3P12360_001	174	S	Arginine/serine-rich-splicing factor RSP40	92.939	_GPS(ph)PYNKPEQR_	0.95056	1.05	1.071	1.0395	0.714	0.693	0.6825	0.66113	5.38382e-06	down
GSMUA_Achr7P19690_001	146	T	Eukaryotic initiation factor 4A-1	142.76	_VHACVGGT(ph)SVR_	-0.44325	1.12	1.0976	1.0416	0.728	0.7168	0.7056	0.659794	5.35516e-05	down
GSMUA_Achr7P01310_001	211	S	Hypothetical protein	168.31	_AIETS(ph)EDEKPK_	0.42719	1.1	1.023	1.067	0.704	0.671	0.726	0.658621	9.43175e-05	down
GSMUA_Achr10P28780_001	791	S	zinc ion binding protein, putative, expressed	104.59	_ADSVES(ph)GEK_	0.33148	0.98	1.0094	0.9506	0.6468	0.6272	0.6566	0.656667	3.01653e-05	down
GSMUA_Achr3P17820_001	442	S	Putative Protein IQ-DOMAIN 1	80.312	_RLS(ph)FPTGDK_	-0.95766	0.89	0.9256	0.9167	0.5518	0.6141	0.623	0.654723	0.000111755	down
GSMUA_Achr4P12110_001	46	S	pumilio-family RNA binding protein, putative, expressed	146.58	_S(ph)GSAPPTVEGSR_	0.1946	1.08	1.0584	1.1664	0.6696	0.7344	0.756	0.653595	0.000406181	down
GSMUA_Achr6P08390_001	251	S	Putative Viral IAP-associated factor homolog	148.44	_FVADHEEKEDDDYS(ph)D_	0.5577	1.06	1.0812	1.007	0.6572	0.6784	0.7102	0.649832	8.32675e-05	down
GSMUA_Achr6P10820_001	39	S	Putative Serine/threonine-protein kinase TNNI3K	88.721	_EGYATGGGEGASSGSSSGASS(ph)PPR_	-0.63947	0.84	0.63	0.5376	0.42	0.462	0.42	0.648536	0.0301112	down
GSMUA_Achr11P07410_001	309	T	expressed protein	135.62	_AAQEDET(ph)PRLDAEEDAVTR_	0.31449	0.88	0.924	0.8624	0.5896	0.5544	0.5808	0.646865	6.00559e-05	down
GSMUA_AchrUn_randomP12210_001	206	S	Putative uncharacterized protein	46.504	_IEQEDVTGEGDDKS(ph)EIETK_	3.3455	1.13	1.1639	1.1978	0.7345	0.791	0.7232	0.644013	6.67812e-05	down
GSMUA_Achr4P13770_001	29	S	Chaperone protein dnaJ 15	78.939	_DSS(ph)DQDIK_	0.23333	1.01	1.1009	1.1211	0.707	0.6666	0.6767	0.634375	0.000203774	down
GSMUA_Achr1P05620_001	9	S	hydrolase, NUDIX family, domain containing protein, expressed	108.81	_SSS(ph)SSMR_	-0.66338	0.9	0.963	0.909	0.702	0.711	0.342	0.633117	0.0255913	down
GSMUA_Achr7P05550_001	503	S	Probable receptor-like protein kinase At2g42960	65.47	_ESS(ph)DTDKSDNPDSK_	1.0183	0.89	0.9612	0.9612	0.5607	0.6497	0.5607	0.629747	0.000398246	down
GSMUA_Achr7P27630_001	1199	S	Putative Predicted protein	96.016	_KQGEDDPVS(ph)DDENQGNR_	-0.35335	1.03	1.0918	1.1227	0.6592	0.721	0.6592	0.628571	0.000149622	down
GSMUA_Achr5P09740_001	203	S	Protein kinase APK1B, chloroplastic	88.706	_TMAHSNS(ph)VGAR_	-3.1254	1.11	1.0656	1.1544	0.6993	0.7437	0.6327	0.623333	0.000265488	down
GSMUA_Achr11P00850_001	101	S	serine/threonine-protein phosphatase 2A regulatory subunit B subunitbeta, putative, expressed	90.761	_STSGS(ph)PR_	-0.58408	0.8	0.848	0.8	0.536	0.488	0.496	0.620915	7.19712e-05	down
GSMUA_Achr8P14940_001	655	S	Putative Eukaryotic translation initiation factor 4G	42.336	_S(ph)DSLKDNQK_	0.41247	0.87	0.9483	0.9309	0.609	0.5394	0.5568	0.620253	0.000194059	down
GSMUA_Achr10P22080_001	31	S	harpin-induced protein, putative, expressed	92.151	_ATYYVQS(ph)PSR_	-1.9498	1.05	1.05	1.0185	0.6405	0.6195	0.672	0.619529	1.42168e-05	down
GSMUA_Achr3P30980_001	213	S	Putative Stem-specific protein TSJT1	117.29	_VDS(ph)QGQVCGATYK_	0.13857	0.86	0.86	0.8772	0.5418	0.5332	0.5332	0.619205	4.27736e-07	down
GSMUA_Achr2P00830_001	70	S	SH2 motif, putative, expressed	68.485	_QNS(ph)DEER_	1.1045	1.01	0.9898	1.01	0.6464	0.6161	0.5959	0.61745	9.28647e-06	down
GSMUA_Achr11P04170_001	286	S	Putative uncharacterized protein	70.399	_KPSS(ph)PTK_	-0.68791	1.02	1.0812	0.9486	0.6324	0.6324	0.612	0.615385	0.000275882	down
GSMUA_Achr10P28780_001	524	S	zinc ion binding protein, putative, expressed	119.94	_DGDEVDDGTQDS(ph)DGPNKR_	-0.32224	1	0.98	0.97	0.62	0.54	0.65	0.613559	0.000182283	down
GSMUA_Achr7P21520_001	285	S	expressed protein	149.07	_FQQQSHS(ph)PEIVEVQDESVK_	1.1676	0.92	0.9108	0.9476	0.552	0.5704	0.5796	0.612583	6.3419e-06	down
GSMUA_Achr2P11260_001	88	S	Hypothetical protein	134.56	_LSSSSS(ph)FSSK_	1.116	1.16	1.1252	1.1252	0.6844	0.7076	0.696	0.612245	2.54212e-06	down
GSMUA_Achr11P12370_001	108	S	Nuclear cap-binding protein subunit 2	111.58	_ES(ph)GDSDDEDDDDQKR_	0.54524	0.81	0.7533	0.8748	0.4941	0.5346	0.4617	0.611296	0.000759781	down
GSMUA_Achr10P15110_001	578	S	Putative Nephrocystin-3	123.67	_WS(ph)GLGFK_	-0.22985	0.95	0.9595	0.969	0.589	0.57	0.5985	0.610561	1.53999e-06	down
GSMUA_Achr8P14940_001	657	S	Putative Eukaryotic translation initiation factor 4G	54.199	_SDS(ph)LKDNQK_	0.33226	0.83	0.7802	0.8715	0.4731	0.5561	0.4814	0.608696	0.000486379	down
GSMUA_Achr10P22080_001	21	S	harpin-induced protein, putative, expressed	76.21	_SESDVTSLAPS(ph)SPPRS(ph)PK_	0.55117	0.86	0.7998	0.8944	0.5074	0.5246	0.516	0.606061	0.000140891	down
GSMUA_Achr10P22080_001	16	S	harpin-induced protein, putative, expressed	76.21	_SESDVTSLAPS(ph)SPPRS(ph)PK_	0.55117	0.89	0.8277	0.9256	0.5251	0.5429	0.534	0.606061	0.000140891	down
GSMUA_Achr7P11160_001	508	T	Putative Probable inactive receptor kinase At1g48480	83.783	_DQQST(ph)PR_	0.30687	1.14	1.1628	1.0716	0.6726	0.684	0.684	0.60473	4.38331e-05	down
GSMUA_Achr4P30650_001	227	S	14-3-3-like protein GF14-C	40.496	_KES(ph)GEDQ_	1.8862	0.94	0.9212	0.8836	0.5546	0.5264	0.5734	0.60274	3.57634e-05	down
GSMUA_Achr5P28270_001	278	S	Phosphoinositide phospholipase C 4	49.66	_DCDTQKENDS(ph)NEEEAWGK_	0.13168	0.85	0.901	0.9095	0.5185	0.5525	0.527	0.600639	3.76315e-05	down
GSMUA_Achr11P07410_001	207	T	expressed protein	83.045	_SKPSLTPT(ph)K_	-0.57526	0.86	0.8428	0.8428	0.5332	0.4902	0.4902	0.594595	1.20056e-05	down
GSMUA_Achr8P23650_001	65	S	transcription factor like protein, putative, expressed	79.853	_AS(ph)PGPASGGGR_	0.29362	1.06	1.2932	1.1766	0.8162	0.6042	0.6678	0.591592	0.00321549	down
GSMUA_Achr10P22410_001	279	S	Zinc finger CCCH domain-containing protein 25	86.463	_EDRGS(ph)PSR_	-1.0027	1.1	1.012	1.111	0.726	0.583	0.594	0.590444	0.000690187	down
GSMUA_Achr5P25540_001	377	S	eukaryotic translation initiation factor 4B, putative, expressed	94.781	_SDTSSTRPPS(ph)R_	-0.26244	0.8	0.84	0.904	0.512	0.512	0.472	0.58805	0.000227789	down
GSMUA_Achr11P07410_001	205	T	expressed protein	77.597	_SKPSLT(ph)PTK_	-0.92694	0.9	0.864	0.873	0.522	0.54	0.486	0.587031	2.30931e-05	down
GSMUA_Achr8P24940_001	443	S	Casein kinase I isoform delta-like	62.463	_ATEASPGNS(ph)R_	0.17523	0.96	1.0464	0.9696	0.5952	0.5664	0.576	0.583871	6.71661e-05	down
GSMUA_Achr6P26070_001	142	S	protein phosphatase inhibitor 2 containing protein, expressed	93.166	_AKS(ph)LVDEDEEDNSGGETGK_	0.38466	1.05	1.113	1.113	0.6615	0.6195	0.609	0.576923	3.14168e-05	down
GSMUA_Achr1P23740_001	7	S	serine/threonine-protein kinase HT1, putative, expressed	115.79	_DASS(ph)VGSSDSR_	-0.4674	0.84	0.756	0.8988	0.4704	0.4788	0.4788	0.572391	0.000510807	down
GSMUA_Achr1P15310_001	63	S	Vacuolar protein-sorting-associated protein 37 homolog 2	72.231	_AFDRPQSPS(ph)QVQPSPTEAAGIIAR_	0.82965	1.02	0.9282	0.9588	0.4794	0.5508	0.6324	0.57193	0.000658907	down
GSMUA_Achr8P30150_001	30	S	RNA polymerase II transcriptional coactivator KIWI	94.087	_KDS(ph)DDDGGDDGIVVCQISK_	1.9428	1.07	1.0272	1.0058	0.5778	0.5885	0.5778	0.562069	9.58329e-06	down
GSMUA_Achr9P29190_001	284	S	phosphoglycerate mutase, putative, expressed	103.13	_NSS(ph)SNSVQDR_	-0.38242	0.9	1.089	0.981	0.522	0.576	0.567	0.560606	0.000804115	down
GSMUA_Achr6P29440_001	415	S	Hypothetical protein	138.59	_S(ph)PDNKPSAADDQLPTEISDR_	-0.096178	1.08	0.9612	0.9828	0.54	0.5832	0.5616	0.557143	0.000159764	down
GSMUA_Achr5P09190_001	237	S	Golgin candidate 5	102.07	_NETEAEQLVDKGS(ph)PK_	0.12434	0.91	0.9464	0.91	0.5096	0.5005	0.5005	0.546053	2.37642e-06	down
GSMUA_Achr6P23190_001	21	S	Soluble starch synthase 2-1, chloroplastic/amyloplastic	131.62	_SSSAEGQEDS(ph)DKDDEDITDDALR_	0.012949	0.97	1.0185	1.0088	0.5238	0.5432	0.5529	0.540453	5.73158e-06	down
GSMUA_Achr11P07410_001	203	S	expressed protein	62.088	_SKPS(ph)LTPTK_	-1.6955	0.8	0.872	0.832	0.464	0.44	0.448	0.539936	3.15685e-05	down
GSMUA_Achr4P14670_001	174	S	BEL1-like homeodomain protein 4	68.626	_ESETS(ph)QQR_	1.9553	1.08	1.1016	0.8208	0.6156	0.54	0.4428	0.532374	0.00526043	down
GSMUA_Achr6P08880_001	348	S	FKBP12-interacting protein of 37 kDa	72.687	_EAAEERDDDDGDKEEANEGNS(ph)ADVEA_	1.9298	1.14	1.2198	1.2198	0.6726	0.6384	0.5928	0.531847	4.62821e-05	down
GSMUA_Achr8P25430_001	359	S	Phototropin-2	64.82	_KQS(ph)SIER_	-0.28348	1.05	1.0395	1.029	0.5355	0.5565	0.5565	0.52862	3.81744e-07	down
GSMUA_Achr8P25430_001	360	S	Phototropin-2	93.467	_KQSS(ph)IER_	-0.59126	1.01	1.0201	0.9797	0.5151	0.5353	0.5353	0.526846	2.18108e-06	down
GSMUA_Achr1P06730_001	13	S	domain of unknown function DUF966 domain containing protein, expressed	74.094	_YAPQTS(ph)PER_	0.51216	1	0.92	0.98	0.48	0.48	0.51	0.506897	2.61727e-05	down
GSMUA_Achr8P10080_001	271	S	Hypothetical protein	48.286	_ENSEDAGKDPDAGSINS(ph)SPPR_	1.1451	1.06	1.0494	0.9646	0.4346	0.5512	0.5618	0.503448	0.000277445	down
GSMUA_Achr3P09640_001	354	S	Putative expressed protein	150.69	_DVDDNNS(ph)GDEEAHQPVK_	-0.97847	0.84	0.8736	0.8652	0.4032	0.4368	0.4368	0.495114	4.33614e-06	down
GSMUA_Achr8P11910_001	159	S	E3 ubiquitin-protein ligase At4g11680	99.864	_SSASNS(ph)PR_	-0.32423	1.03	1.0197	1.0094	0.4944	0.5253	0.4635	0.484848	4.88536e-06	down
GSMUA_Achr7P17850_001	274	S	Putative mRNA-capping enzyme	62.958	_RS(ph)SDLDLNGEAAQDDDDDDEGDTAAR_	-3.518	0.94	0.6768	0.4512	0.2068	0.3666	0.423	0.481818	0.0415184	down
GSMUA_Achr7P17850_001	275	S	Putative mRNA-capping enzyme	62.958	_RS(ph)SDLDLNGEAAQDDDDDDEGDTAAR_	-3.518	0.99	0.7128	0.4752	0.2178	0.3861	0.4455	0.481818	0.0415184	down
GSMUA_Achr2P09070_001	995	S	GTP binding protein, putative, expressed	63.138	_VDDNIGTES(ph)VHDMDIDEEVAK_	0.16946	1.19	0.9996	1.19	0.5593	0.6545	0.4046	0.478873	0.00185183	down
GSMUA_Achr5P08220_001	150	S	Putative E3 ubiquitin-protein ligase HERC2	101.75	_SDGASSGTNS(ph)PR_	0.67462	0.92	0.8832	0.8924	0.3864	0.368	0.5336	0.477816	0.000467889	down
GSMUA_Achr11P07410_001	186	S	expressed protein	60.55	_S(ph)KSSFSVTSPK_	-0.81675	1	1.06	1.05	0.47	0.47	0.47	0.453376	3.42728e-06	down
GSMUA_AchrUn_randomP08740_001	182	T	protein kinase APK1A, chloroplast precursor, putative, expressed	117.21	_SNST(ph)TSTER_	-0.61133	0.95	0.8075	0.912	0.399	0.38	0.38	0.434164	0.000153102	down
GSMUA_Achr11P07410_001	188	S	expressed protein	69.261	_SKS(ph)SFSVTSPK_	-0.60929	1.15	1.173	1.104	0.4255	0.46	0.46	0.392617	3.79794e-06	down
GSMUA_Achr7P04950_001	127	S	Uncharacterized membrane protein At1g16860	48.527	_KVS(ph)GSLDSTK_	1.1084	1.14	1.1058	1.1742	0.4446	0.456	0.3876	0.376667	8.16251e-06	down
GSMUA_Achr8P24940_001	439	S	Casein kinase I isoform delta-like	125.89	_ATEAS(ph)PGNSR_	0.026747	0.81	0.9153	0.891	0.2916	0.3078	0.3645	0.368421	7.11439e-05	down
GSMUA_Achr10P00520_001	76	S	Delta-1-pyrroline-5-carboxylate synthase	92.518	_LVNSS(ph)FADLQKPQVELDGK_	1.9141
GSMUA_Achr10P02030_001	68	S	exo70 exocyst complex subunit, putative, expressed	89.484	_SIKDPVIVGS(ph)PR_	-0.36003
GSMUA_Achr10P03800_001	153	T	Putative respiratory burst oxidase homolog protein H	72.898	_GNIT(ph)PEHGITK_	1.2898
GSMUA_Achr10P04460_001	116	T	uridine kinase, putative, expressed	59.84	_T(ph)PESPAVNR_	-0.12732
GSMUA_Achr10P04460_001	119	S	uridine kinase, putative, expressed	69.554	_TPES(ph)PAVNR_	0.28789
GSMUA_Achr10P04730_001	13	S	Putative Sorting nexin-1	63.397	_SSS(ph)QSPR_	1.5862
GSMUA_Achr10P05060_001	119	S	expressed protein	78.752	_QQAENENKGDEESNPS(ph)DTVSPK_	2.0803
GSMUA_Achr10P05730_001	111	S	Putative nitrate-induced NOI protein, expressed	63.397	_GGVSS(ph)PSR_	0.25751
GSMUA_Achr10P06510_001	1047	S	WD domain, G-beta repeat domain containing protein, expressed	80.96	_VLS(ph)AVSGENK_	-0.935
GSMUA_Achr10P07660_001	418	S	UBX domain-containing protein, putative, expressed	48.376	_QMPRPPS(ph)PTLTAQR_	1.1349
GSMUA_Achr10P07660_001	422	T	UBX domain-containing protein, putative, expressed	85.576	_QMPRPPSPTLT(ph)AQR_	0.63423
GSMUA_Achr10P07760_001	50	S	Hypothetical protein	42.348	_FFLSSVAAACPS(ph)PGSHR_	0.73431
GSMUA_Achr10P10510_001	225	S	expressed protein	45.368	_RPS(ph)LLPVIDFNIDR_	1.2273
GSMUA_Achr10P10810_001	14	S	phosphatidylserine decarboxylase, putative, expressed	76.645	_ADASDDS(ph)SGDGHAR_	0.72831
GSMUA_Achr10P12320_001	967	S	Putative Staphylococcal nuclease domain-containing protein 1	52.866	_IWQYGDVQS(ph)DDEELAPPPPR_	2.0795
GSMUA_Achr10P12340_001	136	S	Respiratory burst oxidase homolog protein C	72.531	_S(ph)AAAQALK_	-1.8427
GSMUA_Achr10P14600_001	49	S	DEAD-box ATP-dependent RNA helicase 38	63.682	_KIES(ph)LSISDGK_	0.77553
GSMUA_Achr10P15090_001	131	T	glutaredoxin, putative, expressed	125.73	_NNSFHT(ph)LEELESHTK_	0.65182
GSMUA_Achr10P15090_001	173	S	glutaredoxin, putative, expressed	67.704	_ENS(ph)FIVR_	0.51728
GSMUA_Achr10P15870_001	74	S	Putative uncharacterized protein	36.514	_AHS(ph)ETFIR_	0.22805
GSMUA_Achr10P17890_001	393	S	Probable receptor protein kinase TMK1	57.475	_VQS(ph)PNTTVIHPR_	0.028485
GSMUA_Achr10P19420_001	249	S	Uncharacterized TPR repeat-containing protein At1g05150	77.633	_EIGGPSDSS(ph)ER_	0.37374
GSMUA_Achr10P20380_001	233	T	pex14, putative, expressed	85.362	_ASQELLGT(ph)KSEER_	-0.1038
GSMUA_Achr10P21980_001	593	T	Putative Uncharacterized protein At5g41620	54.003	_TQLGSAGGGDTDSGDVHQIT(ph)SPVR_	3.488
GSMUA_Achr10P22470_001	28	T	Putative Pentatricopeptide repeat-containing protein At2g41080	45.335	_WT(ph)QEENK_	-3.4783
GSMUA_Achr10P23000_001	358	S	Phosphoinositide phospholipase C 6	67.102	_RLS(ph)LSEQELAK_	0.27783
GSMUA_Achr10P26190_001	343	S	Probable pre-mRNA-splicing factor ATP-dependent RNA helicase	65.295	_FSIDMS(ph)PVK_	-4.0611
GSMUA_Achr10P26630_001	104	S	IWS1 C-terminus family protein, putative, expressed	44.392	_KTS(ph)PSLK_	0.93634
GSMUA_Achr10P27100_001	605	S	Hypothetical protein	69.786	_NQGS(ph)PVHR_	-1.5223
GSMUA_Achr10P28330_001	196	S	RNA recognition motif containing protein, putative, expressed	66.55	_S(ph)HPLDQDR_	-2.1768
GSMUA_Achr10P28870_001	434	T	tetratricopeptide repeat, putative, expressed	91.091	_RPESGFQSSEAAGT(ph)SSFK_	3.5053
GSMUA_Achr10P29630_001	61	S	protein binding protein, putative, expressed	57.293	_ILAAAS(ph)SPR_	1.7581
GSMUA_Achr10P30900_001	108	S	Serrate RNA effector molecule	39.305	_RS(ph)PPPGPFK_	-0.96765
GSMUA_Achr10P31030_001	183	S	RanBP2-type zinc finger protein At1g67325	40.278	_PGAYPNES(ph)SPKK_	-0.71367
GSMUA_Achr11P00310_001	440	S	Putative Poly(rC)-binding protein 3	79.492	_S(ph)GSALEVTHK_	1.0407
GSMUA_Achr11P03160_001	266	S	ranBP1 domain containing protein, expressed	69.971	_KPS(ph)SPSLEK_	-0.61355
GSMUA_Achr11P03160_001	267	S	ranBP1 domain containing protein, expressed	39.006	_KPSS(ph)PSLEK_	-0.024312
GSMUA_Achr11P04170_001	285	S	Putative uncharacterized protein	47.097	_KPS(ph)SPTK_	0.76639
GSMUA_Achr11P06160_001	363	S	microtubule-binding protein TANGLED1, putative, expressed	72.038	_ISS(ph)SIAR_	2.4611
GSMUA_Achr11P07410_001	178	S	expressed protein	81.625	_ESS(ph)FSSVFK_	-0.31653
GSMUA_Achr11P07410_001	191	S	expressed protein	67.136	_SKSSFS(ph)VTSPK_	-0.068713
GSMUA_Achr11P07410_001	194	S	expressed protein	115	_SSFSVTS(ph)PK_	-3.8278
GSMUA_Achr11P09420_001	147	S	expressed protein	43.77	_HS(ph)SFALEK_	-0.84339
GSMUA_Achr11P09420_001	148	S	expressed protein	43.77	_HS(ph)SFALEK_	-0.84339
GSMUA_Achr11P09580_001	298	S	UDP-glucose 6-dehydrogenase	58.98	_FDWDHPVHLQPMS(ph)PTAVK_	0.67356
GSMUA_Achr11P11970_001	82	S	Serine/threonine-protein kinase SAPK7	48.138	_PKS(ph)TVGTPAYIAPEVLSR_	-2.8136
GSMUA_Achr11P13770_001	34	S	Probable serine/threonine-protein kinase At1g54610	72.187	_TVAPVAS(ph)GR_	-2.6788
GSMUA_Achr11P15950_001	464	S	Hypothetical protein	92.19	_GSS(ph)LIKDEK_	1.5785
GSMUA_Achr11P16620_001	51	S	Probable cleavage and polyadenylation specificity factor subunit 1	40.031	_VEDAVS(ph)PHR_	0.55743
GSMUA_Achr11P16790_001	780	S	protein kinase domain containing protein, expressed	130.69	_THIS(ph)ENDESK_	0.56271
GSMUA_Achr11P18960_001	61	S	nucleic acid binding protein, putative, expressed	85.533	_SS(ph)SDTSER_	0.49874
GSMUA_Achr11P19110_001	265	T	Glyceraldehyde-3-phosphate dehydrogenase, cytosolic 3	125.79	_FGIVEGLMTTVHSIT(ph)ATQK_	0.54524
GSMUA_Achr11P19110_001	267	T	Glyceraldehyde-3-phosphate dehydrogenase, cytosolic 3	50.858	_FGIVEGLMTTVHSITAT(ph)QK_	-2.1767
GSMUA_Achr11P25220_001	116	S	expressed protein	49.448	_DVS(ph)RLEIFK_	2.9755
GSMUA_Achr11P25220_001	224	S	expressed protein	88.163	_RHS(ph)ISVATTR_	-1.2247
GSMUA_Achr1P00240_001	105	S	Remorin	62.861	_KLS(ph)SILAWENTK_	-2.921
GSMUA_Achr1P00240_001	106	S	Remorin	92.773	_KLSS(ph)ILAWENTK_	-0.52729
GSMUA_Achr1P01870_001	38	S	myosin-2 heavy chain, non muscle, putative, expressed	86.67	_S(ph)LPHDFR_	-0.20393
GSMUA_Achr1P02360_001	278	S	Probable aquaporin PIP2-6	65.295	_ALGSFRS(ph)NPSN_	-0.37449
GSMUA_Achr1P03030_001	58	S	Remorin	67.08	_VEDS(ph)STEK_	1.2618
GSMUA_Achr1P03030_001	59	S	Remorin	68.485	_VEDSS(ph)TEK_	1.2618
GSMUA_Achr1P04620_001	135	S	ABC transporter G family member 22	49.243	_GIDLEPGRS(ph)R_	-4.1318
GSMUA_Achr1P04780_001	156	S	Ras-related protein Rab11B	79.467	_KS(ph)LEAGDDPADLPK_	0.18493
GSMUA_Achr1P05000_001	6	S	Hypothetical protein	28.166	_MPSAIS(ph)DLINPDVTDEQK_	0.6163
GSMUA_Achr1P05040_001	19	S	Calcium-dependent protein kinase 3	100.11	_GHADDSQEAGS(ph)R_	-0.55059
GSMUA_Achr1P06080_001	755	S	Putative Protein IQ-DOMAIN 32	47.774	_SAS(ph)QAPQSTK_	0.73386
GSMUA_Achr1P06640_001	33	S	expressed protein	62.658	_RDS(ph)PPPPAPAPILK_	-0.011421
GSMUA_Achr1P07220_001	156	S	MYB family transcription factor, putative, expressed	57.525	_FS(ph)PTREDLADMVK_	-2.6482
GSMUA_Achr1P09020_001	253	S	Putative Clathrin interactor EPSIN 2	52.009	_GNDDYQYGS(ph)R_	0.19146
GSMUA_Achr1P09020_001	263	S	Putative Clathrin interactor EPSIN 2	83.541	_DRS(ph)LDDDDR_	-0.24435
GSMUA_Achr1P09020_001	270	S	Putative Clathrin interactor EPSIN 2	82.705	_SLDDDDRS(ph)SR_	-1.0312
GSMUA_Achr1P09900_001	81	S	flowering time control protein FCA, putative, expressed	66.182	_GGDPGGFS(ph)PPVSVGGPR_	-0.67993
GSMUA_Achr1P09900_001	300	S	flowering time control protein FCA, putative, expressed	103.16	_SGPAFGGPGFS(ph)PR_	1.1078
GSMUA_Achr1P15310_001	61	S	Vacuolar protein-sorting-associated protein 37 homolog 2	52.234	_AFDRPQS(ph)PSQVQPSPTEAAGIIAR_	2.9075
GSMUA_Achr1P17380_001	243	S	V-type proton ATPase subunit D	66.467	_GMS(ph)INSAHNLLVVGAEK_	-1.3065
GSMUA_Achr1P18790_001	11	S	Hypothetical protein	47.894	_GGSS(ph)EAKPK_	-0.21505
GSMUA_Achr1P20270_001	5	S	L-lactate dehydrogenase A	106.75	_KVS(ph)SLTELGFADDVHR_	-0.16317
GSMUA_Achr1P20270_001	31	S	L-lactate dehydrogenase A	49.621	_PIQQAAPPS(ph)PTKR_	1.4257
GSMUA_Achr1P20870_001	406	S	2-hydroxyacyl-CoA lyase	57.267	_S(ph)PNEITGPHK_	-1.3388
GSMUA_Achr1P23520_001	804	S	Villin-4	63.181	_NLS(ph)TPPPAVR_	1.2141
GSMUA_Achr1P23580_001	27	S	Calcium-transporting ATPase 8, plasma membrane-type	29.855	_RAS(ph)GDGDGSSGDWFDIPAK_	-1.8944
GSMUA_Achr1P25490_001	703	T	expressed protein	29.842	_HEDQIIASDDET(ph)EDAEAPFIQK_	0.96358
GSMUA_Achr1P26180_001	135	T	Putative Zinc finger CCCH domain-containing protein 13	51.166	_T(ph)SSYDEKDGLEEQLK_	4.4298
GSMUA_Achr1P26790_001	36	S	XS domain containing protein, expressed	96.708	_WENDDKS(ph)PSEFLAPSSDSK_	1.0282
GSMUA_Achr1P26790_001	38	S	XS domain containing protein, expressed	56.719	_WENDDKSPS(ph)EFLAPSSDSK_	1.2143
GSMUA_Achr2P01870_001	462	S	Pyruvate, phosphate dikinase, chloroplastic	45.992	_GGM(ox)TS(ph)HAAVVAR_	-0.66523
GSMUA_Achr2P02340_001	24	S	Acyl-CoA-binding domain-containing protein 4	78.752	_FYAAAAYAGFGGS(ph)PQSSAAGASR_	-0.65973
GSMUA_Achr2P06080_001	191	S	Ras-related protein ARA-4	62.104	_SELS(ph)LNR_	-0.28625
GSMUA_Achr2P06680_001	124	S	Phosphoglucomutase, cytoplasmic 2	83.236	_ATGAFILTAS(ph)HNPGGPHEDFGIK_	0.45398
GSMUA_Achr2P08100_001	23	S	Patellin-3	62.781	_EEEAEKPAPASAS(ph)PTAEK_	0.27462
GSMUA_Achr2P12230_001	476	T	lipid binding protein, putative, expressed	103.67	_SVT(ph)SQFS(ph)SSKK_	-1.1004
GSMUA_Achr2P12230_001	481	S	lipid binding protein, putative, expressed	137.62	_SVTSQFSS(ph)SK_	-0.7553
GSMUA_Achr2P12230_001	482	S	lipid binding protein, putative, expressed	145.83	_SVTSQFSSS(ph)K_	1.2324
GSMUA_Achr2P12870_001	48	S	Hypothetical protein	104.26	_FMLNEDGS(ph)PR_	-2.4849
GSMUA_Achr2P14980_001	744	S	Protein STRUBBELIG-RECEPTOR FAMILY 6	27.028	_MAGGDGQET(ph)SRR_	-0.74933
GSMUA_Achr2P15410_001	68	S	proline-rich cell wall protein-like, putative, expressed	62.915	_VNS(ph)AAAAPPDR_	0.44448
GSMUA_Achr2P15410_001	246	T	proline-rich cell wall protein-like, putative, expressed	50.04	_AVAHFLNT(ph)SQ_	-0.57313
GSMUA_Achr2P15410_001	247	S	proline-rich cell wall protein-like, putative, expressed	50.04	_AVAHFLNT(ph)SQ_	-0.57313
GSMUA_Achr2P16170_001	18	S	Sulfate transporter 4.1, chloroplastic	137.89	_VAS(ph)SSSLGGGGGR_	0.36172
GSMUA_Achr2P18050_001	160	S	VHS and GAT domain containing protein, expressed	88.021	_DGVSSMS(ph)FK_	3.2678
GSMUA_Achr2P22590_001	96	S	Lipid phosphate phosphatase 2	81.387	_ISAAAGGGAGGS(ph)TR_	1.9097
GSMUA_Achr3P09580_001	785	S	Probable leucine-rich repeat receptor-like protein kinase At5g49770	101.38	_GHIS(ph)TQVK_	-0.17758
GSMUA_Achr3P09580_001	786	T	Probable leucine-rich repeat receptor-like protein kinase At5g49770	101.38	_GHIS(ph)TQVK_	-0.86372
GSMUA_Achr3P09690_001	70	S	Hypothetical protein	63.673	_S(ph)SPPPQR_	0.91976
GSMUA_Achr3P09820_001	35	S	Reticulon-like protein B16	32.295	_S(ph)IHQIIGGGK_	-0.2355
GSMUA_Achr3P10370_001	237	S	Hypothetical protein	42.639	_HVDEDWNEWTVGEDS(ph)DLD_	4.2646
GSMUA_Achr3P10680_001	284	S	Hypothetical protein	58.476	_S(ph)DSSTTSTR_	1.1027
GSMUA_Achr3P10680_001	287	S	Hypothetical protein	105.94	_SDSS(ph)TTSTR_	0.13436
GSMUA_Achr3P11110_001	290	S	Putative Transcription factor bHLH130	49.715	_HQLS(ph)LPK_	1.3583
GSMUA_Achr3P12360_001	134	S	Arginine/serine-rich-splicing factor RSP40	45.158	_NGYS(ph)PDRR_	0.048876
GSMUA_Achr3P16570_001	169	S	Hypothetical protein	91.265	_RS(ph)PPPNR_	-0.1117
GSMUA_Achr3P16570_001	202	S	Hypothetical protein	67.081	_VDSS(ph)PHR_	-0.93488
GSMUA_Achr3P19470_001	500	S	expressed protein	70.496	_GNS(ph)PHSK_	-0.11529
GSMUA_Achr3P20090_001	167	S	Coatomer subunit delta-2	74.841	_KAS(ph)EIDK_	1.0844
GSMUA_Achr3P21030_001	527	T	Putative KH domain-containing protein At4g18375	135.08	_GYT(ph)PESFSAR_	-1.9207
GSMUA_Achr3P23190_001	945	S	Eukaryotic translation initiation factor 3 subunit A	67.113	_RSS(ph)FGGAR_	-0.66646
GSMUA_Achr3P26690_001	518	S	expressed protein	49.448	_SKS(ph)LDLEK_	1.204
GSMUA_Achr3P28220_001	69	S	Putative Uncharacterized membrane protein At1g16860	62.869	_S(ph)HSGPLAR_	-0.69242
GSMUA_Achr3P30230_001	217	S	Putative Mannose-1-phosphate guanyltransferase alpha	38.057	_RMNS(ph)FEALQSATK_	-0.7075
GSMUA_Achr4P04530_001	143	S	Putative Transcription factor HBP-1a	82.01	_S(ph)KGSLGSLNMITGK_	-0.90902
GSMUA_Achr4P04550_001	17	S	expressed protein	57.39	_S(ph)QSAMDAR_	0.066447
GSMUA_Achr4P04860_001	71	S	SKP1-like protein 1B	53.968	_S(ph)PDDASK_	-0.3344
GSMUA_Achr4P05540_001	194	S	pumilio-family RNA binding protein, putative, expressed	60.55	_KVPS(ph)VGTTISR_	-0.5268
GSMUA_Achr4P05550_001	167	S	pumilio-family RNA binding protein, putative, expressed	62.732	_QQS(ph)GEWLER_	-1.2223
GSMUA_Achr4P06320_001	299	S	FHA domain containing protein, putative, expressed	60.892	_EEGTS(ph)PK_	-1.5891
GSMUA_Achr4P09160_001	349	T	Casein kinase I isoform delta-like	57.248	_GRVT(ph)PPPVNASSSSK_	-0.94524
GSMUA_Achr4P12110_001	274	T	pumilio-family RNA binding protein, putative, expressed	81.002	_STT(ph)PDPQLIR_	4.0995
GSMUA_Achr4P12650_001	807	T	Plasma membrane ATPase	69.088	_T(ph)LHGLQPPETANLFSDK_	1.464
GSMUA_Achr4P13550_001	236	T	ATP-dependent Clp protease proteolytic subunit 3, chloroplastic	42.947	_VMIHQPLGT(ph)AGGK_	0.8872
GSMUA_Achr4P14570_001	1251	S	Putative fip1 motif family protein, expressed	45.756	_KQEEADPAS(ph)DEENQGSR_	-0.33321
GSMUA_Achr4P17370_001	285	S	Hypothetical protein	68.525	_VDS(ph)SEDAR_	0.05331
GSMUA_Achr4P20010_001	458	S	Probable receptor-like protein kinase At2g42960	50.473	_NRPS(ph)PTK_	-0.14583
GSMUA_Achr4P20920_001	1108	S	Putative Protein TIME FOR COFFEE	38.3	_GLQHSFS(ph)FEK_	-0.81633
GSMUA_Achr4P21270_001	23	S	CHD3-type chromatin-remodeling factor PICKLE	53.625	_RPLYNLDDS(ph)DDDDFVVGK_	-0.7468
GSMUA_Achr4P21930_001	193	S	Pre-mRNA-splicing factor SLU7	49.076	_KADEDGGS(ph)DDDDDDDYLK_	-2.0478
GSMUA_Achr4P23910_001	115	S	eukaryotic translation initiation factor-related, putative, expressed	61.139	_TPVSPDNTLRS(ph)PPPSR_	0.6061
GSMUA_Achr4P25770_001	136	T	heavy metal-associated domain containing protein, expressed	93.701	_ASST(ph)EVK_	0.57493
GSMUA_Achr4P27150_001	24	S	expressed protein	44.6	_KDDISDLPNEVDAGSNS(ph)PVEAK_	-0.71813
GSMUA_Achr4P27650_001	1487	S	Putative Brefeldin A-inhibited guanine nucleotide-exchange protein 2	46.065	_DDYGESNLQTNLDES(ph)DGLPSPSGNK_	3.9257
GSMUA_Achr4P27650_001	1511	T	Putative Brefeldin A-inhibited guanine nucleotide-exchange protein 2	78.264	_SQT(ph)FGQR_	0.72505
GSMUA_Achr4P27650_001	1544	S	Putative Brefeldin A-inhibited guanine nucleotide-exchange protein 2	63.302	_SKNDTDDLGPVS(ph)PVK_	-0.52163
GSMUA_Achr4P29650_001	30	S	Probable serine/threonine-protein kinase At4g35230	56.884	_RLS(ph)LSLNQAAAEGGGR_	0.079914
GSMUA_Achr4P30880_001	458	S	Serine/threonine protein phosphatase 2A 55 kDa regulatory subunit B beta isoform	83.168	_SLS(ph)SFAR_	1.8306
GSMUA_Achr4P31270_001	8	S	Glutamate decarboxylase 1	65.022	_IAS(ph)ETDVSIQHTFASR_	4.0946
GSMUA_Achr4P31410_001	36	S	IQ calmodulin-binding motif domain containing protein, expressed	49.333	_SASADKS(ph)QGR_	-0.16066
GSMUA_Achr4P32440_001	458	S	expressed protein	59.163	_GKPGS(ph)PAPPSWFTGR_	-1.2207
GSMUA_Achr5P00750_001	1317	S	Glutamate receptor 3.4	56.02	_RPVS(ph)PPIVR_	0.15498
GSMUA_Achr5P04250_001	563	S	WD domain, G-beta repeat domain containing protein, expressed	67.08	_VPSLNS(ph)PHK_	1.2922
GSMUA_Achr5P04950_001	90	S	Uncharacterized membrane protein At1g16860	61.344	_S(ph)NSGPLNK_	-2.6338
GSMUA_Achr5P04950_001	92	S	Uncharacterized membrane protein At1g16860	62.088	_SNS(ph)GPLNK_	-1.2888
GSMUA_Achr5P04950_001	157	S	Uncharacterized membrane protein At1g16860	52.019	_KVSGPLDS(ph)SGSAK_	0.038475
GSMUA_Achr5P07170_001	695	S	Cation/H(+) antiporter 20	46.318	_QNVTLRPS(ph)PLK_	1.8618
GSMUA_Achr5P07410_001	104	S	LRR repeats and ubiquitin-like domain-containing protein At2g30105	58.116	_DAATQSIS(ph)PR_	-1.2439
GSMUA_Achr5P09170_001	330	T	protein kinase domain containing protein, expressed	67.507	_STT(ph)FTER_	-1.3589
GSMUA_Achr5P09190_001	45	S	Golgin candidate 5	62.528	_HDS(ph)GDEGSAK_	0.64281
GSMUA_Achr5P10760_001	183	S	Remorin	37.613	_MS(ph)SISAWENSK_	-1.9301
GSMUA_Achr5P10760_001	186	S	Remorin	68.42	_MSSIS(ph)AWENSK_	-1.0591
GSMUA_Achr5P11480_001	194	S	Probable aquaporin PIP2-6	63.8	_ALGSFRS(ph)NPTN_	0.93448
GSMUA_Achr5P15870_001	283	S	Monosaccharide-sensing protein 2	57.034	_GQSSLALVS(ph)R_	-0.20761
GSMUA_Achr5P15870_001	302	T	Monosaccharide-sensing protein 2	65.467	_GVPLMDPLVT(ph)LFGSVHEK_	0.4917
GSMUA_Achr5P15870_001	306	S	Monosaccharide-sensing protein 2	136.96	_GVPLMDPLVTLFGS(ph)VHEK_	-1.4685
GSMUA_Achr5P15870_001	449	S	Monosaccharide-sensing protein 2	59.864	_IYLHQEGIPGS(ph)R_	0.4904
GSMUA_Achr5P16090_001	121	S	frigida, putative, expressed	93.614	_VAS(ph)PEPIDVR_	1.3495
GSMUA_Achr5P19150_001	901	S	EF hand family protein, putative, expressed	59.04	_FDS(ph)VSSSR_	1.1561
GSMUA_Achr5P19820_001	287	S	ABC transporter G family member 11	59.198	_ATLKGS(ph)VK_	1.1487
GSMUA_Achr5P25150_001	63	S	Putative expressed protein	62.617	_KPFGEVGSMS(ph)PESVNK_	0.47005
GSMUA_Achr5P28130_001	231	Y	Putative 6-phosphofructo-2-kinase/fructose-2,6-biphosphatase	57.267	_NDALSGSSY(ph)GSSK_	-0.4963
GSMUA_Achr5P28130_001	233	S	Putative 6-phosphofructo-2-kinase/fructose-2,6-biphosphatase	61.477	_NDALSGSSYGS(ph)SK_	1.0191
GSMUA_Achr5P28610_001	195	S	ADP-ribosylation factor GTPase-activating protein AGD7	98.254	_NQS(ph)TGNFR_	0.71622
GSMUA_Achr6P00160_001	147	S	remorin, putative, expressed	64.589	_RPPPEIDSAAS(ph)SSADEVR_	0.47072
GSMUA_Achr6P05760_001	312	Y	ABC transporter G family member 8	36.395	_EIVTLY(ph)GR_	0.69502
GSMUA_Achr6P05890_001	213	S	Putative Endoplasmic reticulum transmembrane protein YET-like	65.855	_NQLNSIDNRLS(ph)FSDAK_	-1.945
GSMUA_Achr6P08280_001	967	S	Putative Staphylococcal nuclease domain-containing protein 1	43.696	_LNIWQYGDVQS(ph)DDEESAPPPR_	-2.7285
GSMUA_Achr6P09090_001	127	S	Pantothenate kinase 2	62.528	_GGIDS(ph)PSWR_	-1.2195
GSMUA_Achr6P09340_001	12	S	Putative Piriformospora indica-insensitive protein 2	70.747	_GWSLS(ph)PR_	1.3569
GSMUA_Achr6P09340_001	815	S	Putative Piriformospora indica-insensitive protein 2	85.666	_DSETS(ph)PR_	-0.28081
GSMUA_Achr6P09340_001	841	S	Putative Piriformospora indica-insensitive protein 2	41.621	_KCSGFFS(ph)FSPK_	2.8749
GSMUA_Achr6P09340_001	1071	T	Putative Piriformospora indica-insensitive protein 2	72.879	_SISDQT(ph)K_	-1.1889
GSMUA_Achr6P10330_001	229	S	40S ribosomal protein S6	73.841	_RS(ph)ESLAK_	1.4368
GSMUA_Achr6P10330_001	240	S	40S ribosomal protein S6	56.205	_SKLS(ph)AASK_	0.96884
GSMUA_Achr6P12670_001	52	S	Chlorophyll a-b binding protein CP26, chloroplastic	82.01	_SKPAAVS(ph)PVNDELAK_	2.4669
GSMUA_Achr6P13760_001	89	S	Putative MLO-like protein 6	28.549	_ICIPAGLGDS(ph)FLPCK_	-0.3644
GSMUA_Achr6P13890_001	490	S	Putative KH domain-containing protein At4g18375	57.249	_RES(ph)SPSR_	-0.20393
GSMUA_Achr6P14220_001	49	S	DEAD-box ATP-dependent RNA helicase 38	71.08	_KIES(ph)LSISDVK_	-1.2129
GSMUA_Achr6P14220_001	51	S	DEAD-box ATP-dependent RNA helicase 38	77.372	_KIESLS(ph)ISDVK_	-1.0289
GSMUA_Achr6P14980_001	94	S	Pollen-specific protein SF3	93.776	_S(ph)PSKAASMFSGTQEK_	-2.7561
GSMUA_Achr6P14980_001	96	S	Pollen-specific protein SF3	100.53	_SPS(ph)KAASMFSGTQEK_	-0.2894
GSMUA_Achr6P15650_001	247	S	AMP deaminase	86.114	_EVITDPS(ph)TPK_	-1.697
GSMUA_Achr6P16420_001	156	S	Putative uncharacterized protein	77.037	_RTS(ph)PEGAEDSDLQNR_	-0.49143
GSMUA_Achr6P17690_001	404	S	Putative Probable E3 ubiquitin-protein ligase HERC4	55.249	_IWVSPS(ph)ER_	3.2665
GSMUA_Achr6P17900_001	55	S	Fructose-bisphosphate aldolase, chloroplastic	69.338	_TIAS(ph)PGR_	0.66045
GSMUA_Achr6P20360_001	87	S	Hypothetical protein	55.898	_STS(ph)MPIK_	-4.0893
GSMUA_Achr6P23150_001	118	S	Hypothetical protein	28.883	_KPVLSPNLS(ph)FPSK_	0.080113
GSMUA_Achr6P23680_001	73	S	Calcium/calmodulin-dependent serine/threonine-protein kinase 1	61.11	_RPFPPPS(ph)PAK_	0.83184
GSMUA_Achr6P23810_001	151	S	Putative Zinc finger CCCH domain-containing protein 27	59.163	_PLIDSEDREVS(ph)DDDDDR_	0.91671
GSMUA_Achr6P25090_001	88	S	Lipoxygenase 1	92.295	_LPS(ph)LAAGESR_	0.74044
GSMUA_Achr6P25360_001	216	S	Exocyst complex component 2	115.26	_LITDASVSS(ph)PVSR_	-1.1001
GSMUA_Achr6P26030_001	15	S	serine/threonine protein kinase, putative, expressed	71.853	_QS(ph)SLAPDRDDGELQALR_	0.45367
GSMUA_Achr6P28820_001	167	S	PHD finger protein At5g26210	81.972	_S(ph)FESHAK_	0.76262
GSMUA_Achr6P33520_001	719	S	Putative uncharacterized protein	109.36	_S(ph)MDSHTDMELPESK_	-1.7194
GSMUA_Achr6P33760_001	29	S	Pleckstrin homology domain-containing protein 1	113.46	_VAFWSS(ph)PER_	-0.75522
GSMUA_Achr6P36180_001	111	T	Putative Transcription factor BIM2	65.374	_GSGTDELPAT(ph)PK_	1.9751
GSMUA_Achr6P36520_001	672	S	zinc finger family protein, putative, expressed	69.846	_S(ph)QTFSPATR_	-1.165
GSMUA_Achr7P00700_001	65	S	Protein DA1-related 1	35.872	_AMQESLFTES(ph)PPHR_	0.51118
GSMUA_Achr7P01010_001	78	S	Putative Endoplasmic reticulum-Golgi intermediate compartment protein 3	57.032	_S(ph)FDAFPR_	1.6386
GSMUA_Achr7P01310_001	243	T	Hypothetical protein	41.513	_KDDSDVVDGT(ph)PGAK_	1.5681
GSMUA_Achr7P02230_001	35	S	Putative Alpha-mannosidase 2	53.013	_KSS(ph)SASSR_	-1.4173
GSMUA_Achr7P02660_001	998	S	GYF domain containing protein, putative, expressed	84.169	_QLS(ph)GMEEER_	-0.25555
GSMUA_Achr7P03170_001	24	S	Soluble inorganic pyrophosphatase	81.163	_ILS(ph)SMSR_	1.3068
GSMUA_Achr7P03170_001	25	S	Soluble inorganic pyrophosphatase	81.163	_ILSS(ph)MSR_	1.576
GSMUA_Achr7P04410_001	25	S	Remorin	70.083	_VQVSVEPPPPAEEKPDDS(ph)KALAVVEK_	-0.6476
GSMUA_Achr7P05530_001	842	S	Dynamin-2B	88.983	_AAAASSSDGSTGTESS(ph)PR_	-1.1824
GSMUA_Achr7P06540_001	162	S	Putative Protein IQ-DOMAIN 32	69.975	_QSQEVTITNFHS(ph)PK_	-0.3805
GSMUA_Achr7P09650_001	223	S	Putative U-box domain-containing protein 34	67.668	_SFETLPS(ph)IGGHEEGELNNK_	1.077
GSMUA_Achr7P09660_001	29	S	Mitogen-activated protein kinase kinase 2	43.476	_FLTQS(ph)GTFKDGNLLVNK_	-0.41342
GSMUA_Achr7P11160_001	496	S	Putative Probable inactive receptor kinase At1g48480	108.26	_S(ph)SPASSYR_	-0.049795
GSMUA_Achr7P11780_001	18	S	F-box protein FBX14	49.654	_RWS(ph)PGQGGSSSSSSR_	-0.44408
GSMUA_Achr7P12490_001	371	S	calmodulin-binding heat-shock protein, putative, expressed	73.435	_KQS(ph)FEQEHK_	0.12273
GSMUA_Achr7P16650_001	8	S	Actin-depolymerizing factor 2	77.221	_SYS(ph)NASSGMGVAEDCR_	0.50465
GSMUA_Achr7P20210_001	144	S	ADP-ribosylation factor GTPase-activating protein AGD12	62.338	_IDS(ph)NNSNK_	0.30113
GSMUA_Achr7P20440_001	37	S	Serine--glyoxylate aminotransferase	48.216	_NNEDYRS(ph)PAVPALTK_	0.62217
GSMUA_Achr7P22980_001	13	S	CBS domain-containing protein, putative, expressed	86.262	_S(ph)ISGSSVSGR_	-0.56642
GSMUA_Achr7P23090_001	31	S	Putative Programmed cell death protein 4	98.281	_AEVLSSS(ph)PKSPTK_	-0.11118
GSMUA_Achr7P23180_001	68	T	plant neutral invertase domain containing protein, expressed	80.871	_SGFDT(ph)PSTAR_	0.96308
GSMUA_Achr7P25970_001	426	S	Putative expressed protein	42.44	_QQVQGQNSEEHLDAVS(ph)PR_	0.88069
GSMUA_Achr7P26820_001	302	S	Putative Adenylyl cyclase-associated protein	102.64	_TGVIAATEKS(ph)PR_	0.15489
GSMUA_Achr7P27180_001	459	S	Putative uncharacterized protein	43.841	_GPKSPES(ph)APVPEDVQQEK_	0.077682
GSMUA_Achr8P00600_001	567	S	Putative Uncharacterized protein At2g33490	73.273	_S(ph)FSIPSSGQR_	0.75223
GSMUA_Achr8P01120_001	138	S	Cyclin-dependent kinase G-2	55.899	_KFS(ph)PIIWDR_	3.7966
GSMUA_Achr8P03030_001	626	S	Serine/threonine-protein phosphatase BSL3	67.952	_QMS(ph)INTVPK_	1.9462
GSMUA_Achr8P03030_001	629	T	Serine/threonine-protein phosphatase BSL3	66.617	_QMSINT(ph)VPK_	-1.4973
GSMUA_Achr8P04730_001	120	S	Hypothetical protein	120.63	_NVLSQSVS(ph)FPSR_	4.0234
GSMUA_Achr8P05400_001	249	S	RWD domain containing protein, expressed	32.32	_SSEGS(ph)RK_	1.0252
GSMUA_Achr8P05430_001	17	S	Hypothetical protein	32.842	_GVHIS(ph)PK_	-0.026664
GSMUA_Achr8P07190_001	507	S	SIT4 phosphatase-associated protein domain containing protein, expressed	53.718	_PTTLQEPARDS(ph)DDEDFR_	1.64
GSMUA_Achr8P10420_001	383	S	Probable protein phosphatase 2C 33	36	_RPSDS(ph)SMSR_	0.84249
GSMUA_Achr8P13260_001	874	S	protein kinase domain containing protein, expressed	44.829	_THIS(ph)ENEELK_	0.32097
GSMUA_Achr8P14460_001	506	S	Putative Conserved oligomeric Golgi complex subunit 6	79.795	_TS(ph)SDLGSSSR_	-0.51802
GSMUA_Achr8P16290_001	192	S	MLO-like protein 1	48.51	_LWEDSVQEEDANAS(ph)PK_	-0.57219
GSMUA_Achr8P16800_001	7	S	Putative Translation initiation factor eIF-2B subunit alpha	67.385	_SAS(ph)FLLDK_	-2.5479
GSMUA_Achr8P18100_001	231	S	40S ribosomal protein S6	47.853	_RSES(ph)VAK_	1.5032
GSMUA_Achr8P18320_001	197	S	Putative PB1 domain containing protein, expressed	73.13	_GGGGGGAASHPEPEQLVLPRPDS(ph)AGK_	0.033216
GSMUA_Achr8P19030_001	101	S	Protein phosphatase 2AB regulatory subunit-like protein (Fragment)	75.571	_STTGS(ph)PR_	-0.33405
GSMUA_Achr8P21010_001	201	S	Hypothetical protein	67.207	_FSQAS(ph)PK_	-1.0546
GSMUA_Achr8P21030_001	346	S	Putative Ethylene-responsive transcription factor RAP2-7	47.774	_ISQPDVHS(ph)PK_	2.0712
GSMUA_Achr8P21410_001	918	S	Putative Receptor-like protein kinase FERONIA	122.51	_SISSEDS(ph)VR_	0.057271
GSMUA_Achr8P23390_001	37	S	Geminivirus Rep-interacting motor protein	45.458	_RLS(ph)VSQSSLAPR_	-2.0355
GSMUA_Achr8P23520_001	57	S	ASC1-like protein 1	48.568	_LIPQKS(ph)SEK_	-0.62038
GSMUA_Achr8P24940_001	419	S	Casein kinase I isoform delta-like	73.208	_AAVSS(ph)SR_	-1.1677
GSMUA_Achr8P25430_001	254	S	Phototropin-2	45.876	_S(ph)HSQAVDHDIAIK_	-1.5536
GSMUA_Achr8P25430_001	256	S	Phototropin-2	45.876	_SHS(ph)QAVDHDIAIK_	-4.0147
GSMUA_Achr8P25430_001	309	S	Phototropin-2	47.228	_MSS(ph)WKPGR_	-1.1161
GSMUA_Achr8P27670_001	75	S	Putative uncharacterized protein	43.419	_GFYLHPS(ph)PR_	-0.44997
GSMUA_Achr8P29120_001	93	S	Putative AC transposase	47.75	_LALASVAKS(ph)DGDTPDPPK_	-1.1919
GSMUA_Achr8P32380_001	56	S	Probable esterase At1g33990	90.385	_QALAM(ox)AIQQHQLS(ph)QR_	-1.0617
GSMUA_Achr8P33940_001	197	S	zinc finger family protein, putative, expressed	63.944	_SIS(ph)FPSGGK_	-1.8354
GSMUA_Achr8P34280_001	183	S	RNA recognition motif containing protein, expressed	60.691	_NDYS(ph)SPQK_	2.9236
GSMUA_Achr9P00750_001	537	S	Mitogen-activated protein kinase 12	63.694	_TTLQS(ph)PLR_	1.4704
GSMUA_Achr9P01690_001	155	S	Coatomer subunit zeta-1	67.478	_VATHGLDGAAS(ph)LSEQTITQALATAR_	-1.0005
GSMUA_Achr9P05310_001	17	S	Putative G-box-binding factor 3	100.92	_ASS(ph)PVQSR_	0.57192
GSMUA_Achr9P05920_001	305	S	plasminogen activator inhibitor 1 RNA-binding protein, putative, expressed	44.612	_LGS(ph)DKDFGK_	0.85742
GSMUA_Achr9P09320_001	17	S	expressed protein	44.831	_RGS(ph)TVFPLGEPGPR_	0.079923
GSMUA_Achr9P10350_001	773	S	Putative Ethylene-insensitive protein 2	42.947	_TPYLSNVS(ph)LDSPK_	-0.65973
GSMUA_Achr9P10970_001	937	S	Plasma membrane ATPase 1	60.342	_GHVES(ph)VVR_	0.84894
GSMUA_Achr9P15990_001	691	S	Phenylalanine ammonia-lyase	64.692	_S(ph)PSATSGR_	-0.090408
GSMUA_Achr9P16290_001	216	S	E3 ubiquitin-protein ligase KEG	39.622	_AS(ph)VPS(ph)PK_	-2.725
GSMUA_Achr9P16290_001	219	S	E3 ubiquitin-protein ligase KEG	39.622	_AS(ph)VPS(ph)PK_	-2.725
GSMUA_Achr9P20690_001	289	S	Putative Clathrin interactor EPSIN 2	57.046	_RPS(ph)EQSISAPPSYEEATR_	0.77386
GSMUA_Achr9P20960_001	211	S	Putative ubiquitin interaction motif family protein, expressed	40.197	_GRS(ph)FDDHQVPVLDDQR_	-0.34537
GSMUA_Achr9P22750_001	517	S	Eukaryotic initiation factor iso-4F subunit p82-34	85.733	_SSS(ph)INSK_	0.0026484
GSMUA_Achr9P24280_001	204	S	Putative Two-component response regulator-like PRR95	36.944	_EHS(ph)IENIAIVQANK_	-0.75411
GSMUA_Achr9P24640_001	10	T	Putative WD repeat-containing protein 48	83.214	_VASAGNT(ph)SNSTRPR_	-2.7265
GSMUA_Achr9P25440_001	139	S	Vesicle-associated membrane protein 721	64.82	_AQVS(ph)EVK_	-1.2037
GSMUA_Achr9P26210_001	262	S	expressed protein	62.081	_QSSAANS(ph)PPR_	-1.3786
GSMUA_Achr9P27160_001	328	S	Probable auxin efflux carrier component 1c	73.233	_VAVS(ph)PGK_	-0.3898
GSMUA_Achr9P27160_001	349	S	Probable auxin efflux carrier component 1c	78.932	_EDFS(ph)FGNR_	1.1527
GSMUA_Achr9P28250_001	363	S	transposon protein, putative, CACTA, En/Spm sub-class, expressed	48.288	_DSEDS(ph)GDNENQDSSK_	-2.2286
GSMUA_Achr9P30440_001	239	T	Zinc finger CCCH domain-containing protein 45	64.798	_T(ph)ASPLPQGQSR_	0.82663
GSMUA_AchrUn_randomP03990_001	248	S	Putative BUD13 homolog	82.85	_VSS(ph)PDISLPR_	0.80863
GSMUA_AchrUn_randomP03990_001	276	S	Putative BUD13 homolog	51.03	_ASDDADLS(ph)PPRK_	1.0411
GSMUA_AchrUn_randomP05090_001	344	S	transmembrane protein 120A, putative, expressed	39.21	_S(ph)KQDIDQCISSVDPSLMGSK_	-2.1038
GSMUA_AchrUn_randomP08010_001	73	T	Putative uncharacterized protein	95.608	_STAT(ph)GS(ph)RK_	-1.7548
GSMUA_AchrUn_randomP14650_001	387	S	Protein BONZAI 1	65.156	_IES(ph)PTGR_	0.59869
GSMUA_AchrUn_randomP17370_001	1878	S	Putative Cytoskeleton-associated protein 5	57.175	_FGPLS(ph)PVHTK_	0.80901
GSMUA_AchrUn_randomP22050_001	12	S	Putative DAZ-associated protein 1	67.136	_MQEHDGAS(ph)PAK_	-0.7163
GSMUA_AchrUn_randomP22740_001	270	S	Putative Polyphenol oxidase A1, chloroplastic	121.26	_YAYTENTAS(ph)DSEIIR_	2.3933
GSMUA_AchrUn_randomP23280_001	83	S	GEM-like protein 1	41.689	_KVS(ph)EAAK_	-0.2717
GSMUA_AchrUn_randomP24510_001	128	S	14-3-3-like protein GF14-6	52.255	_RES(ph)EEGQ_	0.63084
KMMuB_chr9_G28164	98	S	protein	64.52	_SVS(ph)LAMLHGGEK_	1.975
Dajiao
Protein accession	Position	Amino acid	Protein names	Score	Modified sequence	Mass error [ppm]	126	127	128	129	130	131	T/C	T/C P value	Regulated
GSMUA_Achr5P06060_001	133	S	Transcription factor HY5	65.219	_RGSSGSATADS(ph)Q_	0.010213	1.05	0.7665	0.714	2.8455	3.0345	2.814	3.43568	4.01443e-05	up
GSMUA_Achr7P01310_001	111	S	Hypothetical protein	104.52	_AGDASAEKGS(ph)PPPQPPEK_	-0.46325	1.08	1.3932	1.458	3.402	3.4884	3.4992	2.64286	2.90271e-05	up
GSMUA_Achr3P29700_001	1839	S	Putative U5 small nuclear ribonucleoprotein 200 kDa helicase	69.456	_EGGEDGNRS(ph)D_	0.20165	0.95	1.026	1.026	2.6505	2.5365	2.622	2.60127	1.49222e-06	up
GSMUA_Achr2P12870_001	15	S	Hypothetical protein	152.47	_TAEEGGGASAEKGS(ph)PPEK_	-0.55358	1.17	1.17	1.1583	2.6208	2.6442	2.7027	2.27759	2.25006e-07	up
GSMUA_Achr4P31330_001	804	S	expressed protein	62.466	_KGS(ph)PPSK_	-0.853	1.06	1.0282	1.113	2.3108	2.3956	2.4274	2.22848	3.35171e-06	up
GSMUA_Achr5P15870_001	376	T	Monosaccharide-sensing protein 2	104.04	_QTT(ph)NVEVK_	2.2545	1.13	1.1978	1.2204	2.4521	2.4521	2.486	2.0828	8.32413e-07	up
GSMUA_Achr9P10970_001	889	T	Plasma membrane ATPase 1	105.14	_T(ph)LHGLQPPDTK_	-0.75867	1.02	1.1322	1.0812	2.2848	2.1522	2.2746	2.07571	1.34542e-05	up
GSMUA_Achr4P16070_001	153	S	Sucrose-phosphate synthase	136.53	_NFS(ph)DIQSWSDDEKER_	-1.771	1.09	1.0791	1.1227	2.2999	2.1691	2.2236	2.03311	4.67307e-06	up
GSMUA_Achr4P16070_001	157	S	Sucrose-phosphate synthase	96.673	_NFSDIQS(ph)WSDDEKER_	-1.8915	1.04	1.2168	1.092	2.132	2.3192	2.2568	2.00311	6.18542e-05	up
GSMUA_Achr7P23090_001	56	S	Putative Programmed cell death protein 4	80.545	_GGGGGGGGRS(ph)PSSGVR_	-0.37916	1.08	1.0908	0.972	1.8684	2.0628	1.998	1.8866	8.60655e-05	up
GSMUA_Achr4P31340_001	210	S	Hypothetical protein	76.492	_AKVS(ph)PSAGNPEEASAGK_	0.53792	1.2	1.152	1.32	2.232	2.16	2.376	1.84314	0.000108248	up
GSMUA_Achr3P27250_001	493	T	Luminal-binding protein 5	89.805	_AEDKGT(ph)GK_	0.67895	1.12	1.1312	1.12	1.9936	2.0832	2.0496	1.81728	2.03673e-06	up
GSMUA_Achr8P04700_001	13	S	ABC transporter G family member 22	84.479	_TKS(ph)DQLEK_	0.70896	1.07	1.0914	1.1021	1.9367	1.9688	1.9153	1.78361	6.19669e-07	up
GSMUA_Achr6P16630_001	299	S	nodulin, putative, expressed	93.583	_SAEQNEVIFS(ph)EVEDEKPK_	-0.96317	1.11	1.2099	1.0545	1.8648	2.0424	2.0757	1.77303	0.000200421	up
GSMUA_Achr9P18370_001	507	T	Putative Uncharacterized protein RP600 homolog	79.88	_FGTT(ph)SSTALQST(ph)RK_	0.31232	1.17	1.1817	1.2753	2.1528	2.1411	2.1177	1.76774	5.9281e-06	up
GSMUA_Achr9P18370_001	499	T	Putative Uncharacterized protein RP600 homolog	150.19	_FGTT(ph)SSTALQST(ph)RK_	0.31232	0.95	0.9595	1.0355	1.748	1.7385	1.7195	1.76774	5.9281e-06	up
GSMUA_Achr1P26180_001	340	S	Putative Zinc finger CCCH domain-containing protein 13	73.877	_NKS(ph)LVEDYK_	-0.28128	0.96	0.9696	0.9888	1.6608	1.7088	1.7184	1.74342	1.65236e-06	up
GSMUA_Achr6P10330_001	231	S	40S ribosomal protein S6	93.325	_RSES(ph)LAK_	1.6857	1.17	1.2519	1.1583	2.0592	2.0475	2.1177	1.73856	8.80402e-06	up
KMMuB_chr8_G23599	374	T	retrotransposon ty3-gypsy subclass	65.719	_IIQT(ph)LEDLLR_	3.3635	0.89	0.8633	0.8633	1.5219	1.5575	1.4596	1.73469	1.4132e-05	up
GSMUA_Achr4P25570_001	401	S	Putative Extended synaptotagmin-2	49.425	_EGEVANNIS(ph)DGENDVEK_	1.6773	0.89	0.8277	0.8633	1.5486	1.4507	1.4685	1.73103	2.85147e-05	up
GSMUA_Achr7P17240_001	444	S	Hypothetical protein	44.054	_NDPECDS(ph)KELESSEDK_	3.7302	1	0.89	1.03	1.56	1.81	1.6	1.70205	0.000755512	up
GSMUA_Achr4P31340_001	212	S	Hypothetical protein	112.58	_AKVSPS(ph)AGNPEEASAGK_	0.29652	1.07	1.0593	1.1128	1.7762	1.8618	1.7869	1.67327	1.04084e-05	up
GSMUA_Achr10P28780_001	524	S	zinc ion binding protein, putative, expressed	127.58	_DGDEVDDGTQDS(ph)DGPNKR_	0.25229	1.07	0.9844	0.963	1.6692	1.6371	1.7227	1.66667	4.14358e-05	up
GSMUA_Achr10P28780_001	521	T	zinc ion binding protein, putative, expressed	65.854	_ADSIEGTVIDRDGDEVDDGT(ph)QDSDGPNK_	-0.33196	0.81	0.7776	0.7371	1.3851	1.215	1.2231	1.6446	0.000543019	up
GSMUA_Achr5P15190_001	415	S	expressed protein	107.09	_NLSQSPS(ph)GR_	1.8981	0.81	0.7695	0.7533	1.2879	1.2555	1.2717	1.63542	6.88749e-06	up
GSMUA_Achr5P04650_001	1267	S	tetratricopeptide repeat domain containing protein, putative, expressed	152.11	_INTNALNNVES(ph)PR_	-0.9302	1.11	1.1544	0.9213	1.6317	1.6095	1.8759	1.60627	0.00221962	up
GSMUA_Achr5P23400_001	33	S	ATP/GTP binding protein, putative, expressed	70.072	_EEEGSSSGGSKS(ph)PEELQK_	2.5178	1.02	1.1016	0.969	1.6014	1.6932	1.6218	1.59076	0.000107824	up
GSMUA_Achr8P27770_001	40	T	Probable alpha,alpha-trehalose-phosphate synthase [UDP-forming] 7	84.166	_VMT(ph)VPGTLADLQEEEER_	0.073639	0.81	0.5751	0.6885	1.2069	1.1178	0.972	1.58984	0.00668232	up
GSMUA_Achr5P16090_001	138	S	frigida, putative, expressed	92.565	_KVSTS(ph)PNDINAPNPASEEK_	2.2504	0.88	0.7656	0.7656	1.32	1.2144	1.2848	1.58394	0.000336452	up
GSMUA_Achr6P10330_001	240	S	40S ribosomal protein S6	60.255	_SKLS(ph)AASK_	0.15511	0.85	0.8245	0.884	1.36	1.3005	1.36	1.57143	2.48676e-05	up
GSMUA_Achr8P23390_001	1060	S	Geminivirus Rep-interacting motor protein	157.63	_EEGGS(ph)PIRNPSTAAEDAR_	1.4457	1.1	1.056	1.067	1.628	1.738	1.694	1.56997	2.99124e-05	up
GSMUA_Achr6P02200_001	140	S	Putative SNW domain-containing protein 1	63.823	_VGLEDEIES(ph)EEEKEIEESTQR_	-2.7521	1.07	1.0379	1.0165	1.5729	1.7655	1.5301	1.55822	0.000710819	up
GSMUA_Achr1P10350_001	953	T	Plasma membrane ATPase	129.29	_GLDIDNIQQHYT(ph)V_	0.011115	0.91	0.819	0.9282	1.4924	1.3377	1.2922	1.55137	0.00107288	up
GSMUA_Achr3P12360_001	192	S	Arginine/serine-rich-splicing factor RSP40	125.66	_DGS(ph)PGYER_	-1.5008	1.09	1.0028	1.1009	1.5696	1.6786	1.6786	1.54266	0.000134297	up
GSMUA_Achr7P01310_001	211	S	Hypothetical protein	116.51	_AIETS(ph)EDEKPK_	-0.69631	0.97	1.1155	1.0767	1.6296	1.5908	1.6296	1.53374	0.000121688	up
GSMUA_Achr6P09340_001	898	S	Putative Piriformospora indica-insensitive protein 2	58.024	_TQSDS(ph)GIRDNEVSK_	-3.2148	0.84	0.924	0.9324	1.428	1.2768	1.3944	1.52025	0.000507198	up
GSMUA_Achr8P08010_001	322	S	Probable S-acyltransferase At4g24630	164.13	_DMEEEPASS(ph)PR_	0.7269	0.99	0.9207	0.8811	1.3266	1.4454	1.4256	1.50355	0.000323858	up
GSMUA_Achr1P02910_001	69	S	Whole genome shotgun sequence of line PN40024, scaffold_23.assembly12x (Fragment)	55.337	_VEAKES(ph)EDEVEEENELK_	0.46139	0.97	0.8924	0.9021	1.2513	1.3095	1.5326	1.4807	0.00382707	up
GSMUA_Achr4P23660_001	522	T	STE_PAK_Ste20_MST_like.1 - STE kinases include homologs to sterile 7, sterile 11 and sterile 20 from yeast, expressed	85.813	_NDESDT(ph)PR_	0.18178	0.87	0.8178	0.8004	1.218	1.3224	1.1397	1.47902	0.00110659	up
GSMUA_Achr8P25430_001	359	S	Phototropin-2	64.654	_KQS(ph)SIER_	-1.2935	1.14	1.083	1.14	1.653	1.6758	1.6074	1.4678	2.28109e-05	up
GSMUA_Achr7P09660_001	31	T	Mitogen-activated protein kinase kinase 2	131.69	_FLTQSGT(ph)FK_	-0.67432	1.02	1.0302	1.0302	1.5198	1.5198	1.479	1.46689	2.18108e-06	up
GSMUA_Achr7P17230_001	472	T	Serine/threonine-protein kinase SNT7, chloroplastic	126.26	_IIKT(ph)LNES(ph)MDELNR_	-0.98788	0.83	0.8051	0.8549	1.2118	1.2118	1.2284	1.46667	7.42621e-06	up
GSMUA_Achr9P27100_001	762	T	Putative Protein PLASTID MOVEMENT IMPAIRED 2	67.685	_SNT(ph)TNAMPGSER_	2.3973	1.19	1.2971	1.1186	1.7969	1.6303	1.8445	1.46205	0.00130413	up
GSMUA_Achr8P30150_001	30	S	RNA polymerase II transcriptional coactivator KIWI	86.791	_KDS(ph)DDDGGDDGIVVCQISK_	3.3969	1.19	0.952	1.1067	1.5232	1.4637	1.7612	1.46154	0.0060168	up
GSMUA_Achr11P12370_001	111	S	Nuclear cap-binding protein subunit 2	143.43	_ESGDS(ph)DDEDDDDQKR_	0.4919	1.01	1.1009	1.0302	1.5251	1.4443	1.5352	1.43408	0.000168315	up
GSMUA_Achr8P25430_001	360	S	Phototropin-2	66.92	_KQSS(ph)IER_	-0.80192	1.19	1.2019	1.2257	1.7017	1.7612	1.7136	1.43092	7.90029e-06	up
GSMUA_Achr2P16170_001	19	S	Sulfate transporter 4.1, chloroplastic	103.32	_VASS(ph)SSLGGGGGR_	1.1093	1.12	1.0864	1.0304	1.456	1.5904	1.5568	1.42215	0.000346959	up
GSMUA_Achr3P30230_001	217	S	Putative Mannose-1-phosphate guanyltransferase alpha	112.82	_MNS(ph)FEALQSATK_	0.24701	0.9	0.918	0.846	1.242	1.215	1.314	1.41554	0.000272825	up
GSMUA_Achr2P12230_001	480	S	lipid binding protein, putative, expressed	126.17	_SVTSQFS(ph)SSKK_	1.4579	1.1	1.056	1.122	1.507	1.584	1.518	1.40604	6.83258e-05	up
GSMUA_Achr5P04390_001	292	S	Putative Nuclear pore complex protein Nup98-Nup96	74.141	_EPIKEDS(ph)PGTSSK_	1.6453	1.12	1.0528	1.0304	1.512	1.4336	1.4784	1.38112	0.000160255	up
GSMUA_Achr11P12370_001	108	S	Nuclear cap-binding protein subunit 2	89.468	_ES(ph)GDSDDEDDDDQKR_	0.33323	0.83	0.8964	0.7885	1.1288	1.2367	1.079	1.36964	0.0026331	up
GSMUA_Achr10P28780_001	791	S	zinc ion binding protein, putative, expressed	112.64	_ADSVES(ph)GEK_	-2.519	0.95	0.8835	0.931	1.2445	1.2255	1.311	1.3677	0.000242023	up
GSMUA_Achr5P25410_001	239	S	Glyceraldehyde-3-phosphate dehydrogenase, cytosolic 3	133.16	_FGIVEGLMTTVHS(ph)ITATQK_	-3.7395	1.09	1.2862	1.2862	1.744	1.635	1.6241	1.36607	0.00206777	up
GSMUA_Achr9P18370_001	498	T	Putative Uncharacterized protein RP600 homolog	167.94	_FGT(ph)TSSTALQSTR_	-0.50984	1.09	1.1227	1.0137	1.4497	1.4606	1.4715	1.35811	0.000152295	up
GSMUA_Achr7P25970_001	426	S	Putative expressed protein	99.923	_QQVQGQNSEEHLDAVS(ph)PR_	1.3134	1.12	0.9632	1.008	1.4784	1.3104	1.3888	1.35145	0.00288318	up
GSMUA_Achr11P07410_001	193	T	expressed protein	94.66	_SSFSVT(ph)SPK_	-0.51882	1	1.07	1.13	1.43	1.39	1.5	1.35	0.00082404	up
GSMUA_Achr7P01310_001	210	T	Hypothetical protein	61.532	_AIET(ph)SEDEKPK_	-0.92757	1.17	1.1466	1.0296	1.521	1.4508	1.5327	1.34615	0.000780231	up
GSMUA_Achr3P27910_001	886	T	Plasma membrane ATPase	84.166	_T(ph)LHGLQPPETTNLFSDK_	-2.3049	0.98	0.9996	0.9408	1.2544	1.3132	1.3622	1.34564	0.000350807	up
GSMUA_Achr6P08390_001	251	S	Putative Viral IAP-associated factor homolog	152.32	_FVADHEEKEDDDYS(ph)D_	-1.1136	1.09	1.1009	1.0682	1.4824	1.4824	1.4061	1.34114	8.38824e-05
GSMUA_Achr3P03970_001	41	S	Probable splicing factor 3A subunit 1	108.55	_EQS(ph)PPAPAPAPVATHTR_	-1.037	0.83	0.913	0.6391	1.0043	1.0956	1.079	1.33449	0.0181957
GSMUA_Achr6P10820_001	345	T	Putative Serine/threonine-protein kinase TNNI3K	122.86	_MT(ph)GETGSYR_	1.138	1.04	1.1024	1.1024	1.3416	1.5184	1.4664	1.33333	0.00154055
GSMUA_Achr6P09340_001	935	S	Putative Piriformospora indica-insensitive protein 2	50.376	_NESQPEPS(ph)NEKPR_	0.12694	1.18	1.2626	1.1682	1.5222	1.5222	1.6874	1.31046	0.0019741
GSMUA_Achr4P27650_001	1544	S	Putative Brefeldin A-inhibited guanine nucleotide-exchange protein 2	60.062	_SKNDTDDLGPVS(ph)PVK_	-1.2013	0.85	0.9775	0.9435	1.139	1.19	1.275	1.30061	0.00362251
GSMUA_Achr1P10350_001	886	T	Plasma membrane ATPase	129.02	_T(ph)LHGLQPPETANIFSEK_	2.23	0.89	0.9167	0.8722	1.1748	1.1481	1.157	1.299	3.02595e-05
GSMUA_Achr11P07410_001	186	S	expressed protein	71.98	_S(ph)KSSFSVTSPK_	0.51106	1.06	1.0388	1.1024	1.325	1.3992	1.4204	1.2947	0.000399078
GSMUA_Achr8P12630_001	523	S	U-box domain-containing protein 72	131.48	_IFGLPGDESEEPKS(ph)PDH_	1.0123	1.09	0.9592	1.0464	1.3298	1.3407	1.2862	1.27817	0.00118851
GSMUA_Achr7P26300_001	364	S	Putative BTB/POZ domain-containing protein At5g48800	83.436	_IGYSTDDDYIS(ph)PPHGDMER_	-4.1289	0.91	0.9464	0.9373	1.1193	1.2376	1.2012	1.27362	0.00112475
GSMUA_Achr3P22450_001	320	S	Probable S-acyltransferase At4g24630	131.36	_DVEEEPASS(ph)PR_	-3.9384	0.91	0.8372	0.7735	1.0374	1.1466	1.0192	1.27076	0.00766502
GSMUA_Achr4P12750_001	109	S	Eukaryotic initiation factor iso-4F subunit p82-34	179.94	_SDS(ph)NLASQSQSR_	0.36031	0.85	0.85	0.8245	1.037	1.088	1.037	1.25253	0.000182174
GSMUA_Achr6P16420_001	156	S	Putative uncharacterized protein	105.91	_RTS(ph)PEGAEDSDLQNR_	0.45941	0.95	1.0735	1.0165	1.33	1.159	1.311	1.25	0.00870974
GSMUA_Achr9P25950_001	586	S	Serine/threonine-protein phosphatase BSL2 homolog	121.45	_QLS(ph)IDQFENEGR_	0.96619	0.9	0.9	0.873	1.098	1.134	1.098	1.24579	6.401e-05
GSMUA_Achr5P10480_001	231	S	Arginine/serine-rich-splicing factor RSP40	77.279	_AQS(ph)PADDRDR_	-0.37359	1.18	1.2154	1.3098	1.534	1.4868	1.593	1.24522	0.00179888
GSMUA_Achr1P20320_001	1724	S	Putative Translational activator GCN1	156.51	_ATLEGGS(ph)DDEGASTEAHGR_	0.8659	0.95	1.0545	0.95	1.235	1.2445	1.1875	1.24116	0.00184549
GSMUA_Achr6P19140_001	23	S	universal stress protein domain containing protein, putative, expressed	154.69	_QGRPPAIEPSS(ph)PR_	0.08633	0.91	0.9191	0.9009	1.1011	1.1375	1.1466	1.24	6.2363e-05
GSMUA_Achr9P22310_001	153	S	cytochrome b5-like Heme/Steroid binding domain containing protein, expressed	54.004	_VGLQAEDGNLES(ph)PK_	-1.5786	0.91	0.8372	0.8281	1.0374	1.001	1.1102	1.22261	0.0048968
GSMUA_Achr3P30980_001	213	S	Putative Stem-specific protein TSJT1	103.9	_VDS(ph)QGQVCGATYK_	0.3528	0.85	0.782	0.7565	0.9775	0.952	0.969	1.21352	0.00208569
GSMUA_Achr11P07410_001	188	S	expressed protein	61.444	_SKS(ph)SFSVTSPK_	-1.2766	1.19	1.19	1.2376	1.428	1.4875	1.4518	1.20724	0.000220184
GSMUA_Achr9P12680_001	220	S	Putative heat shock protein HSP 90-beta-3	87.647	_EIS(ph)DDEDEEDKK_	0.1919	1.03	1.0712	1.0712	1.2051	1.3184	1.2978	1.20455	0.0022319
GSMUA_Achr6P14980_001	96	S	Pollen-specific protein SF3	50.237	_SPS(ph)KAASMFSGTQEK_	3.0838	0.81	0.7371	0.81	0.9639	0.9558	0.9072	1.19931	0.00323902
GSMUA_Achr11P07410_001	203	S	expressed protein	68.676	_SKPS(ph)LTPTK_	-0.68358	0.95	0.9405	0.969	1.1495	1.1495	1.1115	1.19269	0.000134068
GSMUA_Achr1P00240_001	62	S	Remorin	65.184	_VEDPPAEKS(ph)SGGSTER_	1.158	1.12	1.2656	1.2096	1.4448	1.4112	1.4	1.1838	0.00387737
GSMUA_Achr6P10820_001	38	S	Putative Serine/threonine-protein kinase TNNI3K	114.73	_EGYATGGGEGASSGSSSGAS(ph)SPPR_	-0.18267	0.8	1.024	1.056	1.16	1.184	1.048	1.17778	0.0666471
GSMUA_Achr1P09020_001	294	S	Putative Clathrin interactor EPSIN 2	99.943	_RLS(ph)EQSIGAPPSYEEVAK_	0.61594	0.83	0.8632	0.8715	0.9462	1.0126	1.0458	1.17152	0.00503179
GSMUA_Achr9P30440_001	239	T	Zinc finger CCCH domain-containing protein 45	71.933	_T(ph)ASPLPQGQSR_	-3.4015	0.89	0.9701	0.9078	1.1748	1.1036	0.9612	1.17042	0.0398869
GSMUA_Achr5P15820_001	409	S	Catalase isozyme 2	103.69	_SFS(ph)PDRQER_	-3.634	0.9	0.837	0.855	0.99	1.017	1.026	1.17014	0.00122491
GSMUA_Achr3P00330_001	630	S	ELF7, putative, expressed	107.39	_TEAGDHADDGIS(ph)ESEESR_	0.76683	0.89	0.8366	0.8099	0.979	1.0146	0.9612	1.16491	0.00394505
GSMUA_Achr7P05550_001	503	S	Probable receptor-like protein kinase At2g42960	57.173	_ESS(ph)DTDKSDNPDSK_	1.7709	0.86	0.9288	0.86	1.0148	0.9976	1.0664	1.16234	0.00485833
GSMUA_Achr8P33430_001	555	S	peptidase, trypsin-like serine and cysteine proteases, putative, expressed	49.448	_NQEDS(ph)PERK_	-0.38716	1.03	1.0506	0.9476	1.1433	1.0918	1.2772	1.15986	0.0320666
GSMUA_Achr6P02830_001	475	S	DUF292 domain containing protein, expressed	94.63	_PTFHQQYS(ph)FGSNK_	2.7758	1.11	1.11	1.0101	1.2432	1.3098	1.1877	1.15808	0.0123642
GSMUA_Achr6P12350_001	2052	T	Putative E3 ubiquitin-protein ligase UPL1	76.889	_FEALETT(ph)SQPDHAEVVADQR_	0.45017	0.97	0.9603	0.9894	1.2416	1.1155	0.9797	1.14286	0.0708688
GSMUA_Achr11P10860_001	9	T	RPM1-interacting protein 4	97.565	_GDET(ph)PEK_	-0.61218	0.89	0.9167	0.979	1.0413	1.0502	1.0413	1.1246	0.0060295
GSMUA_Achr4P17010_001	539	S	ABC transporter B family member 2	67.928	_PSPAEGPSIGRPLS(ph)IK_	1.0405	1.13	1.2204	1.0735	1.2995	1.356	1.1865	1.12211	0.0505516
GSMUA_Achr10P27970_001	27	S	Putative Far upstream element-binding protein 2	108.69	_KFDDPSAGAAPS(ph)PPAR_	0.0036473	1.16	1.1832	1.1368	1.2992	1.2296	1.3572	1.11667	0.0130433
GSMUA_AchrUn_randomP00430_001	430	S	Protein CHUP1, chloroplastic	106.2	_SKDDASVSSS(ph)PTR_	-0.4402	0.83	0.9213	0.9213	1.0209	0.9628	0.996	1.11491	0.0211195
GSMUA_Achr2P11260_001	87	S	Hypothetical protein	132.79	_LSSSS(ph)SFSSK_	-1.3944	0.98	0.9996	0.9702	1.1074	1.1368	1.0388	1.11296	0.0107303
GSMUA_Achr7P25200_001	188	Y	Shaggy-related protein kinase iota	111.94	_GEPNISY(ph)ICSR_	-2.4743	0.8	0.84	0.824	0.904	0.92	0.88	1.0974	0.00411982
GSMUA_Achr4P25770_001	135	S	heavy metal-associated domain containing protein, expressed	138.26	_ASS(ph)TEVK_	1.1688	0.86	0.86	0.8428	0.9202	0.9374	0.9374	1.0906	0.000336297
GSMUA_Achr2P11260_001	88	S	Hypothetical protein	162.93	_LSSSSS(ph)FSSK_	-0.78969	0.91	0.91	0.9009	0.9828	0.9828	1.001	1.0903	0.000134898
GSMUA_Achr5P10760_001	184	S	Remorin	116.63	_MSS(ph)ISAWENSK_	-3.3005	1.03	1.0403	0.9888	1.0815	1.1021	1.0712	1.06397	0.0114741
GSMUA_Achr11P26570_001	467	S	eukaryotic translation initiation factor 4B, putative, expressed	73.219	_SDTSSTRPPS(ph)R_	-0.54347	1.01	1.0403	0.9797	1.0605	1.1009	1.0504	1.06	0.0300849
GSMUA_Achr6P04950_001	27	S	Putative Far upstream element-binding protein 1	118.36	_KFDDPAAGAGPS(ph)PPAR_	-1.9227	1.13	1.1526	1.1413	1.243	1.1865	1.1978	1.05941	0.0106558
GSMUA_Achr5P06800_001	309	S	60S acidic ribosomal protein P0	98.3	_KEEPAEES(ph)DDDMGFSLFD_	-0.39818	0.89	0.9256	0.9523	1.0324	0.979	0.9167	1.05788	0.116283
GSMUA_Achr7P11160_001	496	S	Putative Probable inactive receptor kinase At1g48480	131.45	_S(ph)SPASSYR_	-0.22817	0.95	0.874	0.893	0.9785	0.9215	0.9595	1.05245	0.0844191
GSMUA_Achr5P15870_001	449	S	Monosaccharide-sensing protein 2	60.196	_IYLHQEGIPGS(ph)R_	-0.87576	0.9	0.792	0.918	0.945	0.945	0.855	1.05172	0.207264
GSMUA_Achr10P00520_001	75	S	Delta-1-pyrroline-5-carboxylate synthase	78.976	_LVNS(ph)SFADLQKPQVELDGK_	2.1853	0.81	0.8667	0.8424	0.891	0.9315	0.8262	1.05145	0.141068
GSMUA_Achr8P34180_001	73	S	Putative Survival of motor neuron-related-splicing factor 30	105.55	_PTDVGQLHTDAS(ph)PQGQFGGPSQSK_	-1.3668	1.13	1.1187	1.1865	1.1978	1.2317	1.13	1.03618	0.159969
GSMUA_Achr4P30240_001	20	T	sterol 3-beta-glucosyltransferase, putative, expressed	95.409	_ANT(ph)MPGGTNCPER_	0.36023	1.18	1.3216	1.1918	1.2862	1.2508	1.2862	1.03514	0.204099
GSMUA_Achr11P07060_001	419	S	UBX domain-containing protein, putative, expressed	86.016	_QIPRPPS(ph)PTLTAQR_	-0.47716	0.83	0.83	0.8134	0.8881	0.8383	0.8217	1.0302	0.147711
GSMUA_Achr3P17820_001	442	S	Putative Protein IQ-DOMAIN 1	60.157	_RLS(ph)FPTGDK_	-2.0944	1.07	1.07	1.0058	1.07	1.1128	1.0486	1.02721	0.18695
GSMUA_AchrUn_randomP22860_001	195	S	Violaxanthin de-epoxidase	69.959	_KS(ph)NVGEFPVPDPSVVVR_	-0.0096207	1.2	1.068	1.032	1.116	1.152	1.116	1.02545	0.3109
GSMUA_Achr9P08240_001	349	T	KH domain-containing protein, putative, expressed	86.014	_EVMNQT(ph)PR_	-1.4514	1.02	1.1628	1.0608	1.1322	1.0506	1.1424	1.02516	0.312509
GSMUA_Achr1P00610_001	23	Y	Ras-related protein RABH1B	79.451	_TMY(ph)LEDR_	1.1571	1.1	1.122	1.034	1.056	1.122	1.122	1.01351	0.345881
GSMUA_Achr10P15110_001	578	S	Putative Nephrocystin-3	99.973	_RWS(ph)GLGFK_	1.3127	1.02	0.969	0.969	0.9996	0.9894	0.9792	1.00345	0.429654
GSMUA_Achr8P12230_001	187	S	ethylene-responsive element-binding protein, putative, expressed	112.82	_ATPES(ph)PSYSNR_	0.71634	0.82	0.82	0.7544	0.7544	0.7954	0.8528	1.00342	0.471524
GSMUA_Achr2P18050_001	457	S	VHS and GAT domain containing protein, expressed	94.356	_KPPVVQSEPVPAMIPVAVEPDES(ph)PR_	0.4058	1.18	1.1446	1.2508	1.239	1.2036	1.1446	1.0033	0.464632
GSMUA_Achr6P26070_001	142	S	protein phosphatase inhibitor 2 containing protein, expressed	105.24	_AKS(ph)LVDEDEEDNSGGETGK_	4.0015	1.13	1.1413	1.2317	1.243	1.0283	1.2204	0.996774	0.48126
GSMUA_Achr6P07520_001	84	S	60S acidic ribosomal protein P2A	89.859	_VEEKEES(ph)DDDMGFSLFD_	-2.7244	1.11	1.1766	1.0545	1.1211	1.1211	1.0767	0.993355	0.428054
GSMUA_Achr4P25770_001	136	T	heavy metal-associated domain containing protein, expressed	117.81	_ASST(ph)EVK_	-1.2277	1.14	1.1514	1.083	1.1856	1.026	1.14	0.993243	0.445398
KMMuB_chr6_G16066	73	T	---NA---	127.59	_GEEGTT(ph)EDEEDDGVHVNK_	-1.2956	1.17	1.2051	1.1817	1.2168	1.1115	1.1934	0.990132	0.372433
GSMUA_Achr7P11990_001	104	S	expressed protein	91.733	_STPATAASDVGDDDS(ph)GAEAPPGAHEK_	-0.9366	1.06	1.0918	1.1978	0.9858	1.1342	1.1872	0.987342	0.428219
GSMUA_Achr1P00610_001	21	T	Ras-related protein RABH1B	90.986	_T(ph)MYLEDR_	0.38148	0.8	0.792	0.784	0.744	0.8	0.8	0.986532	0.304327
GSMUA_Achr10P19420_001	618	S	Uncharacterized TPR repeat-containing protein At1g05150	75.539	_EMNETDVPISYS(ph)GGGEPEK_	0.82136	1.12	1.0528	0.9856	1.0864	0.9632	1.064	0.985816	0.398335
GSMUA_Achr11P00310_001	540	S	Putative Poly(rC)-binding protein 3	120.54	_SSYSQLAS(ph)PAYR_	1.704	0.96	1.056	0.9888	0.9888	0.9888	0.9696	0.980831	0.273071
GSMUA_Achr11P26570_001	214	S	eukaryotic translation initiation factor 4B, putative, expressed	93.716	_YPS(ph)FGSGFGDSR_	2.7774	1.07	1.1556	1.1342	1.2091	1.0165	1.0593	0.977707	0.357759
GSMUA_Achr6P19140_001	35	S	universal stress protein domain containing protein, putative, expressed	103.27	_FFLSAAAAAS(ph)PGSHR_	1.1824	1.04	0.9776	0.936	1.04	0.9048	0.936	0.975352	0.328997
GSMUA_Achr4P02300_001	393	S	Putative protein of unknown function, DUF618 domain containing protein, expressed	78.95	_VRPGS(ph)PPVFPLEK_	-0.20098	1.06	0.954	0.9858	1.0176	0.9858	0.9222	0.975265	0.294238
GSMUA_Achr6P04240_001	99	S	HMG-Y-related protein A	81.157	_PALPPVADLPS(ph)PRPR_	-4.2679	1.06	0.9328	0.9328	1.0176	0.954	0.8798	0.974638	0.346277
GSMUA_Achr4P28550_001	271	S	RNA recognition motif containing protein, expressed	72.922	_DRFS(ph)GDR_	1.5334	0.8	0.68	0.672	0.696	0.696	0.704	0.973978	0.338018
GSMUA_AchrUn_randomP00760_001	25	S	Probable receptor-like protein kinase At2g47060	108.01	_KS(ph)PTNNTDGPHR_	-0.52693	0.98	1.274	1.176	1.0976	1.0486	1.1858	0.971429	0.374505
GSMUA_Achr7P11160_001	287	S	Putative Probable inactive receptor kinase At1g48480	113.44	_AS(ph)AEVLGK_	-0.83572	0.81	0.8424	0.81	0.7695	0.7938	0.8262	0.970395	0.141999
GSMUA_Achr6P09090_001	14	S	Pantothenate kinase 2	115.12	_SSS(ph)RPQLDVSR_	-0.98808	1.09	1.0573	1.09	1.0791	0.9592	1.0573	0.956229	0.143318
GSMUA_Achr9P05310_001	17	S	Putative G-box-binding factor 3	111.61	_ASS(ph)PVQSR_	3.6342	1.01	1.0807	1.0706	0.9898	1.111	0.8888	0.945687	0.223428
GSMUA_Achr5P10330_001	670	S	Probable LRR receptor-like serine/threonine-protein kinase At1g12460	67.997	_KPVES(ph)PGAAK_	0.68312	0.89	0.9701	0.9701	0.9345	0.8544	0.8633	0.937107	0.0911656
GSMUA_AchrUn_randomP15550_001	119	S	Probable protein phosphatase 2C 41	113.54	_TDNEILSQS(ph)R_	3.9188	0.87	0.9222	0.8091	0.8004	0.8178	0.8178	0.936455	0.0861222
GSMUA_Achr7P04410_001	44	S	Remorin	142.4	_SVGS(ph)SIDRDVALAQVETEK_	-0.54823	0.82	0.8856	0.8446	0.7544	0.7954	0.8364	0.935691	0.0734558
GSMUA_Achr1P23740_001	10	S	serine/threonine-protein kinase HT1, putative, expressed	118.88	_DASSVGS(ph)SDSR_	-0.11242	1.12	1.1648	1.1088	0.9744	1.0752	1.1088	0.930693	0.074179
GSMUA_Achr10P30900_001	66	S	Serrate RNA effector molecule	110.25	_NRS(ph)PPPPPPPLLGQPR_	1.1499	1.13	1.0735	1.1074	0.9831	0.9944	1.0735	0.921502	0.028842
GSMUA_Achr1P19260_001	12	S	Putative RNA-binding protein Musashi homolog 1	103.6	_SQEQDGAS(ph)PAK_	1.6234	0.84	0.8736	0.798	0.7728	0.7896	0.7392	0.916388	0.0284911
GSMUA_Achr3P12360_001	174	S	Arginine/serine-rich-splicing factor RSP40	93.228	_GPS(ph)PYNKPEQR_	-0.090833	0.91	0.9555	0.9737	1.0465	1.0556	0.4914	0.913462	0.342422
GSMUA_Achr2P08200_001	111	S	40S ribosomal protein S10	103.3	_GGAPPEFQPS(ph)FR_	-3.2013	0.85	0.901	0.9095	0.7565	0.8585	0.8075	0.910543	0.0424584
GSMUA_Achr6P10820_001	39	S	Putative Serine/threonine-protein kinase TNNI3K	97.304	_EGYATGGGEGASSGSSSGASS(ph)PPR_	0.65166	1.08	0.9828	1.026	0.8856	0.9828	0.918	0.902098	0.0328714
GSMUA_Achr9P10970_001	954	T	Plasma membrane ATPase 1	73.834	_GLDIGTIQQSYT(ph)V_	-0.60103	1.06	1.0494	1.0388	0.9116	0.9222	0.9646	0.888889	0.0012654
GSMUA_Achr4P31270_001	10	T	Glutamate decarboxylase 1	208.07	_IASET(ph)DVSIQHTFASR_	0.1479	1.1	1.177	1.155	1.034	1.034	0.957	0.88141	0.00844994
GSMUA_Achr6P32730_001	51	S	Putative uncharacterized protein	110.6	_TDGGGLSTAPS(ph)SR_	0.76759	0.99	0.99	0.9999	0.8316	0.9207	0.8514	0.873754	0.00498466
GSMUA_Achr1P25650_001	47	T	NOI protein, nitrate-induced, putative, expressed	43.557	_TGGNSGTPT(ph)ATPK_	-0.98307	1.18	1.239	1.0856	0.8496	1.357	0.826	0.86532	0.214374
GSMUA_Achr1P19260_001	309	S	Putative RNA-binding protein Musashi homolog 1	70.538	_GYES(ph)PGAGYGSGGLYGGR_	1.5316	1.11	1.0878	1.1766	1	1.0434	0.8658	0.862138	0.0301664
GSMUA_Achr3P12360_001	166	S	Arginine/serine-rich-splicing factor RSP40	106.26	_ERDS(ph)PDYGR_	-3.4535	0.97	1.0573	1.0282	0.9991	1.0864	0.5238	0.853968	0.223641
GSMUA_Achr6P18520_001	29	Y	Hypothetical protein	34.387	_Y(ph)GWVFDEWK_	-4.2128	0.87	0.87	0.8961	0.7917	0.7569	0.696	0.851485	0.00559884
GSMUA_Achr1P04780_001	156	S	Ras-related protein Rab11B	81.89	_KS(ph)LEAGDDPADLPK_	1.1698	0.96	0.9024	0.9696	0.816	0.7968	0.7872	0.847458	0.00156279
GSMUA_Achr2P16880_001	6	S	Hypothetical protein	38.303	_FFT(ph)DS(ph)QK_	3.2938	1.09	1.1445	1.1445	1.0355	0.7412	1.0791	0.845161	0.0902818
GSMUA_Achr4P20040_001	535	S	Dynamin-2B	47.113	_ASS(ph)PQPGAQGGSLK_	2.4301	0.96	1.2672	1.0272	0.9408	0.8352	0.9312	0.831858	0.0698262
GSMUA_Achr7P11160_001	508	T	Putative Probable inactive receptor kinase At1g48480	91.087	_DQQST(ph)PR_	-0.012797	1.13	1.2091	1.13	0.9831	0.904	0.9944	0.830619	0.0036138
GSMUA_Achr10P15110_001	566	S	Putative Nephrocystin-3	109.14	_SLENLLVTNS(ph)QR_	0.53646	1.2	0.948	0.948	0.888	0.732	0.948	0.829457	0.0858187
GSMUA_Achr9P13990_001	112	S	60S acidic ribosomal protein P3	126.02	_KEEKEES(ph)DDDMGFSLFD_	-3.127	1.14	1.0374	1.1172	0.9006	0.8892	0.9234	0.823529	0.00202822
GSMUA_Achr7P19690_001	146	T	Eukaryotic initiation factor 4A-1	94.738	_VHACVGGT(ph)SVR_	-0.74109	1.01	1.0403	1.0201	0.8484	0.8383	0.8282	0.819079	3.20745e-05
GSMUA_Achr1P19060_001	414	T	protein kinase PKN/PRK1, effector, putative, expressed	163.19	_QTPAAYSSTQQATYGSGQT(ph)PTR_	2.8689	0.83	0.9296	0.7387	0.6391	0.6557	0.7387	0.813953	0.0350938
GSMUA_Achr6P23190_001	21	S	Soluble starch synthase 2-1, chloroplastic/amyloplastic	67.911	_SSSAEGQEDS(ph)DKDDEDITDDALR_	2.5862	1.18	1.239	1.1918	0.944	1.0384	0.944	0.810458	0.00163085
GSMUA_Achr5P10010_001	8	S	V-type proton ATPase subunit G	130.72	_RQS(ph)GIQQLLAAEQEAQR_	0.84034	0.8	0.808	0.792	0.664	0.656	0.624	0.81	0.000155939
GSMUA_Achr1P00640_001	200	S	tetraspanin family protein, putative, expressed	161.04	_AVEYDS(ph)DDEYIR_	0.33217	0.89	0.8989	0.8722	0.7387	0.6141	0.7832	0.802676	0.0134174
GSMUA_Achr5P03580_001	332	S	VHS and GAT domain containing protein, expressed	70.15	_KPPVVNSEPEPAVIPVAVEPEES(ph)PR_	-1.081	0.86	0.9632	0.8342	0.6622	0.8342	0.5934	0.786408	0.040804
GSMUA_AchrUn_randomP08010_001	75	S	Putative uncharacterized protein	71.066	_STAT(ph)GS(ph)RK_	-0.7008	0.98	0.9898	0.98	0.784	0.7448	0.784	0.784053	4.72939e-05
GSMUA_Achr10P30010_001	72	T	Uncharacterized protein At4g01150, chloroplastic	130.45	_AT(ph)SSSEESSGSGDELLADLK_	2.3183	1.19	1.2257	1.1424	0.9163	0.9282	0.9282	0.779264	0.00021561
GSMUA_Achr1P03990_001	213	S	Arginine/serine-rich-splicing factor RSP31	64.688	_ARS(ph)PVYDR_	-1.1018	0.91	0.819	0.91	0.6097	0.6734	0.7462	0.768966	0.00751793
GSMUA_Achr6P12670_001	46	S	Chlorophyll a-b binding protein CP26, chloroplastic	101.48	_S(ph)KPAAVSPVNDELAK_	-2.0959	0.97	0.9894	1.0185	0.7275	0.7372	0.7178	0.732899	3.14266e-05	down
GSMUA_Achr10P02410_001	471	T	PTAC16, putative, expressed	114.97	_TQIAT(ph)VR_	1.1834	0.94	0.9682	1.0716	0.7332	0.7332	0.7144	0.731861	0.00138278	down
GSMUA_Achr7P17230_001	476	S	Serine/threonine-protein kinase SNT7, chloroplastic	126.26	_IIKT(ph)LNES(ph)MDELNR_	-0.98788	1.17	1.3104	1.3806	0.9126	0.8307	0.9477	0.69697	0.0026702	down
GSMUA_AchrUn_randomP08010_001	73	T	Putative uncharacterized protein	110.55	_STAT(ph)GSR_	-0.7822	0.9	0.999	0.999	0.684	0.648	0.684	0.695652	0.000556475	down
GSMUA_Achr7P03570_001	48	T	NOI protein, nitrate-induced, putative, expressed	98.572	_TGANSGATAT(ph)PPR_	-0.29982	1.15	1.15	1.058	0.782	0.805	0.7475	0.695205	0.00030759	down
GSMUA_AchrUn_randomP19210_001	86	S	NOI protein, nitrate-induced, putative, expressed	81.656	_ETDS(ph)PGKEETGFK_	-0.20147	1.04	1.0816	1.0608	0.78	0.5408	0.7488	0.650327	0.00408389	down
GSMUA_Achr8P33260_001	48	T	NOI protein, nitrate-induced, putative, expressed	99.915	_TGGNSGTPTT(ph)PTR_	-0.49983	1.1	1.012	0.957	0.627	0.66	0.66	0.634409	0.000484193	down
GSMUA_Achr10P21100_001	173	S	Putative uncharacterized protein	114.21	_LFSRPPS(ph)PSQDEPSFLASQPPGAQPSR_	-0.87066	1.01	1.1312	1.1312	0.7676	0.6464	0.6565	0.632716	0.00101223	down
GSMUA_AchrUn_randomP04720_001	199	S	tetraspanin family protein, putative, expressed	154.65	_AANRPAEYDS(ph)DDEYIAPR_	0.54292	0.87	0.8352	0.8961	0.5568	0.5046	0.5394	0.615385	7.0155e-05	down
GSMUA_Achr1P19770_001	102	S	60S acidic ribosomal protein P1	101.6	_KEEPKEES(ph)DDDM(ox)GFSLFD_	3.8939	1.11	1.0989	1.1211	0.666	0.666	0.6549	0.596667	2.23516e-07	down
KMMuB_chr4_G10957	82	S	mitochondrial import receptor subunit tom22	219.53	_VSS(ph)SISNSPVVYR_	3.3474	1.18	1.18	1.1918	0.6844	0.708	0.6726	0.581395	7.59209e-07	down
GSMUA_Achr9P13990_001	119	S	60S acidic ribosomal protein P3	80.738	_KEEKEESDDDM(ox)GFS(ph)LFD_	2.8297	1.14	1.2084	1.1742	0.6498	0.6954	0.6954	0.579288	1.90965e-05	down
GSMUA_Achr10P30010_001	78	S	Uncharacterized protein At4g01150, chloroplastic	116.35	_ATSSSEES(ph)SGSGDELLADLK_	-3.7385	0.81	0.7128	0.729	0.4779	0.4293	0.3888	0.57554	0.000647196	down
GSMUA_AchrUn_randomP08010_001	78	S	Putative uncharacterized protein	121.69	_KS(ph)ST(ph)SVSVPSK_	1.4578	0.9	0.918	0.936	0.531	0.522	0.522	0.571895	1.7129e-06	down
GSMUA_Achr1P25650_001	45	T	NOI protein, nitrate-induced, putative, expressed	99.435	_TGGNSGT(ph)PTAT(ph)PKR_	-1.0837	0.93	0.93	0.9579	0.5394	0.5301	0.5301	0.567657	1.01473e-06	down
GSMUA_Achr1P25650_001	49	T	NOI protein, nitrate-induced, putative, expressed	87.429	_TGGNSGT(ph)PTAT(ph)PKR_	-1.0837	0.95	0.931	0.9975	0.5415	0.532	0.532	0.557756	1.4669e-05	down
GSMUA_Achr1P19770_001	109	S	60S acidic ribosomal protein P1	108.71	_KEEPKEESDDDMGFS(ph)LFD_	-1.9312	1.12	1.2096	1.1648	0.616	0.6048	0.6496	0.535256	2.47717e-05	down
GSMUA_Achr3P10370_001	237	S	Hypothetical protein	60.621	_HVDEDWNEWTVGEDS(ph)DLD_	4.1556	0.83	0.8964	0.8632	0.3984	0.3984	0.498	0.5	0.000177305	down
GSMUA_AchrUn_randomP08010_001	80	T	Putative uncharacterized protein	164.48	_SST(ph)SVSVPSK_	0.11122	0.96	0.9696	0.9888	0.4512	0.4512	0.4416	0.460526	2.6489e-07	down
GSMUA_AchrUn_randomP08010_001	83	S	Putative uncharacterized protein	134.98	_SSTSVS(ph)VPSK_	-0.38637	0.89	0.9078	0.9434	0.4183	0.3827	0.4005	0.438312	5.31125e-06	down
GSMUA_AchrUn_randomP08010_001	79	S	Putative uncharacterized protein	125.03	_KSS(ph)TSVSVPSK_	1.8346	1.11	1.1322	1.0101	0.4995	0.4773	0.4329	0.433447	6.57039e-05	down
GSMUA_Achr1P06300_001	18	T	protein transport protein-related, putative, expressed	96.668	_T(ph)ASATPK_	-2.3415	0.86	0.8342	0.5762	0.3268	0.3182	0.3182	0.424242	0.00430311	down
GSMUA_Achr10P21100_001	175	S	Putative uncharacterized protein	64.707	_LFSRPPSPS(ph)QDEPSFLASQPPGAQPSR_	3.5624	1.04	1.2168	0.9672	0.5408	0.4264	0.364	0.412903	0.00110825	down
GSMUA_AchrUn_randomP12210_001	206	S	Putative uncharacterized protein	128.4	_IEQEDVTGEGDDKS(ph)EIETK_	2.222	1.04	1.0504	1.0504	0.3952	0.4056	0.4264	0.390728	1.67242e-07	down
GSMUA_AchrUn_randomP12210_001	210	T	Putative uncharacterized protein	120.27	_IEQEDVTGEGDDKSEIET(ph)K_	0.013597	1.03	1.1021	1.1021	0.4223	0.3811	0.4017	0.372611	7.33464e-06	down
GSMUA_Achr10P06510_001	1047	S	WD domain, G-beta repeat domain containing protein, expressed	62.528	_VLS(ph)AVSGENK_	1.524
GSMUA_Achr10P15090_001	74	S	glutaredoxin, putative, expressed	103.43	_LES(ph)YEVAPK_	0.54731
GSMUA_Achr10P20380_001	235	S	pex14, putative, expressed	60.764	_ASQELLGTKS(ph)EER_	2.1662
GSMUA_Achr10P22080_001	31	S	harpin-induced protein, putative, expressed	70.68	_ATYYVQS(ph)PSR_	-0.36631
GSMUA_Achr10P24570_001	119	S	Probable protein phosphatase 2C 41	74.29	_TDNEILSHS(ph)R_	0.48629
GSMUA_Achr10P26630_001	106	S	IWS1 C-terminus family protein, putative, expressed	40.103	_KTSPS(ph)LK_	0.00015887
GSMUA_Achr11P03390_001	595	S	Putative N6-adenosine-methyltransferase MT-A70-like	50.722	_AAYPDVEVQPAS(ph)PTR_	0.65513
GSMUA_Achr11P15230_001	834	S	AP-4 complex subunit epsilon	68.132	_SRS(ph)PETSK_	-0.32076
GSMUA_Achr11P16620_001	51	S	Probable cleavage and polyadenylation specificity factor subunit 1	63.401	_VEDAVS(ph)PHR_	0.52793
GSMUA_Achr1P02850_001	371	S	Monosaccharide-sensing protein 2	100.11	_IYLHQEGVPGS(ph)R_	4.2194
GSMUA_Achr1P03990_001	85	S	Arginine/serine-rich-splicing factor RSP31	63.181	_DGS(ph)RPAANTR_	0.08337
GSMUA_Achr1P03990_001	205	S	Arginine/serine-rich-splicing factor RSP31	83.455	_DRPS(ph)PDYGR_	0.70516
GSMUA_Achr1P06640_001	33	S	expressed protein	69.422	_RDS(ph)PPPPAPAPILK_	1.5484
GSMUA_Achr1P13830_001	137	T	Photosystem I reaction center subunit VI, chloroplastic	83.351	_GPQLPPT(ph)PGPR_	-0.62687
GSMUA_Achr1P18730_001	64	S	RNA recognition motif containing protein, putative, expressed	103.3	_DTES(ph)LGASYDR_	0.87355
GSMUA_Achr1P20270_001	6	S	L-lactate dehydrogenase A	99.663	_VSS(ph)LTELGFADDVHR_	3.487
GSMUA_Achr2P01870_001	461	T	Pyruvate, phosphate dikinase, chloroplastic	63.292	_GGM(ox)T(ph)SHAAVVAR_	-1.2516
GSMUA_Achr2P01870_001	462	S	Pyruvate, phosphate dikinase, chloroplastic	67.019	_GGM(ox)TS(ph)HAAVVAR_	-0.80359
GSMUA_Achr2P12230_001	476	T	lipid binding protein, putative, expressed	107.2	_SVT(ph)SQFSSSK_	-1.3973
GSMUA_Achr2P12230_001	481	S	lipid binding protein, putative, expressed	126.17	_SVTSQFSS(ph)SKK_	-0.73698
GSMUA_Achr2P12230_001	482	S	lipid binding protein, putative, expressed	122.52	_SVTSQFSSS(ph)K_	-0.42182
GSMUA_Achr2P19830_001	1374	S	tetratricopeptide repeat domain containing protein, putative, expressed	49.559	_LPS(ph)DDEDGRDINTEIEDGWQPVQK_	-1.4074
GSMUA_Achr3P00880_001	327	S	flowering time control protein FCA, putative, expressed	88.009	_GGPAFGGPGVS(ph)PR_	-0.58745
GSMUA_Achr3P09580_001	785	S	Probable leucine-rich repeat receptor-like protein kinase At5g49770	70.028	_GHIS(ph)TQVK_	0.40207
GSMUA_Achr3P09580_001	786	T	Probable leucine-rich repeat receptor-like protein kinase At5g49770	66.568	_GHIST(ph)QVK_	-1.2325
GSMUA_Achr3P09640_001	354	S	Putative expressed protein	83.423	_DVDDNNS(ph)GDEEAHQPVK_	-0.32595
GSMUA_Achr3P11110_001	290	S	Putative Transcription factor bHLH130	53.089	_HQLS(ph)LPK_	0.072838
GSMUA_Achr3P12360_001	45	S	Arginine/serine-rich-splicing factor RSP40	70.816	_RS(ph)PSNMR_	-2.0343
GSMUA_Achr3P17720_001	681	S	ABC transporter B family member 20	39.905	_DSSGSQSLQEPSS(ph)PK_	-0.34548
GSMUA_Achr3P19540_001	450	S	SNF1-related protein kinase regulatory subunit gamma 1	58.712	_LEDLWDVQQPQLS(ph)PSQK_	-1.1351
GSMUA_Achr3P21030_001	527	T	Putative KH domain-containing protein At4g18375	114.02	_GYT(ph)PESFSAR_	-1.097
GSMUA_Achr3P23190_001	944	S	Eukaryotic translation initiation factor 3 subunit A	67.881	_RS(ph)SFGGAR_	1.0436
GSMUA_Achr4P01630_001	127	S	Putative expressed protein	76.24	_RLS(ph)LAEPSK_	0.49486
GSMUA_Achr4P05540_001	194	S	pumilio-family RNA binding protein, putative, expressed	61.444	_KVPS(ph)VGTTISR_	0.068018
GSMUA_Achr4P09800_001	818	S	Putative Protein KIAA0664 homolog	62.694	_AEENHQS(ph)PR_	0.084918
GSMUA_Achr4P12110_001	274	T	pumilio-family RNA binding protein, putative, expressed	68.563	_STT(ph)PDPQLIR_	-0.085513
GSMUA_Achr4P12650_001	807	T	Plasma membrane ATPase	66.467	_T(ph)LHGLQPPETANLFSDK_	-0.1894
GSMUA_Achr4P13550_001	236	T	ATP-dependent Clp protease proteolytic subunit 3, chloroplastic	44.252	_VMIHQPLGT(ph)AGGK_	2.4141
GSMUA_Achr4P14660_001	68	S	Putative homeobox domain containing protein, expressed	57.225	_SAS(ph)QEQQQHR_	-0.57898
GSMUA_Achr4P16070_001	29	S	Sucrose-phosphate synthase	118.21	_VSS(ph)PVSVR_	0.56166
GSMUA_Achr4P18510_001	589	S	prefoldin, putative, expressed	88.42	_ALLPNLS(ph)GIFHR_	0.35492
GSMUA_Achr4P22000_001	52	S	tetratricopeptide repeat domain containing protein, expressed	56.339	_TGAS(ph)PHSCACEGK_	0.056368
GSMUA_Achr4P31270_001	8	S	Glutamate decarboxylase 1	81.639	_IAS(ph)ETDVSIQHTFASR_	-3.1618
GSMUA_Achr4P31270_001	469	T	Glutamate decarboxylase 1	82.645	_SVT(ph)EALK_	-0.30329
GSMUA_Achr4P33040_001	39	T	Chlorophyll a-b binding protein 151, chloroplastic	80.231	_T(ph)TASTPK_	0.57195
GSMUA_Achr5P02820_001	396	S	CCR4-NOT transcription factor, putative, expressed	45.883	_RS(ph)SPAIPEIGIAK_	-0.25443
GSMUA_Achr5P02820_001	397	S	CCR4-NOT transcription factor, putative, expressed	45.883	_RS(ph)SPAIPEIGIAK_	-0.25443
GSMUA_Achr5P16090_001	121	S	frigida, putative, expressed	124.06	_VAS(ph)PEPIDVR_	-0.21519
GSMUA_Achr5P28130_001	307	S	Putative 6-phosphofructo-2-kinase/fructose-2,6-biphosphatase	127.57	_SAS(ph)AGAFTFDLK_	-2.8451
GSMUA_Achr6P05760_001	312	Y	ABC transporter G family member 8	27.882	_EIVTLY(ph)GR_	1.2044
GSMUA_Achr6P10330_001	229	S	40S ribosomal protein S6	70.412	_RS(ph)ESLAK_	0.41371
GSMUA_Achr6P13890_001	490	S	Putative KH domain-containing protein At4g18375	64.927	_RES(ph)SPSR_	-1.6837
GSMUA_Achr6P13890_001	491	S	Putative KH domain-containing protein At4g18375	98.233	_RESS(ph)PSR_	-0.93177
GSMUA_Achr6P15450_001	212	S	splicing factor, arginine/serine-rich 7, putative, expressed	50.786	_RS(ph)PPPSEDR_	-1.3272
GSMUA_Achr6P16930_001	49	S	Hypothetical protein	59.931	_EREPS(ph)PK_	-0.91566
GSMUA_Achr6P25360_001	185	S	Exocyst complex component 2	102.87	_GLANLQS(ph)LPR_	-2.4868
GSMUA_Achr6P26640_001	215	S	CCT motif family protein, expressed	42.317	_AYS(ph)EGDIQNLGK_	-1.981
GSMUA_Achr6P29140_001	231	S	Hypothetical protein	75.311	_RS(ph)PPPNR_	3.4533
GSMUA_Achr6P36520_001	691	S	zinc finger family protein, putative, expressed	59.265	_S(ph)FPAGPKPR_	0.2255
GSMUA_Achr7P03170_001	25	S	Soluble inorganic pyrophosphatase	90.601	_ILSS(ph)MSR_	1.0533
GSMUA_Achr7P04410_001	45	S	Remorin	113.15	_SVGSS(ph)IDR_	-1.0696
GSMUA_Achr7P04950_001	127	S	Uncharacterized membrane protein At1g16860	60.157	_KVS(ph)GSLDSTK_	0.9619
GSMUA_Achr7P16650_001	8	S	Actin-depolymerizing factor 2	100.53	_SYS(ph)NASSGMGVAEDCR_	1.0533
GSMUA_Achr7P20550_001	384	S	Pyrophosphate--fructose 6-phosphate 1-phosphotransferase subunit alpha	60.621	_QLLLHPES(ph)DDSAQLSQIETEK_	0.26543
GSMUA_Achr7P21520_001	285	S	expressed protein	69.071	_FQQQSHS(ph)PEIVEVQDESVK_	-1.2389
GSMUA_Achr7P21640_001	501	S	PTEN, putative, expressed	136.71	_SQDKDDVFS(ph)DSEAEETGSSK_	-2.3563
GSMUA_Achr7P23090_001	34	S	Putative Programmed cell death protein 4	57.788	_AEVLSSSPKS(ph)PTK_	2.2367
GSMUA_Achr7P23090_001	36	T	Putative Programmed cell death protein 4	66.246	_AEVLSSSPKSPT(ph)K_	-0.76864
GSMUA_Achr7P27180_001	456	S	Putative uncharacterized protein	61.963	_GPKS(ph)PESAPVPEDVQQEK_	1.2776
GSMUA_Achr8P00600_001	569	S	Putative Uncharacterized protein At2g33490	65.593	_SFS(ph)IPSSGQR_	1.2563
GSMUA_Achr8P06760_001	322	T	Predicted protein	60.91	_FLGFT(ph)GK_	1.1786
GSMUA_Achr8P07190_001	507	S	SIT4 phosphatase-associated protein domain containing protein, expressed	72.99	_PTTLQEPARDS(ph)DDEDFR_	0.71445
GSMUA_Achr8P09830_001	70	S	expressed protein	55.755	_EAEEDDS(ph)DKDGK_	0.89143
GSMUA_Achr8P25430_001	383	S	Phototropin-2	56.328	_TES(ph)WDHVER_	1.2247
GSMUA_Achr8P31890_001	653	S	ATP-dependent RNA helicase-like protein DB10	72.968	_VGSS(ph)PAR_	-0.35576
GSMUA_Achr9P09320_001	17	S	expressed protein	48.833	_RGS(ph)TVFPLGEPGPR_	2.906
GSMUA_Achr9P12900_001	1437	S	expressed protein	87.863	_DKS(ph)PESINNK_	-1.4487
GSMUA_Achr9P15990_001	667	T	Phenylalanine ammonia-lyase	79.143	_GSAGPFT(ph)PRPEASSPALR_	1.5653
GSMUA_Achr9P24400_001	310	S	ubiquitin fusion degradation protein, putative, expressed	59.673	_LSPSNS(ph)EGSSSR_	-0.11847
GSMUA_Achr9P28440_001	165	Y	GLTP domain containing protein, putative, expressed	44.543	_AVGAGMY(ph)ALPTR_	1.5052
GSMUA_AchrUn_randomP01050_001	134	T	Probable S-acyltransferase At3g26935	49.087	_NAHPPEPEIYEGNNEVGGVQT(ph)PQLR_	1.5958
GSMUA_AchrUn_randomP03990_001	158	S	Putative BUD13 homolog	64.5	_EKPSGSQNSDLS(ph)PPR_	2.1781
GSMUA_AchrUn_randomP03990_001	299	S	Putative BUD13 homolog	49.356	_IHPQS(ph)PEAIR_	-0.0049612
