# Supplementary material for: Comparative Phosphoproteomics Reveals an Important Role of MKK2 in Banana (Musa spp.) Cold Signal Network
Source: Sci Rep. 2017 Jan 20;7:40852. doi: 10.1038/srep40852 (PMC5247763; doi:10.1038/srep40852)
Supplement: Supplementary Dataset 2 [file srep40852-s3.xls]

## Sheet: Sheet1
Supplemental Table S2. Annotation information of identified phosphoprotein in Cavendish Banana and Dajiao
Cavendish Banana
Protein accession	Position	Amino acid	Protein names	Score	Modified sequence	Mass error [ppm]	Relatitive quantitation						T/C Ratio	P vlaue	Motif Logo	Subcellular Location	Biological Process	Cellular Component	Molecular Function	KEGG KO No.	KEGG Gene	KEGG Pathway	InterPro ID	InterPro Domain	KOG Category	KOG NO.	KOG Description
							126	127	128	129	130	131
GSMUA_Achr3P12360_001	166	S	Arginine/serine-rich-splicing factor RSP40	136.06	_ERDS(ph)PDYGR_	-0.62756	1.02	0.2958	0.8976	0.8058	0.7344	0.765	1.041	0.449	......SP.....	nucl			organic cyclic compound binding; heterocyclic compound binding; nucleoside phosphate binding; binding; nucleic acid binding; nucleotide binding; small molecule binding;				IPR000504; IPR012677;	Nucleotide-binding alpha-beta plait domain; RNA recognition motif domain;	[A]	KOG0106	Alternative splicing factor SRp55/B52/SRp75 (RRM superfamily)
GSMUA_Achr6P33420_001	177	T	Probable clathrin assembly protein At4g32285	68.846	_KPPT(ph)PLR_	-0.38256	0.87	0.4263	0.8874	0.6003	0.5742	0.6438	0.833	0.234	......TP.....	chlo	cellular component biogenesis; cellular component organization; vesicle coating; cellular macromolecular complex assembly; protein complex subunit organization; vesicle-mediated transport; single-organism cellular process; single-organism process; vesicle organization; single-organism membrane organization; clathrin coat assembly; establishment of localization; macromolecular complex subunit orga…	intracellular organelle; cytoplasmic vesicle; membrane-bounded vesicle; cytoplasmic membrane-bounded vesicle; vesicle; cytoplasm; intracellular part; cell; coated vesicle; intracellular membrane-bounded organelle; organelle; clathrin-coated vesicle; cell part; intracellular; membrane-bounded organelle; cytoplasmic part;	clathrin binding; 1-phosphatidylinositol binding; binding; phospholipid binding; phosphatidylinositol binding; ion binding; lipid binding; protein binding; anion binding;				IPR013809; IPR014712; IPR011417; IPR008942;	Phosphoinositide-binding clathrin adaptor, domain 2; AP180 N-terminal homology (ANTH) domain; ENTH domain; ENTH/VHS;	[TU]	KOG0251	Clathrin assembly protein AP180 and related proteins, contain ENTH domain
GSMUA_Achr6P10820_001	39	S	Putative Serine/threonine-protein kinase TNNI3K	88.721	_EGYATGGGEGASSGSSSGASS(ph)PPR_	-0.63947	0.84	0.63	0.5376	0.42	0.462	0.42	0.649	0.0301	......SP.....	cyto	regulation of cellular process; phosphorylation; regulation of signaling; cellular protein metabolic process; primary metabolic process; cellular metabolic process; phosphate-containing compound metabolic process; organic substance metabolic process; metabolic process; regulation of biological process; regulation of cell communication; protein phosphorylation; phosphorus metabolic process; regula…		ATP binding; nucleoside phosphate binding; phosphotransferase activity, alcohol group as acceptor; nucleoside binding; ion binding; protein binding; nucleotide binding; protein kinase activity; organic cyclic compound binding; heterocyclic compound binding; ribonucleoside binding; kinase activity; ribonucleotide binding; catalytic activity; binding; purine ribonucleoside binding; purine ribonucle…				IPR000719; IPR002290; IPR020683; IPR011009;	Protein kinase domain; Ankyrin repeat-containing domain; Protein kinase-like domain; Serine/threonine/dual specificity protein kinase, catalytic domain;	[T]	KOG0192	Tyrosine kinase specific for activated (GTP-bound) p21cdc42Hs
GSMUA_Achr6P32730_001	51	S	Putative uncharacterized protein	135.61	_TDGGGLSTAPS(ph)SR_	-0.27663	0.91	0.6461	0.91	1.0829	1.0192	1.0283	1.269	0.035		vacu
GSMUA_Achr10P01190_001	21	S	Putative Eukaryotic translation initiation factor 3 subunit L	115.18	_YTRPPS(ph)AGQGSAGTDQGYDPNFVPDSVK_	3.9213	0.97	0.6499	0.9118	0.8051	0.8342	0.8051	0.966	0.392	...R..S......	cyto		cell part; intracellular; cytoplasm; macromolecular complex; intracellular part; protein complex; cell; cytoplasmic part; eukaryotic translation initiation factor 3 complex;	organic cyclic compound binding; heterocyclic compound binding; RNA binding; translation factor activity, nucleic acid binding; binding; nucleic acid binding; translation initiation factor activity;	K15029					[JK]	KOG3677	RNA polymerase I-associated factor - PAF67
GSMUA_Achr7P17850_001	274	S	Putative mRNA-capping enzyme	62.958	_RS(ph)SDLDLNGEAAQDDDDDDEGDTAAR_	-3.518	0.94	0.6768	0.4512	0.2068	0.3666	0.423	0.482	0.0415		chlo	cellular aromatic compound metabolic process; cellular protein metabolic process; 7-methylguanosine RNA capping; cellular metabolic process; phosphate-containing compound metabolic process; organic substance metabolic process; metabolic process; heterocycle metabolic process; nucleobase-containing compound metabolic process; cellular nitrogen compound metabolic process; protein metabolic process;…	organelle; intracellular membrane-bounded organelle; intracellular organelle; nucleus; cell part; intracellular; intracellular part; membrane-bounded organelle; cell;	nucleotidyltransferase activity; guanylyltransferase activity; protein tyrosine phosphatase activity; catalytic activity; phosphoric ester hydrolase activity; phosphatase activity; nucleotide phosphatase activity; hydrolase activity, acting on ester bonds; hydrolase activity; phosphoprotein phosphatase activity; protein tyrosine/serine/threonine phosphatase activity; RNA guanylyltransferase activ…	K13917	RNGTT; mRNA-capping enzyme [EC:2.7.7.50 3.6.1.-]	map03015 mRNA surveillance pathway;	IPR029021; IPR000387; IPR012340; IPR000340; IPR020422; IPR013846; IPR001339;	mRNA capping enzyme; mRNA capping enzyme, C-terminal; Protein-tyrosine phosphatase-like; Protein-tyrosine/Dual specificity phosphatase; Nucleic acid-binding, OB-fold; Dual specificity phosphatase, subgroup, catalytic domain; Dual specificity phosphatase, catalytic domain;	[A]	KOG2386	mRNA capping enzyme, guanylyltransferase (alpha) subunit
GSMUA_Achr10P28780_001	504	S	"zinc ion binding protein, putative, expressed"	79.071	_ADS(ph)IEGTVIDRDGDEVDDGTQDSDGPNK_	-0.98416	0.8	0.688	0.768	0.576	0.56	0.552	0.748	0.00256	...R..S......	nucl		organelle; intracellular membrane-bounded organelle; intracellular organelle; nucleus; cell part; intracellular; intracellular part; membrane-bounded organelle; cell;	cation binding; metal ion binding; zinc ion binding; transition metal ion binding; binding; ion binding;				IPR012935;	Zinc finger, C3HC-like;	[S]	KOG4765	Uncharacterized conserved protein
GSMUA_Achr6P09340_001	896	S	Putative Piriformospora indica-insensitive protein 2	60.305	_TQS(ph)DSGIR_	-1.3014	0.82	0.7052	0.7216	0.7462	0.7298	0.6642	0.953	0.231	...R..S......	nucl			protein binding; binding;
GSMUA_Achr7P17850_001	275	S	Putative mRNA-capping enzyme	62.958	_RS(ph)SDLDLNGEAAQDDDDDDEGDTAAR_	-3.518	0.99	0.7128	0.4752	0.2178	0.3861	0.4455	0.482	0.0415	...K..S......	chlo	cellular aromatic compound metabolic process; cellular protein metabolic process; 7-methylguanosine RNA capping; cellular metabolic process; phosphate-containing compound metabolic process; organic substance metabolic process; metabolic process; heterocycle metabolic process; nucleobase-containing compound metabolic process; cellular nitrogen compound metabolic process; protein metabolic process;…	organelle; intracellular membrane-bounded organelle; intracellular organelle; nucleus; cell part; intracellular; intracellular part; membrane-bounded organelle; cell;	nucleotidyltransferase activity; guanylyltransferase activity; protein tyrosine phosphatase activity; catalytic activity; phosphoric ester hydrolase activity; phosphatase activity; nucleotide phosphatase activity; hydrolase activity, acting on ester bonds; hydrolase activity; phosphoprotein phosphatase activity; protein tyrosine/serine/threonine phosphatase activity; RNA guanylyltransferase activ…	K13917	RNGTT; mRNA-capping enzyme [EC:2.7.7.50 3.6.1.-]	map03015 mRNA surveillance pathway;	IPR029021; IPR000387; IPR012340; IPR000340; IPR020422; IPR013846; IPR001339;	mRNA capping enzyme; mRNA capping enzyme, C-terminal; Protein-tyrosine phosphatase-like; Protein-tyrosine/Dual specificity phosphatase; Nucleic acid-binding, OB-fold; Dual specificity phosphatase, subgroup, catalytic domain; Dual specificity phosphatase, catalytic domain;	[A]	KOG2386	mRNA capping enzyme, guanylyltransferase (alpha) subunit
GSMUA_Achr10P15090_001	128	S	"glutaredoxin, putative, expressed"	92.474	_NNS(ph)FHTLEELESHTK_	-1.6438	0.82	0.7134	0.779	0.6806	0.6806	0.7216	0.901	0.0435	...K..S......	cyto	regulation of cellular process; homeostatic process; regulation of biological quality; regulation of biological process; cell redox homeostasis; single-organism cellular process; cellular homeostasis; single-organism process; cellular process; biological regulation;		electron carrier activity; protein disulfide oxidoreductase activity; oxidoreductase activity, acting on a sulfur group of donors; disulfide oxidoreductase activity; catalytic activity; oxidoreductase activity;	K17479			IPR002109; IPR012336;	Glutaredoxin; Thioredoxin-like fold;	[O]	KOG2824	Glutaredoxin-related protein
GSMUA_Achr10P21100_001	175	S	Putative uncharacterized protein	63.823	_LFSRPPSPS(ph)QDEPSFLASQPPGAQPSR_	2.1391	0.93	0.7161	0.7347	0.6138	0.5487	0.5301	0.711	0.0174		nucl	regulation of cellular process; regulation of gene expression; regulation of transcription, DNA-dependent; regulation of cellular biosynthetic process; regulation of primary metabolic process; regulation of macromolecule metabolic process; regulation of nucleobase-containing compound metabolic process; regulation of macromolecule biosynthetic process; regulation of cellular metabolic process; reg…		organic cyclic compound binding; heterocyclic compound binding; DNA binding; binding; nucleic acid binding;				IPR009044;	ssDNA-binding transcriptional regulator;
GSMUA_Achr5P15870_001	287	S	Monosaccharide-sensing protein 2	106.37	_RGS(ph)MENQR_	0.39455	0.8	0.72	0.664	1.096	1.08	1.128	1.513	0.000439	...R..S......	plas	transport; transmembrane transport; single-organism cellular process; single-organism process; localization; cellular process; establishment of localization; single-organism transport;	intrinsic to membrane; membrane; integral to membrane; membrane part;	substrate-specific transporter activity; substrate-specific transmembrane transporter activity; transporter activity; transmembrane transporter activity;				IPR020846;	Major facilitator superfamily domain;	[R]	KOG0254	Predicted transporter (major facilitator superfamily)
GSMUA_Achr9P21900_001	746	T	"early-responsive to dehydration protein-related, putative, expressed"	55.806	_RNT(ph)PVPSK_	-0.015381	0.85	0.7395	0.8245	0.6205	0.731	0.6715	0.838	0.0239	......TP.....	plas		membrane;					IPR027815; IPR003864;	Domain of unknown function DUF221; Domain of unknown function DUF4463;	[R]	KOG1134	Uncharacterized conserved protein
GSMUA_Achr11P12370_001	108	S	Nuclear cap-binding protein subunit 2	111.58	_ES(ph)GDSDDEDDDDQKR_	0.54524	0.81	0.7533	0.8748	0.4941	0.5346	0.4617	0.611	0.00076		nucl									[A]	KOG0121	Nuclear cap-binding protein complex, subunit CBP20 (RRM superfamily)
GSMUA_Achr10P02410_001	92	T	"PTAC16, putative, expressed"	84.689	_SLVPVVTSPSTT(ph)LFASTR_	2.72	0.82	0.7544	0.8036	2.1074	2.2632	2.2304	2.776	5.27e-06		chlo							IPR016040; IPR008030;	NAD(P)-binding domain; NmrA-like domain;	[G]	KOG1203	Predicted dehydrogenase
GSMUA_Achr1P23740_001	7	S	"serine/threonine-protein kinase HT1, putative, expressed"	115.79	_DASS(ph)VGSSDSR_	-0.4674	0.84	0.756	0.8988	0.4704	0.4788	0.4788	0.572	0.000511		cyto	phosphorylation; cellular protein metabolic process; primary metabolic process; cellular metabolic process; phosphate-containing compound metabolic process; organic substance metabolic process; metabolic process; protein phosphorylation; phosphorus metabolic process; cellular macromolecule metabolic process; cellular protein modification process; protein metabolic process; macromolecule metabolic…		ATP binding; nucleoside phosphate binding; phosphotransferase activity, alcohol group as acceptor; nucleoside binding; ion binding; nucleotide binding; protein kinase activity; organic cyclic compound binding; heterocyclic compound binding; ribonucleoside binding; kinase activity; catalytic activity; ribonucleotide binding; binding; purine ribonucleoside binding; purine ribonucleotide binding; an…				IPR000719; IPR002290; IPR001245; IPR011009;	Protein kinase domain; Protein kinase-like domain; Serine-threonine/tyrosine-protein kinase catalytic domain; Serine/threonine/dual specificity protein kinase, catalytic domain;	[T]	KOG0192	Tyrosine kinase specific for activated (GTP-bound) p21cdc42Hs
GSMUA_Achr4P31600_001	57	S	"nitrate-induced NOI protein, expressed"	44.252	_GDETPDKGSS(ph)VPK_	-0.53529	0.85	0.765	0.782	0.578	0.561	0.5695	0.713	0.000484	...K..S......	mito							IPR008700;	Pathogenic type III effector avirulence factor Avr cleavage site;
GSMUA_Achr5P28130_001	312	T	"Putative 6-phosphofructo-2-kinase/fructose-2,6-biphosphatase"	84.297	_SASAGAFT(ph)FDLK_	4.1656	0.8	0.768	0.744	0.648	0.688	0.712	0.886	0.0118		cyto	carbohydrate metabolic process; primary metabolic process; cellular metabolic process; phosphate-containing compound metabolic process; organic substance metabolic process; single-organism carbohydrate metabolic process; metabolic process; fructose metabolic process; phosphorus metabolic process; monosaccharide metabolic process; organophosphate metabolic process; fructose 2,6-bisphosphate metabo…		fructose-2,6-bisphosphate 2-phosphatase activity; nucleoside phosphate binding; phosphotransferase activity, alcohol group as acceptor; phosphatase activity; hydrolase activity; heterocyclic compound binding; organic cyclic compound binding; kinase activity; polysaccharide binding; ribonucleotide binding; catalytic activity; binding; purine ribonucleoside binding; anion binding; adenyl ribonucleo…	K01103	PFKFB; 6-phosphofructo-2-kinase / fructose-2,6-bisphosphatase [EC:2.7.1.105 3.1.3.46]	map04152 AMPK signaling pathway; map04066 HIF-1 signaling pathway; map00051 Fructose and mannose metabolism;	IPR013783; IPR013784; IPR027417; IPR002044; IPR013079;	Carbohydrate binding module family 20; Immunoglobulin-like fold; Carbohydrate-binding-like fold; 6-phosphofructo-2-kinase; P-loop containing nucleoside triphosphate hydrolase;	[G]	KOG0234	Fructose-6-phosphate 2-kinase/fructose-2,6-biphosphatase
GSMUA_Achr11P03390_001	595	S	Putative N6-adenosine-methyltransferase MT-A70-like	112.82	_AAYPDVEVQPAS(ph)PTR_	1.8633	0.94	0.7708	0.9588	0.658	0.517	0.611	0.669	0.00775	......SP.....	nucl	metabolic process; cellular aromatic compound metabolic process; heterocycle metabolic process; nucleobase-containing compound metabolic process; organic cyclic compound metabolic process; nitrogen compound metabolic process; cellular nitrogen compound metabolic process; primary metabolic process; cellular process; cellular metabolic process; organic substance metabolic process;		transferase activity, transferring one-carbon groups; methyltransferase activity; catalytic activity; transferase activity;	K05925			IPR029063;	S-adenosyl-L-methionine-dependent methyltransferase;	[A]	KOG2098	Predicted N6-adenine RNA methylase
GSMUA_Achr4P14940_001	345	S	"Putative protein of unknown function DUF1296 domain containing protein, expressed"	99.985	_STNS(ph)YNSR_	0.29974	0.82	0.7708	0.82	0.6478	0.615	0.6232	0.782	0.000397		nucl			protein binding; binding;				IPR009060;	UBA-like;
GSMUA_Achr9P25950_001	586	S	Serine/threonine-protein phosphatase BSL2 homolog	105	_QLS(ph)IDQFENEGR_	0.70572	0.82	0.7708	0.6888	0.6396	0.5986	0.6232	0.817	0.0127	...R..S......	cyto			iron ion binding; transition metal ion binding; phosphoric ester hydrolase activity; catalytic activity; phosphatase activity; binding; hydrolase activity, acting on ester bonds; ion binding; metal ion binding; cation binding; protein binding; hydrolase activity; phosphoprotein phosphatase activity; manganese ion binding;				IPR029052; IPR004843; IPR015915; IPR006186;	Metallo-dependent phosphatase-like; Serine/threonine-specific protein phosphatase/bis(5-nucleosyl)-tetraphosphatase; Kelch-type beta propeller; Calcineurin-like phosphoesterase domain, apaH type;	[R]	KOG0379	Kelch repeat-containing proteins
GSMUA_Achr11P15230_001	834	S	AP-4 complex subunit epsilon	60.255	_SRS(ph)PETSK_	-1.8572	0.8	0.776	0.784	0.712	0.696	0.672	0.881	0.00118	......SP.....	cyto	intracellular transport; vesicle-mediated transport; single-organism cellular process; single-organism process; organic substance transport; protein transport; cellular localization; establishment of localization; establishment of protein localization; transport; cellular macromolecule localization; establishment of localization in cell; intracellular protein transport; protein localization; macr…	membrane; membrane part; cell part; intracellular; coated membrane; cytoplasm; macromolecular complex; intracellular part; membrane coat; protein complex; cell; cytoplasmic part;	binding;	K12400	AP4E1; AP-4 complex subunit epsilon-1	map04142 Lysosome;	IPR011989; IPR016024; IPR002553;	Clathrin/coatomer adaptor, adaptin-like, N-terminal; Armadillo-type fold; Armadillo-like helical;	[U]	KOG1062	Vesicle coat complex AP-1, gamma subunit
GSMUA_Achr8P18320_001	315	S	"Putative PB1 domain containing protein, expressed"	82.287	_VFS(ph)DDEK_	-0.42342	0.81	0.7776	0.7695	0.6237	0.6156	0.6075	0.784	0.000105	...R..S......	nucl			protein binding; binding;				IPR000270;	Phox/Bem1p;
GSMUA_Achr8P14940_001	657	S	Putative Eukaryotic translation initiation factor 4G	54.199	_SDS(ph)LKDNQK_	0.33226	0.83	0.7802	0.8715	0.4731	0.5561	0.4814	0.609	0.000486	.L.R..S......	chlo			organic cyclic compound binding; heterocyclic compound binding; RNA binding; protein binding; binding; nucleic acid binding;	K03260	EIF4G; translation initiation factor 4G	map05416 Viral myocarditis; map03013 RNA transport;	IPR003891; IPR016024; IPR003890; IPR016021;	Armadillo-type fold; Initiation factor eIF-4 gamma, MA3; MIF4G-like, type 3; MIF4-like, type 1/2/3;	[J]	KOG0401	Translation initiation factor 4F, ribosome/mRNA-bridging subunit (eIF-4G)
GSMUA_Achr6P10120_001	721	S	"paramyosin, putative, expressed"	36.485	_ALQESEQAASIGGEDS(ph)PR_	0.4578	0.89	0.7832	0.8455	0.7387	0.7743	0.7654	0.905	0.0354	......SP.....	nucl
GSMUA_Achr1P23210_001	141	S	Hypothetical protein	93.623	_QLESTTS(ph)LK_	-1.2705	0.81	0.7857	0.7533	1.053	1.0206	1.0692	1.338	0.000131		chlo
GSMUA_Achr4P16070_001	461	S	Sucrose-phosphate synthase	126.56	_DLIGADGAS(ph)PR_	-0.89573	0.84	0.7896	0.8568	0.8064	0.8232	0.798	0.976	0.207	......SP.....	nucl	single-organism carbohydrate metabolic process; metabolic process; sucrose metabolic process; cellular carbohydrate metabolic process; biosynthetic process; oligosaccharide metabolic process; disaccharide metabolic process; carbohydrate metabolic process; primary metabolic process; cellular metabolic process; cellular process; organic substance metabolic process;		transferase activity, transferring hexosyl groups; catalytic activity; sucrose-phosphate synthase activity; UDP-glucosyltransferase activity; UDP-glycosyltransferase activity; glucosyltransferase activity; transferase activity, transferring glycosyl groups; transferase activity;	K00696	E2.4.1.14; sucrose-phosphate synthase [EC:2.4.1.14]	map00500 Starch and sucrose metabolism; map01100 Metabolic pathways;	IPR006380; IPR001296; IPR028098;	Glycosyltransferase subfamily 4, N-terminal domain; Sucrose-phosphate synthase; Glycosyl transferase, family 1;	[M]	KOG0853	Glycosyltransferase
GSMUA_Achr9P22380_001	361	T	Putative DNA damage-inducible protein 1	151.07	_NQSSGT(ph)PTNDR_	-0.035021	0.86	0.7912	0.8944	1.6684	1.6082	1.7716	1.983	6.14e-05	......TP.....	cyto	proteolysis; metabolic process; macromolecule metabolic process; protein metabolic process; primary metabolic process; organic substance metabolic process;		endopeptidase activity; peptidase activity; catalytic activity; binding; aspartic-type endopeptidase activity; peptidase activity, acting on L-amino acid peptides; aspartic-type peptidase activity; protein binding; hydrolase activity;	K11885			IPR019103; IPR015940; IPR000449; IPR021109; IPR029071; IPR000626; IPR009060;	Ubiquitin-related domain; Ubiquitin-associated/translation elongation factor EF1B, N-terminal, eukaryote; Aspartic peptidase, DDI1-type; Aspartic peptidase domain; UBA-like; Ubiquitin-associated domain/translation elongation factor EF-Ts, N-terminal; Ubiquitin-like;	[L]	KOG0012	DNA damage inducible protein
GSMUA_Achr11P07410_001	212	S	expressed protein	77.744	_EASS(ph)VDLK_	1.4471	0.8	0.792	0.8	0.68	0.672	0.712	0.863	0.000472		chlo							IPR019448;	EEIG1/EHBP1 N-terminal domain;
GSMUA_Achr6P19140_001	35	S	"universal stress protein domain containing protein, putative, expressed"	122.97	_FFLSAAAAAS(ph)PGSHR_	0.40136	0.84	0.798	0.9156	1.0752	0.9576	1.0752	1.217	0.012	......SP.....	nucl	response to stress; response to stimulus;						IPR014729; IPR006016;	Rossmann-like alpha/beta/alpha sandwich fold; UspA;
GSMUA_Achr1P20270_001	6	S	L-lactate dehydrogenase A	189.67	_VSS(ph)LTELGFADDVHR_	-0.63016	0.85	0.799	0.8245	0.867	0.8755	0.8755	1.058	0.0163		cyto	metabolic process; cellular carbohydrate metabolic process; oxidation-reduction process; single-organism metabolic process; primary metabolic process; carbohydrate metabolic process; cellular metabolic process; cellular process; organic substance metabolic process;	intracellular part; cell; cell part; intracellular; cytoplasm;	oxidoreductase activity, acting on CH-OH group of donors; lactate dehydrogenase activity; oxidoreductase activity, acting on the CH-OH group of donors, NAD or NADP as acceptor; L-lactate dehydrogenase activity; catalytic activity; oxidoreductase activity;	K00016	LDH; L-lactate dehydrogenase [EC:1.1.1.27]	map00620 Pyruvate metabolism; map01120 Microbial metabolism in diverse environments; map01100 Metabolic pathways; map00010 Glycolysis / Gluconeogenesis; map00270 Cysteine and methionine metabolism; map01110 Biosynthesis of secondary metabolites; map00640 Propanoate metabolism;	IPR022383; IPR016040; IPR001236; IPR015955;	Lactate dehydrogenase/glycoside hydrolase, family 4, C-terminal; NAD(P)-binding domain; Lactate/malate dehydrogenase, N-terminal; Lactate/malate dehydrogenase, C-terminal;	[C]	KOG1495	Lactate dehydrogenase
GSMUA_Achr10P22080_001	21	S	"harpin-induced protein, putative, expressed"	76.21	_SESDVTSLAPS(ph)SPPRS(ph)PK_	0.55117	0.86	0.7998	0.8944	0.5074	0.5246	0.516	0.606	0.000141	......SP.....	chlo							IPR004864;	Late embryogenesis abundant protein, LEA-14;
GSMUA_Achr6P04240_001	99	S	HMG-Y-related protein A	115.66	_PALPPVADLPS(ph)PRPR_	-1.4366	0.87	0.8004	0.8874	1.3137	1.2528	1.218	1.48	0.000224	......SP.....	nucl	cellular component biogenesis; regulation of cellular process; cellular component organization; nucleosome organization; cellular aromatic compound metabolic process; DNA metabolic process; regulation of macromolecule metabolic process; regulation of nucleobase-containing compound metabolic process; single-organism process; cellular metabolic process; organic substance metabolic process; regulati…	intracellular organelle; intracellular non-membrane-bounded organelle; intracellular organelle part; macromolecular complex; intracellular part; cell; organelle part; DNA bending complex; nucleosome; chromosomal part; non-membrane-bounded organelle; intracellular membrane-bounded organelle; organelle; nucleus; chromatin; intracellular; cell part; chromosome; protein complex; membrane-bounded orga…	organic cyclic compound binding; heterocyclic compound binding; DNA binding; binding; nucleic acid binding;				IPR011991; IPR005818;	Linker histone H1/H5, domain H15; Winged helix-turn-helix DNA-binding domain;
GSMUA_Achr6P13890_001	491	S	Putative KH domain-containing protein At4g18375	87.258	_RESS(ph)PSR_	-0.21293	0.89	0.801	0.6942	0.5162	0.5785	0.5785	0.701	0.0085	......SP.....	nucl			organic cyclic compound binding; heterocyclic compound binding; RNA binding; binding; nucleic acid binding;	K13162			IPR004087; IPR004088;	K Homology domain; K Homology domain, type 1;	[AR]	KOG2190	PolyC-binding proteins alphaCP-1 and related KH domain proteins
GSMUA_AchrUn_randomP04060_001	659	S	"no apical meristem protein, putative, expressed"	92.865	_TEVEEHVGDNIS(ph)EGEESAVPALPDK_	2.1003	0.81	0.8019	0.5994	0.7209	0.6318	0.648	0.905	0.199		nucl	regulation of cellular process; regulation of gene expression; regulation of transcription, DNA-dependent; regulation of cellular biosynthetic process; regulation of primary metabolic process; regulation of macromolecule metabolic process; regulation of nucleobase-containing compound metabolic process; regulation of macromolecule biosynthetic process; regulation of cellular metabolic process; reg…		organic cyclic compound binding; heterocyclic compound binding; DNA binding; binding; nucleic acid binding;				IPR003441;	NAC domain;
GSMUA_Achr4P08740_001	388	T	"MYB family transcription factor, putative, expressed"	65.231	_DNSYAETPST(ph)PKR_	-0.96577	0.83	0.8051	0.7636	0.7304	0.7055	0.6889	0.886	0.00805	......TP.....	nucl	regulation of cellular process; regulation of macromolecule metabolic process; regulation of nucleobase-containing compound metabolic process; negative regulation of cellular process; negative regulation of cellular metabolic process; negative regulation of biological process; negative regulation of RNA metabolic process; negative regulation of transcription, DNA-dependent; regulation of RNA bios…	organelle; intracellular membrane-bounded organelle; intracellular organelle; nucleus; cell part; intracellular; intracellular part; membrane-bounded organelle; cell;	organic cyclic compound binding; heterocyclic compound binding; DNA binding; chromatin binding; binding; nucleic acid binding;	K11324			IPR001005; IPR009057; IPR008468;	DNA methyltransferase 1-associated 1; Homeodomain-like; SANT/Myb domain;	[BK]	KOG2656	DNA methyltransferase 1-associated protein-1
GSMUA_Achr10P10070_001	162	T	Calmodulin-related protein	56.013	_KAET(ph)SPR_	0.015154	0.84	0.8064	0.8652	0.966	0.966	0.9576	1.151	0.000936		nucl			cation binding; metal ion binding; calcium ion binding; binding; ion binding;				IPR011992; IPR002048;	EF-hand domain; EF-hand domain pair;	[T]	KOG0027	Calmodulin and related proteins (EF-Hand superfamily)
GSMUA_Achr1P05480_001	8	S	Hypothetical protein	124.21	_RQS(ph)GIQQLLAAEQEAQR_	0.62942	0.84	0.8064	0.9492	1.0248	0.9996	1.1676	1.23	0.0213	...R..S......	mito	transport; cation transport; ion transport; single-organism process; localization; monovalent inorganic cation transport; hydrogen transport; proton transport; single-organism transport; establishment of localization;	membrane; intracellular organelle; organelle membrane; cytoplasm; intracellular organelle part; macromolecular complex; intracellular part; proton-transporting V-type ATPase complex; cell; organelle part; vacuolar proton-transporting V-type ATPase complex; intracellular membrane-bounded organelle; organelle; intracellular; membrane part; cell part; vacuolar part; proton-transporting two-sector AT…	hydrolase activity, acting on acid anhydrides; hydrolase activity, acting on acid anhydrides, catalyzing transmembrane movement of substances; hydrolase activity; catalytic activity; transporter activity; transmembrane transporter activity;						[C]	KOG1772	Vacuolar H+-ATPase V1 sector, subunit G
GSMUA_AchrUn_randomP08740_001	182	T	"protein kinase APK1A, chloroplast precursor, putative, expressed"	117.21	_SNST(ph)TSTER_	-0.61133	0.95	0.8075	0.912	0.399	0.38	0.38	0.434	0.000153		nucl	phosphorylation; cellular protein metabolic process; primary metabolic process; cellular metabolic process; phosphate-containing compound metabolic process; organic substance metabolic process; metabolic process; protein phosphorylation; phosphorus metabolic process; cellular macromolecule metabolic process; cellular protein modification process; protein metabolic process; macromolecule metabolic…		ATP binding; nucleoside phosphate binding; phosphotransferase activity, alcohol group as acceptor; nucleoside binding; ion binding; protein kinase activity; nucleotide binding; organic cyclic compound binding; heterocyclic compound binding; ribonucleoside binding; kinase activity; catalytic activity; ribonucleotide binding; binding; purine ribonucleoside binding; anion binding; purine ribonucleot…				IPR000719; IPR011009;	Protein kinase domain; Protein kinase-like domain;	[T]	KOG1187	Serine/threonine protein kinase
GSMUA_Achr5P15470_001	75	S	Nucleobase-ascorbate transporter 11	53.448	_DAADEQNS(ph)AR_	1.5012	0.87	0.8091	1.0701	0.8526	0.6264	0.8265	0.839	0.118		plas	transport; transmembrane transport; single-organism cellular process; single-organism process; localization; cellular process; establishment of localization; single-organism transport;	membrane;	transporter activity;	K14611					[F]	KOG1292	Xanthine/uracil transporters
GSMUA_Achr8P26180_001	441	S	"IQ calmodulin-binding motif family protein, putative, expressed"	67.704	_RSS(ph)FSAK_	0.49741	0.8	0.816	0.848	0.728	0.688	0.672	0.847	0.00228	...R..S......	nucl			protein binding; binding;				IPR025064;	Domain of unknown function DUF4005;
GSMUA_Achr1P00240_001	62	S	Remorin	67.214	_VEDPPAEKS(ph)SGGSTER_	0.63639	0.87	0.8178	0.8526	1.0788	1.1571	1.1571	1.336	0.000359		nucl							IPR005516; IPR005518;	Remorin, N-terminal; Remorin, C-terminal;
GSMUA_Achr11P02430_001	459	S	Ammonium transporter 1 member 1	113.38	_S(ph)SPTPVKPK_	0.33783	0.81	0.8181	0.8262	0.8829	0.9315	0.8829	1.099	0.00431		chlo	ion transmembrane transport; ammonium transport; single-organism cellular process; single-organism process; ammonium transmembrane transport; establishment of localization; transport; anion transport; transmembrane transport; cation transport; ion transport; localization; monovalent inorganic cation transport; cellular process; nitrogen compound transport; inorganic anion transport; single-organi…	membrane;	ammonium transmembrane transporter activity; ion transmembrane transporter activity; substrate-specific transporter activity; monovalent inorganic cation transmembrane transporter activity; organic cation transmembrane transporter activity; inorganic cation transmembrane transporter activity; inorganic anion transmembrane transporter activity; cation transmembrane transporter activity; substrate-…	K03320			IPR024041; IPR029020;	Ammonium transporter AmtB-like domain; Ammonium/urea transporter;	[P]	KOG0682	Ammonia permease
GSMUA_Achr11P24320_001	42	S	"Ribulose bisphosphate carboxylase/oxygenase activase 2, chloroplastic"	76.165	_VNS(ph)GPSHGR_	-0.14159	0.88	0.8184	0.8184	1.1264	1.0824	1.1176	1.322	0.000194	...K..S......	chlo			ATP binding; nucleoside phosphate binding; nucleoside binding; ion binding; nucleotide binding; organic cyclic compound binding; heterocyclic compound binding; ribonucleoside binding; ribonucleotide binding; binding; purine ribonucleoside binding; anion binding; purine ribonucleotide binding; adenyl ribonucleotide binding; purine nucleoside binding; adenyl nucleotide binding; purine nucleotide bi…				IPR003959; IPR027417;	ATPase, AAA-type, core; P-loop containing nucleoside triphosphate hydrolase;	[O]	KOG0651	26S proteasome regulatory complex, ATPase RPT4
GSMUA_Achr5P21670_001	471	S	"CBS domain containing protein, expressed"	75.571	_S(ph)AGALNR_	0.43711	0.83	0.8217	0.7968	0.7055	0.6889	0.6806	0.847	0.000274	...K..S......	plas				K16302			IPR002550; IPR000644;	CBS domain; Domain of unknown function DUF21;	[S]	KOG2118	Predicted membrane protein, contains two CBS domains
GSMUA_Achr7P04410_001	45	S	Remorin	183.24	_SVGSS(ph)IDR_	-0.10227	0.83	0.8217	0.8549	0.8134	0.8715	0.8134	0.997	0.453		nucl							IPR005516; IPR005518;	Remorin, N-terminal; Remorin, C-terminal;
GSMUA_Achr9P27550_001	24	S	Guanine nucleotide-binding protein alpha-2 subunit	120.23	_QQPLNEVDS(ph)DENKQAAK_	-0.078962	0.86	0.8256	0.817	0.5762	0.5418	0.5504	0.667	3.82e-05		cyto	single organism signaling; nucleoside metabolic process; purine nucleoside metabolic process; cell surface receptor signaling pathway; nucleotide metabolic process; single-organism process; cellular metabolic process; phosphate-containing compound metabolic process; metabolic process; signal transduction; GTP catabolic process; nucleoside phosphate catabolic process; cell communication; purine nu…		nucleoside phosphate binding; nucleoside binding; ion binding; G-protein beta/gamma-subunit complex binding; hydrolase activity, acting on acid anhydrides; hydrolase activity; protein binding; nucleotide binding; nucleoside-triphosphatase activity; signal transducer activity; heterocyclic compound binding; organic cyclic compound binding; ribonucleoside binding; molecular transducer activity; pyr…	K04640			IPR027417; IPR011025;	G protein alpha subunit, helical insertion; P-loop containing nucleoside triphosphate hydrolase;	[DT]	KOG0082	G-protein alpha subunit (small G protein superfamily)
GSMUA_Achr1P20320_001	1724	S	Putative Translational activator GCN1	130.89	_ATLEGGS(ph)DDEGASTEAHGR_	0.40883	0.87	0.8265	0.8439	0.7743	0.7308	0.8613	0.932	0.112	......SDD....	chlo			protein binding; binding;				IPR022716; IPR011989; IPR016024;	Domain of unknown function DUF3554; Armadillo-type fold; Armadillo-like helical;	[J]	KOG1242	Protein containing adaptin N-terminal region
GSMUA_Achr1P23740_001	11	S	"serine/threonine-protein kinase HT1, putative, expressed"	67.952	_DASSVGSS(ph)DSR_	-0.14266	0.94	0.8272	0.7708	0.8366	0.752	0.846	0.959	0.292		cyto	phosphorylation; cellular protein metabolic process; primary metabolic process; cellular metabolic process; phosphate-containing compound metabolic process; organic substance metabolic process; metabolic process; protein phosphorylation; phosphorus metabolic process; cellular macromolecule metabolic process; cellular protein modification process; protein metabolic process; macromolecule metabolic…		ATP binding; nucleoside phosphate binding; phosphotransferase activity, alcohol group as acceptor; nucleoside binding; ion binding; nucleotide binding; protein kinase activity; organic cyclic compound binding; heterocyclic compound binding; ribonucleoside binding; kinase activity; catalytic activity; ribonucleotide binding; binding; purine ribonucleoside binding; purine ribonucleotide binding; an…				IPR000719; IPR002290; IPR001245; IPR011009;	Protein kinase domain; Protein kinase-like domain; Serine-threonine/tyrosine-protein kinase catalytic domain; Serine/threonine/dual specificity protein kinase, catalytic domain;	[T]	KOG0192	Tyrosine kinase specific for activated (GTP-bound) p21cdc42Hs
GSMUA_Achr9P08240_001	349	T	"KH domain-containing protein, putative, expressed"	79.201	_EVMNQT(ph)PR_	-0.41228	0.88	0.8272	0.8976	0.968	0.9328	0.9504	1.095	0.0124	......TP.....	nucl			organic cyclic compound binding; heterocyclic compound binding; RNA binding; binding; nucleic acid binding;	K13210			IPR004087; IPR004088;	K Homology domain; K Homology domain, type 1;
GSMUA_Achr10P22080_001	16	S	"harpin-induced protein, putative, expressed"	76.21	_SESDVTSLAPS(ph)SPPRS(ph)PK_	0.55117	0.89	0.8277	0.9256	0.5251	0.5429	0.534	0.606	0.000141		chlo							IPR004864;	Late embryogenesis abundant protein, LEA-14;
GSMUA_Achr11P12000_001	111	S	40S ribosomal protein S10	81.632	_GGAPLEFQPS(ph)FR_	-2.6034	0.9	0.828	0.792	0.756	0.693	0.684	0.846	0.0149		cyto				K02947	RP-S10e; small subunit ribosomal protein S10e	map03010 Ribosome;	IPR005326;	Plectin/S10, N-terminal;	[J]	KOG3344	40s ribosomal protein s10
GSMUA_Achr4P16070_001	29	S	Sucrose-phosphate synthase	92.201	_VSS(ph)PVSVR_	0.1356	0.91	0.8281	0.8463	0.7462	0.6734	0.6825	0.813	0.00445	......SP.....	nucl	single-organism carbohydrate metabolic process; metabolic process; sucrose metabolic process; cellular carbohydrate metabolic process; biosynthetic process; oligosaccharide metabolic process; disaccharide metabolic process; carbohydrate metabolic process; primary metabolic process; cellular metabolic process; cellular process; organic substance metabolic process;		transferase activity, transferring hexosyl groups; catalytic activity; sucrose-phosphate synthase activity; UDP-glucosyltransferase activity; UDP-glycosyltransferase activity; glucosyltransferase activity; transferase activity, transferring glycosyl groups; transferase activity;	K00696	E2.4.1.14; sucrose-phosphate synthase [EC:2.4.1.14]	map00500 Starch and sucrose metabolism; map01100 Metabolic pathways;	IPR006380; IPR001296; IPR028098;	Glycosyltransferase subfamily 4, N-terminal domain; Sucrose-phosphate synthase; Glycosyl transferase, family 1;	[M]	KOG0853	Glycosyltransferase
GSMUA_Achr9P22920_001	784	S	Villin-4	95.68	_GRS(ph)PAFNALAANFENPNAR_	0.8436	0.82	0.8282	0.8118	0.7544	0.7544	0.7544	0.92	7.86e-05	......SP.....	nucl	single-organism cellular process; single-organism process; cellular component organization; cytoskeleton organization; cellular process; organelle organization; cellular component organization or biogenesis;		actin binding; protein binding; cytoskeletal protein binding; binding;	K05768	GSN; gelsolin	map04810 Regulation of actin cytoskeleton; map04666 Fc gamma R-mediated phagocytosis; map05203 Viral carcinogenesis;	IPR003128; IPR029006; IPR007123;	Gelsolin-like domain; Villin headpiece; ADF-H/Gelsolin-like domain;
GSMUA_Achr3P03970_001	41	S	Probable splicing factor 3A subunit 1	88.239	_EQS(ph)PPAPAPAPVATHTR_	-1.1234	0.84	0.8316	0.8568	0.7896	0.7728	0.8148	0.94	0.0121	......SP.....	cyto	RNA processing; cellular aromatic compound metabolic process; organic cyclic compound metabolic process; nitrogen compound metabolic process; primary metabolic process; cellular metabolic process; organic substance metabolic process; RNA metabolic process; metabolic process; nucleic acid metabolic process; heterocycle metabolic process; nucleobase-containing compound metabolic process; cellular m…		organic cyclic compound binding; heterocyclic compound binding; RNA binding; protein binding; binding; nucleic acid binding;	K12825	SF3A1; splicing factor 3A subunit 1	map03040 Spliceosome;	IPR000061; IPR029071; IPR000626;	Ubiquitin-related domain; SWAP/Surp; Ubiquitin-like;	[A]	KOG0007	Splicing factor 3a, subunit 1
GSMUA_Achr3P23190_001	944	S	Eukaryotic translation initiation factor 3 subunit A	74.267	_RS(ph)SFGGAR_	-0.31556	0.84	0.8316	0.8148	0.6636	0.6636	0.6384	0.791	5.06e-05		cyto		cell part; intracellular; cytoplasm; macromolecular complex; intracellular part; protein complex; cell; cytoplasmic part; eukaryotic translation initiation factor 3 complex;	protein binding; binding;	K03254	EIF3A; translation initiation factor 3 subunit A	map03013 RNA transport;	IPR000717;	Proteasome component (PCI) domain;	[J]	KOG2072	Translation initiation factor 3, subunit a (eIF-3a)
GSMUA_Achr1P25650_001	47	T	"NOI protein, nitrate-induced, putative, expressed"	83.758	_TGGNSGTPT(ph)ATPK_	0.17872	0.97	0.8342	0.8924	1.8721	1.9303	1.7945	2.076	3.22e-05		mito							IPR008700;	Pathogenic type III effector avirulence factor Avr cleavage site;
GSMUA_Achr6P14220_001	66	S	DEAD-box ATP-dependent RNA helicase 38	82.774	_APEDS(ph)DGGGR_	0.043933	0.86	0.8342	0.7568	0.7138	0.7396	0.688	0.874	0.02		cyto			ATP binding; nucleoside phosphate binding; nucleoside binding; ion binding; nucleotide binding; organic cyclic compound binding; heterocyclic compound binding; ribonucleoside binding; ribonucleotide binding; binding; nucleic acid binding; purine ribonucleoside binding; anion binding; purine ribonucleotide binding; adenyl ribonucleotide binding; purine nucleoside binding; adenyl nucleotide binding…				IPR011545; IPR014014; IPR014001; IPR027417; IPR001650;	Helicase, C-terminal; Helicase superfamily 1/2, ATP-binding domain; RNA helicase, DEAD-box type, Q motif; DEAD/DEAH box helicase domain; P-loop containing nucleoside triphosphate hydrolase;	[A]	KOG0332	ATP-dependent RNA helicase
GSMUA_Achr10P24100_001	356	S	"Putative AT hook motif family protein, expressed"	72.433	_HDLS(ph)PPGADSGAVK_	0.091295	0.81	0.8343	0.7776	0.7209	0.7371	0.7209	0.9	0.00471	......SP.....	nucl			binding;				IPR011989; IPR016024;	Armadillo-type fold; Armadillo-like helical;	[D]	KOG1525	Sister chromatid cohesion complex Cohesin, subunit PDS5
GSMUA_Achr3P12360_001	192	S	Arginine/serine-rich-splicing factor RSP40	132.55	_DGS(ph)PGYER_	-0.71387	0.87	0.8352	0.7917	0.7308	0.7308	0.7308	0.878	0.00549	......SP.....	nucl			organic cyclic compound binding; heterocyclic compound binding; nucleoside phosphate binding; binding; nucleic acid binding; nucleotide binding; small molecule binding;				IPR000504; IPR012677;	Nucleotide-binding alpha-beta plait domain; RNA recognition motif domain;	[A]	KOG0106	Alternative splicing factor SRp55/B52/SRp75 (RRM superfamily)
GSMUA_Achr6P09340_001	898	S	Putative Piriformospora indica-insensitive protein 2	92.474	_TQSDS(ph)GIRDNEVSK_	0.73284	0.87	0.8352	0.9135	0.7221	0.7482	0.7569	0.85	0.00319		nucl			protein binding; binding;
GSMUA_Achr6P14490_001	11	S	Phosphoenolpyruvate carboxylase 2	80.834	_HAS(ph)IDAQLR_	-0.030321	0.95	0.836	0.8645	1.1875	1.2065	1.1495	1.337	0.000727	...R..S......	cyto	metabolic process; generation of precursor metabolites and energy; aerobic respiration; single-organism metabolic process; oxidation-reduction process; energy derivation by oxidation of organic compounds; tricarboxylic acid cycle; carbon fixation; primary metabolic process; cellular respiration; cellular metabolic process; cellular process; organic substance metabolic process;		carboxy-lyase activity; lyase activity; phosphoenolpyruvate carboxylase activity; catalytic activity; carbon-carbon lyase activity; phosphoenolpyruvate carboxykinase activity;	K01595	ppc; phosphoenolpyruvate carboxylase [EC:4.1.1.31]	map00680 Methane metabolism; map00620 Pyruvate metabolism; map01120 Microbial metabolism in diverse environments; map01100 Metabolic pathways; map01200 Carbon metabolism; map00720 Carbon fixation pathways in prokaryotes; map00710 Carbon fixation in photosynthetic organisms;	IPR015813;	Pyruvate/Phosphoenolpyruvate kinase-like domain;
GSMUA_Achr6P20360_001	22	S	Hypothetical protein	111.07	_FLPIS(ph)PPGSLLIR_	-1.8951	0.82	0.8364	0.8036	0.8118	0.8118	0.82	0.993	0.304	......SP.....	cyto			nucleoside phosphate binding; nucleoside binding; ion binding; nucleotide binding; organic cyclic compound binding; heterocyclic compound binding; ribonucleoside binding; ribonucleotide binding; binding; purine ribonucleoside binding; anion binding; purine ribonucleotide binding; purine nucleoside binding; guanyl ribonucleotide binding; guanyl nucleotide binding; GTP binding; purine nucleotide bi…				IPR006703; IPR024283; IPR027417;	Domain of unknown function DUF3406, chloroplast translocase; AIG1-type guanine nucleotide-binding (G) domain; P-loop containing nucleoside triphosphate hydrolase;
GSMUA_Achr3P16050_001	364	S	Zinc finger CCCH domain-containing protein ZFN-like	71.567	_RATS(ph)VDENDEADS_	-0.44915	0.93	0.837	0.6882	0.6324	0.6324	0.5859	0.754	0.0245	...R..S......	nucl			metal ion binding; cation binding; binding; ion binding;				IPR000571;	Zinc finger, CCCH-type;	[R]	KOG1677	CCCH-type Zn-finger protein
GSMUA_Achr5P11180_001	179	T	"RNA recognition motif containing protein, expressed"	82.069	_T(ph)PTPGNYLGLK_	-3.5612	0.8	0.84	0.824	0.904	0.928	0.952	1.13	0.00207	......TP.....	nucl			organic cyclic compound binding; heterocyclic compound binding; nucleoside phosphate binding; binding; nucleic acid binding; nucleotide binding; small molecule binding;	K12897	TRA2; transformer-2 protein	map03040 Spliceosome;	IPR000504; IPR012677;	Nucleotide-binding alpha-beta plait domain; RNA recognition motif domain;	[K]	KOG4661	Hsp27-ERE-TATA-binding protein/Scaffold attachment factor (SAF-B)
GSMUA_Achr5P25540_001	377	S	"eukaryotic translation initiation factor 4B, putative, expressed"	94.781	_SDTSSTRPPS(ph)R_	-0.26244	0.8	0.84	0.904	0.512	0.512	0.472	0.588	0.000228	...R..S......	nucl
GSMUA_Achr7P17040_001	401	T	"wall-associated receptor kinase-like 20 precursor, putative, expressed"	100.22	_SGLSDTDQT(ph)HISTK_	0.056481	0.8	0.84	0.824	0.72	0.656	0.744	0.86	0.00812		extr	phosphorylation; cellular protein metabolic process; primary metabolic process; cellular metabolic process; phosphate-containing compound metabolic process; organic substance metabolic process; metabolic process; protein phosphorylation; phosphorus metabolic process; cellular macromolecule metabolic process; cellular protein modification process; protein metabolic process; macromolecule metabolic…		ATP binding; nucleoside phosphate binding; phosphotransferase activity, alcohol group as acceptor; nucleoside binding; ion binding; nucleotide binding; protein kinase activity; organic cyclic compound binding; heterocyclic compound binding; ribonucleoside binding; kinase activity; catalytic activity; ribonucleotide binding; binding; purine ribonucleoside binding; purine ribonucleotide binding; an…				IPR000719; IPR002290; IPR013320; IPR011009;	Protein kinase domain; Protein kinase-like domain; Concanavalin A-like lectin/glucanase domain; Serine/threonine/dual specificity protein kinase, catalytic domain;	[T]	KOG1187	Serine/threonine protein kinase
GSMUA_Achr11P07410_001	207	T	expressed protein	83.045	_SKPSLTPT(ph)K_	-0.57526	0.86	0.8428	0.8428	0.5332	0.4902	0.4902	0.595	1.2e-05		chlo							IPR019448;	EEIG1/EHBP1 N-terminal domain;
GSMUA_Achr8P16010_001	112	S	Nuclear cap-binding protein subunit 2	78.244	_ESGDS(ph)DDEDEDDRK_	0.27685	0.86	0.8428	0.817	0.5762	0.6192	0.5074	0.676	0.000726	......SDD....	nucl									[A]	KOG0121	Nuclear cap-binding protein complex, subunit CBP20 (RRM superfamily)
GSMUA_Achr2P22590_001	262	S	Lipid phosphate phosphatase 2	84.765	_LS(ph)PDSATSQRPNEGFK_	0.57186	0.87	0.8439	0.8613	0.8265	0.8352	0.7743	0.946	0.0432	......SP.....	chlo		membrane;	protein binding; catalytic activity; binding;				IPR000270; IPR000326;	Phox/Bem1p; Phosphatidic acid phosphatase type 2/haloperoxidase;
GSMUA_Achr6P26030_001	16	S	"serine/threonine protein kinase, putative, expressed"	90.399	_QSS(ph)LAPDRDDGELQALR_	-1.7147	0.88	0.8448	0.9152	0.6336	0.6072	0.5896	0.693	0.000178	...K..S......	cyto	regulation of cellular process; phosphorylation; regulation of signaling; cellular protein metabolic process; primary metabolic process; cellular metabolic process; phosphate-containing compound metabolic process; organic substance metabolic process; metabolic process; regulation of biological process; regulation of cell communication; protein phosphorylation; phosphorus metabolic process; regula…		ATP binding; nucleoside phosphate binding; phosphotransferase activity, alcohol group as acceptor; nucleoside binding; ion binding; protein binding; nucleotide binding; protein kinase activity; organic cyclic compound binding; heterocyclic compound binding; ribonucleoside binding; kinase activity; catalytic activity; ribonucleotide binding; binding; purine ribonucleoside binding; purine ribonucle…				IPR000719; IPR020683; IPR011009;	Protein kinase domain; Ankyrin repeat-containing domain; Protein kinase-like domain;	[T]	KOG0192	Tyrosine kinase specific for activated (GTP-bound) p21cdc42Hs
GSMUA_Achr8P31890_001	653	S	ATP-dependent RNA helicase-like protein DB10	88.294	_VGSS(ph)PAR_	-0.13438	0.88	0.8448	0.8536	0.5896	0.6072	0.5896	0.693	1.3e-05	......SP.....	nucl			ATP binding; nucleoside phosphate binding; nucleoside binding; ion binding; protein binding; nucleotide binding; organic cyclic compound binding; heterocyclic compound binding; ribonucleoside binding; ribonucleotide binding; binding; nucleic acid binding; purine ribonucleoside binding; anion binding; purine ribonucleotide binding; adenyl ribonucleotide binding; purine nucleoside binding; adenyl n…	K12823	DDX5; ATP-dependent RNA helicase DDX5/DBP2 [EC:3.6.4.13]	map05205 Proteoglycans in cancer; map05202 Transcriptional misregulation in cancer; map03040 Spliceosome;	IPR011545; IPR014014; IPR001202; IPR014001; IPR027417; IPR001650;	WW domain; Helicase, C-terminal; Helicase superfamily 1/2, ATP-binding domain; RNA helicase, DEAD-box type, Q motif; DEAD/DEAH box helicase domain; P-loop containing nucleoside triphosphate hydrolase;	[A]	KOG0331	ATP-dependent RNA helicase
GSMUA_Achr9P12900_001	1437	S	expressed protein	109.95	_DKS(ph)PESINNK_	0.54114	0.88	0.8448	0.8448	0.7832	0.7568	0.7832	0.904	0.0025	......SP.....	nucl			binding;	K11267			IPR011989; IPR016024;	Armadillo-type fold; Armadillo-like helical;	[D]	KOG1525	Sister chromatid cohesion complex Cohesin, subunit PDS5
GSMUA_Achr3P29700_001	1839	S	Putative U5 small nuclear ribonucleoprotein 200 kDa helicase	85.271	_EGGEDGNRS(ph)D_	0.52219	0.95	0.8455	0.836	0.703	0.7505	0.7505	0.838	0.0116		cyto			ATP binding; nucleoside phosphate binding; nucleoside binding; ion binding; protein binding; nucleotide binding; organic cyclic compound binding; heterocyclic compound binding; ribonucleoside binding; ribonucleotide binding; binding; nucleic acid binding; purine ribonucleoside binding; anion binding; purine ribonucleotide binding; adenyl ribonucleotide binding; purine nucleoside binding; adenyl n…	K12854	SNRNP200; pre-mRNA-splicing helicase BRR2 [EC:3.6.4.13]	map03040 Spliceosome;	IPR011545; IPR014756; IPR027417; IPR003593; IPR004179; IPR014001; IPR001650; IPR000008;	Helicase superfamily 1/2, ATP-binding domain; Immunoglobulin E-set; Sec63 domain; DEAD/DEAH box helicase domain; Helicase, C-terminal; AAA+ ATPase domain; C2 domain; P-loop containing nucleoside triphosphate hydrolase;	[A]	KOG0951	RNA helicase BRR2, DEAD-box superfamily
GSMUA_Achr1P15390_001	113	S	Putative Protein CWC15 homolog A	131.61	_SIDADDS(ph)DVDVK_	1.249	0.9	0.846	0.864	0.693	0.684	0.666	0.783	0.00022		nucl	RNA processing; cellular aromatic compound metabolic process; organic cyclic compound metabolic process; nitrogen compound metabolic process; primary metabolic process; cellular metabolic process; organic substance metabolic process; mRNA processing; RNA metabolic process; mRNA splicing, via spliceosome; metabolic process; RNA splicing, via transesterification reactions with bulged adenosine as n…	organelle; intracellular organelle; intracellular membrane-bounded organelle; nucleus; cell part; intracellular; intracellular organelle part; macromolecular complex; intracellular part; spliceosomal complex; cell; ribonucleoprotein complex; membrane-bounded organelle; organelle part; nuclear part;		K12863	CWC15; protein CWC15	map03040 Spliceosome;			[S]	KOG3228	Uncharacterized conserved protein
GSMUA_Achr8P10840_001	687	S	Predicted protein	93.716	_RDTS(ph)PEPTENR_	0.14252	0.9	0.846	0.828	0.693	0.657	0.657	0.78	0.000788	......SP.....	chlo			metal ion binding; cation binding; binding; ion binding;				IPR015880; IPR007087;	Zinc finger, C2H2-like; Zinc finger, C2H2;	[O]	KOG2231	Predicted E3 ubiquitin ligase
GSMUA_Achr3P16050_001	363	T	Zinc finger CCCH domain-containing protein ZFN-like	54.004	_RAT(ph)SVDENDEADS_	0.3446	0.91	0.8463	0.8736	0.6461	0.5551	0.6825	0.716	0.00206		nucl			metal ion binding; cation binding; binding; ion binding;				IPR000571;	Zinc finger, CCCH-type;	[R]	KOG1677	CCCH-type Zn-finger protein
GSMUA_Achr9P03820_001	10	S	Serine/arginine repetitive matrix protein 1	63.091	_GTS(ph)AEQDTR_	0.60268	0.93	0.8463	0.8928	1.9344	1.8042	1.6275	2.01	0.000309	...R..S......	cyto	RNA processing; cellular aromatic compound metabolic process; organic cyclic compound metabolic process; nitrogen compound metabolic process; primary metabolic process; cellular metabolic process; organic substance metabolic process; mRNA processing; RNA metabolic process; metabolic process; nucleic acid metabolic process; heterocycle metabolic process; nucleobase-containing compound metabolic pr…						IPR002483;	PWI domain;	[AR]	KOG2146	Splicing coactivator SRm160/300, subunit SRm160 (contains PWI domain)
GSMUA_Achr10P20380_001	235	S	"pex14, putative, expressed"	107.72	_ASQELLGTKS(ph)EER_	0.61656	0.8	0.848	0.864	0.856	0.864	0.864	1.029	0.142		nucl				K13343	PEX14; peroxin-14	map04146 Peroxisome;	IPR006785;	Peroxisome membrane anchor protein Pex14p, N-terminal;	[MOU]	KOG2629	Peroxisomal membrane anchor protein (peroxin)
GSMUA_Achr11P00850_001	101	S	"serine/threonine-protein phosphatase 2A regulatory subunit B subunitbeta, putative, expressed"	90.761	_STSGS(ph)PR_	-0.58408	0.8	0.848	0.8	0.536	0.488	0.496	0.621	7.2e-05	......SP.....	cyto			cation binding; metal ion binding; calcium ion binding; binding; ion binding;	K11583	PPP2R3; serine/threonine-protein phosphatase 2A regulatory subunit B''	map04152 AMPK signaling pathway; map03015 mRNA surveillance pathway; map04151 PI3K-Akt signaling pathway; map04261 Adrenergic signaling in cardiomyocytes; map04728 Dopaminergic synapse;	IPR011992; IPR002048;	EF-hand domain; EF-hand domain pair;
GSMUA_Achr5P08570_001	557	S	"MAC/Perforin domain containing protein, putative, expressed"	165.53	_RLPS(ph)GLSTSSDESSSDSDVGR_	-0.13796	0.84	0.8484	0.7476	0.6636	0.714	0.6216	0.821	0.0127	.L.R..S......	cyto							IPR020864;	Membrane attack complex component/perforin (MACPF) domain;
GSMUA_Achr9P08240_001	35	S	"KH domain-containing protein, putative, expressed"	99.11	_DDES(ph)PAMADGTVTAAGDHK_	0.18781	0.85	0.85	0.884	0.6715	0.6885	0.646	0.776	0.000164	......SP.....	nucl			organic cyclic compound binding; heterocyclic compound binding; RNA binding; binding; nucleic acid binding;	K13210			IPR004087; IPR004088;	K Homology domain; K Homology domain, type 1;
GSMUA_Achr10P29240_001	236	S	Putative uncharacterized protein Sb02g043590	66.19	_DSS(ph)ELQEK_	-0.38644	0.82	0.8528	0.8118	0.5658	0.5576	0.5412	0.67	2.31e-05	...K..S......	nucl
GSMUA_Achr8P31890_001	746	S	ATP-dependent RNA helicase-like protein DB10	64.567	_S(ph)PPLQNNK_	0.53379	0.82	0.8528	0.82	0.6806	0.6232	0.6068	0.766	0.000731	......SP.....	nucl			ATP binding; nucleoside phosphate binding; nucleoside binding; ion binding; protein binding; nucleotide binding; organic cyclic compound binding; heterocyclic compound binding; ribonucleoside binding; ribonucleotide binding; binding; nucleic acid binding; purine ribonucleoside binding; anion binding; purine ribonucleotide binding; adenyl ribonucleotide binding; purine nucleoside binding; adenyl n…	K12823	DDX5; ATP-dependent RNA helicase DDX5/DBP2 [EC:3.6.4.13]	map05205 Proteoglycans in cancer; map05202 Transcriptional misregulation in cancer; map03040 Spliceosome;	IPR011545; IPR014014; IPR001202; IPR014001; IPR027417; IPR001650;	WW domain; Helicase, C-terminal; Helicase superfamily 1/2, ATP-binding domain; RNA helicase, DEAD-box type, Q motif; DEAD/DEAH box helicase domain; P-loop containing nucleoside triphosphate hydrolase;	[A]	KOG0331	ATP-dependent RNA helicase
GSMUA_AchrUn_randomP00430_001	366	S	"Protein CHUP1, chloroplastic"	116.71	_LLMEYAGS(ph)ER_	-3.6094	0.88	0.8536	0.8712	0.7392	0.7392	0.7832	0.868	0.00116		chlo
GSMUA_Achr5P06060_001	125	S	Transcription factor HY5	65.374	_RGS(ph)SGSATADSQ_	0.74728	0.94	0.8554	0.3572	1.1938	0.8084	1.2126	1.493	0.095	...R..S......	nucl	regulation of cellular process; regulation of gene expression; regulation of transcription, DNA-dependent; regulation of cellular biosynthetic process; regulation of primary metabolic process; regulation of macromolecule metabolic process; regulation of nucleobase-containing compound metabolic process; regulation of macromolecule biosynthetic process; regulation of cellular metabolic process; reg…		organic cyclic compound binding; heterocyclic compound binding; DNA binding; binding; nucleic acid binding transcription factor activity; nucleic acid binding; sequence-specific DNA binding; sequence-specific DNA binding transcription factor activity;	K16241	HY5; transcription factor HY5	map04712 Circadian rhythm - plant;	IPR004827;	Basic-leucine zipper domain;	[K]	KOG1414	Transcriptional activator FOSB/c-Fos and related bZIP transcription factors
GSMUA_AchrUn_randomP01110_001	25	T	"splicing factor, putative, expressed"	69.672	_REEPET(ph)PR_	-1.316	0.91	0.8554	0.8645	0.7917	0.9555	0.7553	0.952	0.271	......TP.....	nucl		organelle; intracellular membrane-bounded organelle; intracellular organelle; nucleus; cell part; intracellular; intracellular part; membrane-bounded organelle; cell;		K13109			IPR012916; IPR012492;	RED-like, N-terminal; Protein RED, C-terminal;	[T]	KOG2498	IK cytokine down-regulator of HLA class II
GSMUA_Achr7P10360_001	332	T	Phototropin-1A	98.175	_KSEGGGQT(ph)VVSEVPGK_	-3.0711	0.92	0.8556	0.8648	0.8188	0.8556	0.7636	0.923	0.057		nucl	regulation of cellular process; single organism signaling; phosphorylation; cellular response to stimulus; cellular protein metabolic process; single-organism cellular process; single-organism process; phosphorelay signal transduction system; primary metabolic process; response to stimulus; signaling; cellular metabolic process; phosphate-containing compound metabolic process; organic substance m…		nucleoside phosphate binding; phosphotransferase activity, alcohol group as acceptor; protein kinase activity; phosphotransferase activity, nitrogenous group as acceptor; signal transducer activity; organic cyclic compound binding; heterocyclic compound binding; kinase activity; catalytic activity; ribonucleotide binding; binding; purine ribonucleoside binding; phosphorelay sensor kinase activity…	K08282			IPR000719; IPR002290; IPR000014; IPR000700; IPR011009;	Protein kinase domain; PAS-associated, C-terminal; PAS domain; Protein kinase-like domain; Serine/threonine/dual specificity protein kinase, catalytic domain;
GSMUA_Achr10P29040_001	32	S	Putative expressed protein	68.557	_FFVPS(ph)PAK_	-1.3138	0.8	0.856	0.92	0.736	0.76	0.76	0.876	0.02	......SP.....	nucl
GSMUA_Achr11P00310_001	540	S	Putative Poly(rC)-binding protein 3	126.77	_SSYSQLAS(ph)PAYR_	-1.8967	0.8	0.856	0.768	0.592	0.6	0.656	0.762	0.00209	......SP.....	chlo			organic cyclic compound binding; heterocyclic compound binding; RNA binding; binding; nucleic acid binding;	K13162			IPR004087; IPR004088;	K Homology domain; K Homology domain, type 1;	[AR]	KOG2190	PolyC-binding proteins alphaCP-1 and related KH domain proteins
GSMUA_Achr3P30980_001	213	S	Putative Stem-specific protein TSJT1	117.29	_VDS(ph)QGQVCGATYK_	0.13857	0.86	0.86	0.8772	0.5418	0.5332	0.5332	0.619	4.28e-07	...R..S......	chlo							IPR024286; IPR029055;	Nucleophile aminohydrolases, N-terminal; Domain of unknown function DUF3700;
GSMUA_Achr9P12900_001	1440	S	expressed protein	74.475	_DKSPES(ph)INNK_	0.6958	0.82	0.861	0.8774	0.8692	0.8938	0.902	1.042	0.0729		nucl			binding;	K11267			IPR011989; IPR016024;	Armadillo-type fold; Armadillo-like helical;	[D]	KOG1525	Sister chromatid cohesion complex Cohesin, subunit PDS5
GSMUA_Achr9P22920_001	803	S	Villin-4	58.398	_NLS(ph)TPPPVVR_	0.663	0.82	0.861	0.8364	0.7134	0.6724	0.7544	0.85	0.0045	...R..S......	nucl	single-organism cellular process; single-organism process; cellular component organization; cytoskeleton organization; cellular process; organelle organization; cellular component organization or biogenesis;		actin binding; protein binding; cytoskeletal protein binding; binding;	K05768	GSN; gelsolin	map04810 Regulation of actin cytoskeleton; map04666 Fc gamma R-mediated phagocytosis; map05203 Viral carcinogenesis;	IPR003128; IPR029006; IPR007123;	Gelsolin-like domain; Villin headpiece; ADF-H/Gelsolin-like domain;
GSMUA_Achr2P19280_001	278	S	60S acidic ribosomal protein P0	106.35	_KEEPAEES(ph)DDDMGFSLFD_	-1.2318	0.87	0.8613	0.8613	0.7656	0.7656	0.7743	0.889	1e-05	......SDD....	cyto	cellular component biogenesis; ribonucleoprotein complex biogenesis; translational elongation; cellular protein metabolic process; ribosome biogenesis; biosynthetic process; primary metabolic process; organic substance biosynthetic process; cellular metabolic process; cellular biosynthetic process; organic substance metabolic process; metabolic process; cellular macromolecule biosynthetic process…	ribosome; organelle; intracellular organelle; intracellular non-membrane-bounded organelle; cell part; intracellular; cytoplasm; macromolecular complex; intracellular part; cell; ribonucleoprotein complex; cytoplasmic part; non-membrane-bounded organelle;	structural constituent of ribosome; structural molecule activity;	K02941	RP-LP0; large subunit ribosomal protein LP0	map03010 Ribosome;			[J]	KOG0815	60S acidic ribosomal protein P0
GSMUA_Achr7P01310_001	111	S	Hypothetical protein	99.11	_GS(ph)PPPQPPEK_	-0.68906	0.87	0.8613	0.8352	0.7569	0.7656	0.7656	0.892	0.000513	......SP.....	nucl		organelle; intracellular membrane-bounded organelle; intracellular organelle; nucleus; cell part; intracellular; intracellular part; membrane-bounded organelle; cell;	organic cyclic compound binding; heterocyclic compound binding; DNA binding; binding; nucleic acid binding;				IPR016177; IPR001739;	DNA-binding domain; Methyl-CpG DNA binding;
GSMUA_AchrUn_randomP02460_001	256	S	"Putative Asparaginyl-tRNA synthetase, cytoplasmic 2"	87.802	_SDS(ph)NKEALSAAEQDLQR_	-0.88984	0.87	0.8613	0.8526	0.6873	0.7134	0.7134	0.818	4.94e-05	.L.R..S......	cyto	cellular aromatic compound metabolic process; cellular protein metabolic process; biosynthetic process; asparaginyl-tRNA aminoacylation; tRNA aminoacylation; cellular metabolic process; organic substance metabolic process; metabolic process; cellular amino acid metabolic process; heterocycle metabolic process; nucleobase-containing compound metabolic process; cellular nitrogen compound metabolic …	intracellular part; cell; cell part; intracellular; cytoplasm;	ligase activity, forming aminoacyl-tRNA and related compounds; ATP binding; nucleoside phosphate binding; ligase activity, forming carbon-oxygen bonds; ligase activity; nucleoside binding; ion binding; nucleotide binding; organic cyclic compound binding; heterocyclic compound binding; ribonucleoside binding; catalytic activity; ribonucleotide binding; binding; purine ribonucleoside binding; anion…	K01893	NARS; asparaginyl-tRNA synthetase [EC:6.1.1.22]	map00970 Aminoacyl-tRNA biosynthesis;	IPR004364;	Aminoacyl-tRNA synthetase, class II (D/K/N);	[J]	KOG0554	Asparaginyl-tRNA synthetase (mitochondrial)
GSMUA_Achr4P18510_001	589	S	"prefoldin, putative, expressed"	97.631	_ALLPNLS(ph)GIFHR_	-2.1367	0.88	0.8624	0.8624	0.7744	0.8624	0.8184	0.943	0.0642		nucl
GSMUA_Achr4P21850_001	139	S	expressed protein	47.622	_SNS(ph)LPTTQGFR_	1.0256	0.88	0.8624	0.9768	0.748	0.7304	0.7304	0.812	0.00459	.L.R..S......	nucl
GSMUA_Achr4P33040_001	39	T	"Chlorophyll a-b binding protein 151, chloroplastic"	101.35	_RT(ph)TASTPK_	-0.43894	0.88	0.8624	0.8712	0.9416	0.9416	0.9328	1.077	0.000163		chlo				K08913	LHCB2; light-harvesting complex II chlorophyll a/b binding protein 2	map01100 Metabolic pathways; map00196 Photosynthesis - antenna proteins;	IPR023329;	Chlorophyll a/b binding protein domain;
GSMUA_Achr8P04700_001	24	S	ABC transporter G family member 22	119.05	_VAASQS(ph)ISR_	-0.37478	0.88	0.8624	0.8976	0.6776	0.6864	0.66	0.767	4.4e-05		plas		membrane;	ATP binding; nucleoside phosphate binding; nucleoside binding; ion binding; hydrolase activity, acting on acid anhydrides; hydrolase activity; nucleotide binding; nucleoside-triphosphatase activity; ATPase activity; organic cyclic compound binding; heterocyclic compound binding; ribonucleoside binding; pyrophosphatase activity; catalytic activity; ribonucleotide binding; binding; purine ribonucle…				IPR003593; IPR003439; IPR027417; IPR013525;	AAA+ ATPase domain; ABC transporter-like; ABC-2 type transporter; P-loop containing nucleoside triphosphate hydrolase;	[Q]	KOG0061	Transporter, ABC superfamily (Breast cancer resistance protein)
GSMUA_AchrUn_randomP08010_001	79	S	Putative uncharacterized protein	111.31	_SS(ph)TSVSVPSK_	-0.1385	0.88	0.8624	0.7128	1.452	1.3464	1.3904	1.706	0.000352	...R..S......	chlo
GSMUA_Achr11P07410_001	205	T	expressed protein	77.597	_SKPSLT(ph)PTK_	-0.92694	0.9	0.864	0.873	0.522	0.54	0.486	0.587	2.31e-05	......TP.....	chlo							IPR019448;	EEIG1/EHBP1 N-terminal domain;
GSMUA_Achr1P27730_001	29	S	Putative Quinolinate synthase A	71.685	_IAVQNAEVLSS(ph)SPK_	1.8686	0.8	0.864	0.808	0.84	0.768	0.784	0.968	0.21		chlo
GSMUA_Achr6P00600_001	528	T	Putative serine/threonine-protein kinase receptor	134.88	_IFGGDETEVNT(ph)MR_	0.33959	0.91	0.8645	0.8463	0.7553	0.7462	0.8099	0.882	0.00993		plas	reproduction; phosphorylation; single-multicellular organism process; reproductive process; cellular protein metabolic process; single-organism process; cellular metabolic process; cell recognition; phosphate-containing compound metabolic process; organic substance metabolic process; metabolic process; protein phosphorylation; cell communication; multi-multicellular organism process; macromolecul…		ATP binding; nucleoside phosphate binding; phosphotransferase activity, alcohol group as acceptor; nucleoside binding; ion binding; protein kinase activity; nucleotide binding; organic cyclic compound binding; heterocyclic compound binding; ribonucleoside binding; kinase activity; catalytic activity; ribonucleotide binding; binding; purine ribonucleoside binding; protein serine/threonine kinase a…				IPR001480; IPR013227; IPR003609; IPR002290; IPR001245; IPR013320; IPR011009; IPR000719; IPR000858;	Protein kinase domain; Bulb-type lectin domain; S-locus glycoprotein; PAN-2 domain; Apple-like; Protein kinase-like domain; Serine-threonine/tyrosine-protein kinase catalytic domain; Concanavalin A-like lectin/glucanase domain; Serine/threonine/dual specificity protein kinase, catalytic domain;
GSMUA_Achr1P26180_001	340	S	Putative Zinc finger CCCH domain-containing protein 13	100.22	_NKS(ph)LVEDYK_	-0.97316	0.85	0.867	0.85	0.578	0.578	0.561	0.669	1.91e-06	.L.R..S......	nucl			metal ion binding; cation binding; binding; ion binding;				IPR000571;	Zinc finger, CCCH-type;
GSMUA_Achr4P17010_001	539	S	ABC transporter B family member 2	99.846	_PSPAEGPSIGRPLS(ph)IK_	0.17023	1.02	0.867	0.9078	0.7548	0.7548	0.6834	0.785	0.00884	...R..S......	plas	transport; transmembrane transport; single-organism cellular process; single-organism process; localization; cellular process; establishment of localization; single-organism transport;	intrinsic to membrane; membrane; integral to membrane; membrane part;	nucleoside phosphate binding; primary active transmembrane transporter activity; hydrolase activity, acting on acid anhydrides; hydrolase activity; ATPase activity; organic cyclic compound binding; heterocyclic compound binding; pyrophosphatase activity; catalytic activity; ribonucleotide binding; ATPase activity, coupled to movement of substances; binding; purine ribonucleoside binding; hydrolas…	K05658	ABCB1; ATP-binding cassette, subfamily B (MDR/TAP), member 1 [EC:3.6.3.44]	map04976 Bile secretion; map02010 ABC transporters; map05206 MicroRNAs in cancer;	IPR003593; IPR003439; IPR011527; IPR027417;	AAA+ ATPase domain; ABC transporter type 1, transmembrane domain; ABC transporter-like; P-loop containing nucleoside triphosphate hydrolase;	[Q]	KOG0055	Multidrug/pheromone exporter, ABC superfamily
GSMUA_Achr4P31270_001	469	T	Glutamate decarboxylase 1	83.948	_SVT(ph)EALKK_	-2.1561	0.85	0.867	0.833	0.748	0.7225	0.7055	0.853	0.000693		cyto	glutamine family amino acid metabolic process; dicarboxylic acid metabolic process; small molecule metabolic process; nitrogen compound metabolic process; primary metabolic process; alpha-amino acid metabolic process; cellular metabolic process; organic substance metabolic process; metabolic process; cellular amino acid metabolic process; single-organism metabolic process; carboxylic acid metabol…		glutamate decarboxylase activity; catalytic activity; binding; carbon-carbon lyase activity; ion binding; carboxy-lyase activity; lyase activity; anion binding; cofactor binding; pyridoxal phosphate binding;	K01580	E4.1.1.15; glutamate decarboxylase [EC:4.1.1.15]	map01100 Metabolic pathways; map00430 Taurine and hypotaurine metabolism; map04940 Type I diabetes mellitus; map00650 Butanoate metabolism; map00410 beta-Alanine metabolism; map01110 Biosynthesis of secondary metabolites; map04727 GABAergic synapse; map00250 Alanine, aspartate and glutamate metabolism;	IPR015424; IPR015421;	Pyridoxal phosphate-dependent transferase; Pyridoxal phosphate-dependent transferase, major region, subdomain 1;
GSMUA_Achr6P26850_001	9	S	"Phosphoenolpyruvate carboxylase, housekeeping isozyme"	67.93	_MAS(ph)IDAHMR_	-0.43724	0.85	0.867	0.867	1.0115	0.935	0.918	1.109	0.0166	...K..S......	cyto	metabolic process; generation of precursor metabolites and energy; aerobic respiration; single-organism metabolic process; oxidation-reduction process; energy derivation by oxidation of organic compounds; tricarboxylic acid cycle; carbon fixation; primary metabolic process; cellular respiration; cellular metabolic process; cellular process; organic substance metabolic process;		carboxy-lyase activity; lyase activity; phosphoenolpyruvate carboxylase activity; catalytic activity; carbon-carbon lyase activity; phosphoenolpyruvate carboxykinase activity;	K01595	ppc; phosphoenolpyruvate carboxylase [EC:4.1.1.31]	map00680 Methane metabolism; map00620 Pyruvate metabolism; map01120 Microbial metabolism in diverse environments; map01100 Metabolic pathways; map01200 Carbon metabolism; map00720 Carbon fixation pathways in prokaryotes; map00710 Carbon fixation in photosynthetic organisms;	IPR015813;	Pyruvate/Phosphoenolpyruvate kinase-like domain;
GSMUA_Achr7P11160_001	287	S	Putative Probable inactive receptor kinase At1g48480	113.44	_AS(ph)AEVLGK_	-0.58421	0.86	0.8686	0.8428	0.7224	0.7138	0.688	0.826	0.000156		chlo	phosphorylation; cellular protein metabolic process; primary metabolic process; cellular metabolic process; phosphate-containing compound metabolic process; organic substance metabolic process; metabolic process; protein phosphorylation; phosphorus metabolic process; cellular macromolecule metabolic process; cellular protein modification process; protein metabolic process; macromolecule metabolic…		ATP binding; nucleoside phosphate binding; phosphotransferase activity, alcohol group as acceptor; nucleoside binding; ion binding; protein kinase activity; nucleotide binding; organic cyclic compound binding; heterocyclic compound binding; ribonucleoside binding; kinase activity; catalytic activity; ribonucleotide binding; binding; purine ribonucleoside binding; anion binding; purine ribonucleot…				IPR000719; IPR013210; IPR011009;	Protein kinase domain; Leucine-rich repeat-containing N-terminal, type 2; Protein kinase-like domain;
GSMUA_Achr11P18960_001	62	S	"nucleic acid binding protein, putative, expressed"	108.43	_SSS(ph)DTSER_	1.5803	0.99	0.8712	1.0395	0.7524	0.693	0.5544	0.689	0.00879	.L.R..S......	nucl			organic cyclic compound binding; heterocyclic compound binding; binding; nucleic acid binding;				IPR024771; IPR001374;	SUZ domain; Single-stranded nucleic acid binding R3H;	[A]	KOG2953	mRNA-binding protein Encore
GSMUA_Achr4P25300_001	391	S	"STE_MEKK_ste11_MAP3K.10 - STE kinases include homologs to sterile 7, sterile 11 and sterile 20 from yeast, expressed"	65.809	_TDNPTS(ph)PGSR_	0.24475	0.88	0.8712	0.9504	0.792	0.792	0.836	0.896	0.016	......SP.....	nucl	phosphorylation; cellular protein metabolic process; primary metabolic process; cellular metabolic process; phosphate-containing compound metabolic process; organic substance metabolic process; metabolic process; protein phosphorylation; phosphorus metabolic process; cellular macromolecule metabolic process; cellular protein modification process; protein metabolic process; macromolecule metabolic…		ATP binding; nucleoside phosphate binding; phosphotransferase activity, alcohol group as acceptor; nucleoside binding; ion binding; protein kinase activity; nucleotide binding; organic cyclic compound binding; heterocyclic compound binding; ribonucleoside binding; kinase activity; catalytic activity; ribonucleotide binding; binding; purine ribonucleoside binding; anion binding; purine ribonucleot…				IPR000719; IPR002290; IPR011009;	Protein kinase domain; Protein kinase-like domain; Serine/threonine/dual specificity protein kinase, catalytic domain;	[T]	KOG0198	MEKK and related serine/threonine protein kinases
GSMUA_Achr11P07410_001	203	S	expressed protein	62.088	_SKPS(ph)LTPTK_	-1.6955	0.8	0.872	0.832	0.464	0.44	0.448	0.54	3.16e-05		chlo							IPR019448;	EEIG1/EHBP1 N-terminal domain;
GSMUA_AchrUn_randomP08010_001	75	S	Putative uncharacterized protein	119.86	_STATGS(ph)R_	-0.35091	0.89	0.8722	0.8633	2.047	2.1449	2.1093	2.4	1.03e-06		chlo
GSMUA_Achr7P21640_001	503	S	"PTEN, putative, expressed"	143.32	_SQDKDDVFSDS(ph)EAEETGSSK_	0.7578	0.9	0.873	0.99	0.63	0.684	0.657	0.713	0.0012		nucl	metabolic process; dephosphorylation; cellular metabolic process; phosphorus metabolic process; cellular process; phosphate-containing compound metabolic process;		protein tyrosine phosphatase activity; catalytic activity; phosphoric ester hydrolase activity; phosphatase activity; binding; hydrolase activity, acting on ester bonds; protein binding; hydrolase activity; phosphoprotein phosphatase activity;	K01110	PTEN; phosphatidylinositol-3,4,5-trisphosphate 3-phosphatase and dual-specificity protein phosphatase PTEN [EC:3.1.3.16 3.1.3.48 3.1.3.67]	map04150 mTOR signaling pathway; map04068 FoxO signaling pathway; map05213 Endometrial cancer; map04070 Phosphatidylinositol signaling system; map05214 Glioma; map05230 Central carbon metabolism in cancer; map00562 Inositol phosphate metabolism; map05215 Prostate cancer; map05200 Pathways in cancer; map04530 Tight junction; map04151 PI3K-Akt signaling pathway; map05161 Hepatitis B; map04510 Focal…	IPR029021; IPR029023; IPR014020; IPR000008;	Protein-tyrosine phosphatase-like; Tensin phosphatase, lipid phosphatase domain; C2 domain; Tensin phosphatase, C2 domain;	[TR]	KOG2283	Clathrin coat dissociation kinase GAK/PTEN/Auxilin and related tyrosine phosphatases
GSMUA_Achr3P09640_001	354	S	Putative expressed protein	150.69	_DVDDNNS(ph)GDEEAHQPVK_	-0.97847	0.84	0.8736	0.8652	0.4032	0.4368	0.4368	0.495	4.34e-06		nucl
GSMUA_Achr1P03880_001	229	S	Arginine/serine-rich-splicing factor RSP41	71.085	_ARS(ph)PAHDR_	2.3602	0.92	0.874	0.8188	0.8372	0.9108	0.874	1.004	0.468	......SP.....	nucl			organic cyclic compound binding; heterocyclic compound binding; nucleoside phosphate binding; binding; nucleic acid binding; nucleotide binding; small molecule binding;	K12893	SFRS4_5_6; splicing factor, arginine/serine-rich 4/5/6	map05168 Herpes simplex infection; map03040 Spliceosome;	IPR000504; IPR012677;	Nucleotide-binding alpha-beta plait domain; RNA recognition motif domain;	[A]	KOG0106	Alternative splicing factor SRp55/B52/SRp75 (RRM superfamily)
GSMUA_Achr2P16170_001	19	S	"Sulfate transporter 4.1, chloroplastic"	150.78	_VASS(ph)SSLGGGGGR_	1.2588	0.92	0.874	0.8832	0.782	0.782	0.7636	0.869	0.000804		plas	anion transport; sulfur compound transport; transport; transmembrane transport; sulfate transport; ion transport; single-organism cellular process; single-organism process; localization; cellular process; inorganic anion transport; establishment of localization; single-organism transport;	intrinsic to membrane; membrane; integral to membrane; membrane part;	active transmembrane transporter activity; secondary active transmembrane transporter activity; sulfur compound transmembrane transporter activity; ion transmembrane transporter activity; substrate-specific transporter activity; sulfate transmembrane transporter activity; secondary active sulfate transmembrane transporter activity; inorganic anion transmembrane transporter activity; anion transme…	K18059			IPR011547; IPR030402; IPR002645;	Sulfate transporter N-terminal domain with GLY motif; Sulphate transporter; STAS domain;	[P]	KOG0236	Sulfate/bicarbonate/oxalate exchanger SAT-1 and related transporters (SLC26 family)
GSMUA_Achr8P34180_001	73	S	Putative Survival of motor neuron-related-splicing factor 30	133.75	_PTDVGQLHTDAS(ph)PQGQFGGPSQSK_	0.67104	1	0.88	0.88	0.81	0.72	0.73	0.819	0.0137	......SP.....	nucl	RNA processing; cellular aromatic compound metabolic process; organic cyclic compound metabolic process; nitrogen compound metabolic process; primary metabolic process; cellular metabolic process; organic substance metabolic process; mRNA processing; RNA metabolic process; metabolic process; nucleic acid metabolic process; heterocycle metabolic process; nucleobase-containing compound metabolic pr…	organelle; intracellular membrane-bounded organelle; intracellular organelle; nucleus; cell part; intracellular; cytoplasm; intracellular part; membrane-bounded organelle; cell;	organic cyclic compound binding; heterocyclic compound binding; RNA binding; binding; nucleic acid binding;	K12839	SMNDC1; survival of motor neuron-related-splicing factor 30	map03040 Spliceosome;	IPR002999; IPR010304;	Survival motor neuron; Tudor domain;	[A]	KOG3026	Splicing factor SPF30
GSMUA_Achr1P26180_001	137	S	Putative Zinc finger CCCH domain-containing protein 13	71.601	_TSS(ph)YDEKDGLEEQLK_	1.9863	0.8	0.88	0.8	0.648	0.656	0.656	0.79	0.00147	...K..S......	nucl			metal ion binding; cation binding; binding; ion binding;				IPR000571;	Zinc finger, CCCH-type;
GSMUA_Achr3P09580_001	595	S	Probable leucine-rich repeat receptor-like protein kinase At5g49770	109.65	_PFAS(ph)WAHSGDEIVDAPQLK_	-2.256	0.92	0.8832	0.8924	0.8188	0.7728	0.7636	0.874	0.00253		plas	phosphorylation; cellular protein metabolic process; primary metabolic process; cellular metabolic process; phosphate-containing compound metabolic process; organic substance metabolic process; metabolic process; protein phosphorylation; phosphorus metabolic process; cellular macromolecule metabolic process; cellular protein modification process; protein metabolic process; macromolecule metabolic…		ATP binding; nucleoside phosphate binding; phosphotransferase activity, alcohol group as acceptor; nucleoside binding; ion binding; protein kinase activity; nucleotide binding; organic cyclic compound binding; heterocyclic compound binding; ribonucleoside binding; kinase activity; catalytic activity; ribonucleotide binding; binding; purine ribonucleoside binding; protein serine/threonine kinase a…				IPR000719; IPR002290; IPR013210; IPR001245; IPR013320; IPR011009;	Protein kinase domain; Leucine-rich repeat-containing N-terminal, type 2; Protein kinase-like domain; Serine-threonine/tyrosine-protein kinase catalytic domain; Concanavalin A-like lectin/glucanase domain; Serine/threonine/dual specificity protein kinase, catalytic domain;
GSMUA_Achr5P08220_001	150	S	Putative E3 ubiquitin-protein ligase HERC2	101.75	_SDGASSGTNS(ph)PR_	0.67462	0.92	0.8832	0.8924	0.3864	0.368	0.5336	0.478	0.000468	......SP.....	nucl	cytoplasmic sequestering of protein; negative regulation of transport; regulation of biological quality; maintenance of protein location in cell; maintenance of protein location; negative regulation of protein transport; regulation of transport; single-organism cellular process; single-organism process; cortical protein anchoring; negative regulation of biological process; regulation of establish…	cell cortex; cell part; intracellular; cell periphery; cytoplasm; intracellular part; cell; cytoplasmic part;	binding; phospholipid binding; ion binding; lipid binding; cation binding; metal ion binding; protein binding; anion binding;				IPR027988; IPR013591; IPR024774; IPR009091; IPR000306; IPR017455; IPR011993; IPR013083; IPR011011;	Transcription factor BREVIS RADIX, N-terminal domain; Zinc finger, FYVE-related; Zinc finger, FYVE/PHD-type; Brevis radix (BRX) domain; Pleckstrin homology-like domain; FYVE zinc finger; Pleckstrin homology domain, Mcp5-type; Regulator of chromosome condensation 1/beta-lactamase-inhibitor protein II; Zinc finger, RING/FYVE/PHD-type;
GSMUA_Achr9P10970_001	889	T	Plasma membrane ATPase 1	102.65	_T(ph)LHGLQPPDTK_	0.23696	0.96	0.8832	0.9024	0.9312	0.9312	0.912	1.01	0.354		plas	nucleoside metabolic process; purine nucleoside metabolic process; purine ribonucleoside monophosphate metabolic process; nucleotide metabolic process; purine ribonucleoside biosynthetic process; nucleoside biosynthetic process; biosynthetic process; ribonucleoside monophosphate biosynthetic process; cellular metabolic process; phosphate-containing compound metabolic process; ribose phosphate bio…	intrinsic to membrane; membrane; integral to membrane; membrane part;	nucleoside phosphate binding; ion binding; hydrolase activity, acting on acid anhydrides; hydrolase activity; nucleotide binding; nucleoside-triphosphatase activity; ATPase activity; heterocyclic compound binding; organic cyclic compound binding; pyrophosphatase activity; catalytic activity; binding; metal ion binding; cation binding; hydrolase activity, acting on acid anhydrides, in phosphorus-c…	K01535	E3.6.3.6; H+-transporting ATPase [EC:3.6.3.6]	map00190 Oxidative phosphorylation;	IPR004014; IPR023298; IPR023299; IPR008250; IPR023214;	HAD-like domain; Cation-transporting P-type ATPase, N-terminal; P-type ATPase, cytoplasmic domain N; P-type ATPase, A domain; P-type ATPase, transmembrane domain;	[P]	KOG0205	Plasma membrane H+-transporting ATPase
GSMUA_Achr10P30900_001	66	S	Serrate RNA effector molecule	111.07	_NRS(ph)PPPPPPPLLGQPR_	-0.30761	0.85	0.884	0.867	0.833	0.8585	0.8585	0.98	0.13	......SP.....	nucl			metal ion binding; cation binding; binding; ion binding;				IPR007042; IPR007087;	Arsenite-resistance protein 2; Zinc finger, C2H2;	[R]	KOG2295	C2H2 Zn-finger protein
GSMUA_AchrUn_randomP01050_001	134	T	Probable S-acyltransferase At3g26935	68.93	_NAHPPEPEIYEGNNEVGGVQT(ph)PQLR_	1.5997	1.04	0.884	0.78	0.6968	0.5512	0.7176	0.727	0.0277	......TP.....	plas			cation binding; metal ion binding; zinc ion binding; transition metal ion binding; binding; ion binding;				IPR001594;	Zinc finger, DHHC-type, palmitoyltransferase;	[R]	KOG1311	DHHC-type Zn-finger proteins
GSMUA_Achr6P29540_001	2	S	Alanine aminotransferase 2	65.022	_S(ph)PKPLDYESLNENVK_	0.68147	0.87	0.8874	0.8352	0.8874	0.9918	0.9309	1.084	0.0498		cyto	biosynthetic process; metabolic process;		anion binding; cofactor binding; catalytic activity; pyridoxal phosphate binding; binding; ion binding;	K14272	GGAT; glutamate--glyoxylate aminotransferase [EC:2.6.1.4 2.6.1.2 2.6.1.44 2.6.1.-]	map01120 Microbial metabolism in diverse environments; map01230 Biosynthesis of amino acids; map00630 Glyoxylate and dicarboxylate metabolism; map00260 Glycine, serine and threonine metabolism; map01100 Metabolic pathways; map01200 Carbon metabolism; map01110 Biosynthesis of secondary metabolites; map00250 Alanine, aspartate and glutamate metabolism; map00710 Carbon fixation in photosynthetic org…	IPR015424; IPR004839; IPR015422; IPR015421;	Aminotransferase, class I/classII; Pyridoxal phosphate-dependent transferase, major region, subdomain 2; Pyridoxal phosphate-dependent transferase; Pyridoxal phosphate-dependent transferase, major region, subdomain 1;	[E]	KOG0258	Alanine aminotransferase
GSMUA_Achr7P04410_001	87	T	Remorin	131.35	_LSAIT(ph)SWENSK_	-0.68685	0.87	0.8874	0.8526	0.8787	0.8961	0.8265	0.997	0.453		nucl							IPR005516; IPR005518;	Remorin, N-terminal; Remorin, C-terminal;
GSMUA_Achr8P27100_001	27	S	expressed protein	61.167	_AYFDS(ph)ADWALGK_	2.1205	0.87	0.8874	0.9744	0.9222	0.9744	0.9744	1.051	0.137		extr
GSMUA_Achr2P14240_001	20	T	Hypothetical protein	59.372	_MT(ph)SGEQIHEAIADK_	-0.077087	0.83	0.8881	0.8134	1.1205	1.2118	1.1454	1.374	0.00044		nucl
GSMUA_Achr9P29460_001	377	S	E3 ubiquitin-protein ligase RGLG1	104.24	_SSVGSNS(ph)FK_	1.3113	0.83	0.8881	0.8964	0.5976	0.5976	0.581	0.679	0.000103		nucl			cation binding; metal ion binding; protein binding; zinc ion binding; transition metal ion binding; binding; ion binding;	K16280			IPR001841; IPR013083; IPR010734; IPR002035;	von Willebrand factor, type A; Copine; Zinc finger, RING-type; Zinc finger, RING/FYVE/PHD-type;	[T]	KOG1327	Copine
GSMUA_Achr9P17170_001	92	S	"Sad1 / UNC-like C-terminal domain containing protein, putative, expressed"	100.09	_LIASSTGS(ph)PR_	-1.0716	0.88	0.8888	0.8976	0.924	0.968	0.9592	1.069	0.00639	......SP.....	chlo							IPR012919;	SUN domain;	[D]	KOG2687	Spindle pole body protein, contains UNC-84 domain
GSMUA_Achr6P25360_001	185	S	Exocyst complex component 2	118.61	_KGLANLQS(ph)LPR_	-0.88248	0.9	0.891	0.864	0.72	0.774	0.738	0.841	0.000917		cyto	intracellular transport; vesicle-mediated transport; single-organism cellular process; single-organism process; Golgi vesicle transport; cellular localization; establishment of localization; transport; establishment of localization in cell; Golgi to plasma membrane transport; localization; post-Golgi vesicle-mediated transport; cytoplasmic transport; cellular process; single-organism transport;	cell cortex; cell part; cell cortex part; intracellular; cell periphery; cytoplasm; macromolecular complex; intracellular part; exocyst; protein complex; cell; cytoplasmic part;		K17637	EXOC2; exocyst complex component 2	map04014 Ras signaling pathway;			[U]	KOG2347	Sec5 subunit of exocyst complex
GSMUA_Achr3P17640_001	24	S	"methyltransferase, putative, expressed"	44.6	_WSPEDADLLPARPPGDPVS(ph)DDDR_	-1.4419	0.81	0.891	0.8586	0.6966	0.5265	0.6237	0.722	0.00607	......SDD....	nucl							IPR025714; IPR029063;	Methyltransferase domain; S-adenosyl-L-methionine-dependent methyltransferase;	[R]	KOG1271	Methyltransferases
GSMUA_Achr1P00240_001	45	S	Remorin	90.166	_ASVPPPAEEKPDDS(ph)KALAIVEK_	1.5689	0.91	0.8918	0.8827	0.9646	0.9646	0.9646	1.078	0.000482		nucl							IPR005516; IPR005518;	Remorin, N-terminal; Remorin, C-terminal;
GSMUA_Achr5P02820_001	396	S	"CCR4-NOT transcription factor, putative, expressed"	70.783	_RS(ph)SPAIPEIGIAK_	-0.57438	0.91	0.8918	0.8827	0.728	0.7644	0.7371	0.831	0.000182		nucl	regulation of cellular process; regulation of gene expression; regulation of transcription, DNA-dependent; regulation of cellular biosynthetic process; regulation of primary metabolic process; regulation of macromolecule metabolic process; regulation of nucleobase-containing compound metabolic process; regulation of macromolecule biosynthetic process; regulation of cellular metabolic process; reg…	organelle; intracellular membrane-bounded organelle; intracellular organelle; nucleus; cell part; intracellular; intracellular part; membrane-bounded organelle; cell;		K12580	CNOT3; CCR4-NOT transcription complex subunit 3	map03018 RNA degradation;	IPR007207;	CCR4-Not complex component, Not N-terminal domain;	[K]	KOG2150	CCR4-NOT transcriptional regulation complex, NOT5 subunit
GSMUA_Achr10P27970_001	27	S	Putative Far upstream element-binding protein 2	123.58	_KFDDPSAGAAPS(ph)PPAR_	-0.54278	0.92	0.8924	0.8648	0.9476	0.9016	0.9292	1.038	0.0901	......SP.....	nucl			organic cyclic compound binding; heterocyclic compound binding; RNA binding; binding; nucleic acid binding;	K13210			IPR004087; IPR004088;	K Homology domain; K Homology domain, type 1;
GSMUA_Achr2P18050_001	158	S	"VHS and GAT domain containing protein, expressed"	39.305	_DGVSS(ph)M(ox)SFK_	1.0177	0.93	0.8928	0.93	0.6324	0.651	0.6417	0.699	1.7e-05		chlo	intracellular transport; single-organism cellular process; single-organism process; organic substance transport; protein transport; cellular localization; establishment of localization; establishment of protein localization; transport; cellular macromolecule localization; establishment of localization in cell; intracellular protein transport; protein localization; macromolecule localization; loca…	cell; intracellular; cell part;					IPR002014; IPR004152; IPR018205; IPR008942;	VHS; GAT domain; VHS subgroup; ENTH/VHS;	[U]	KOG1087	Cytosolic sorting protein GGA2/TOM1
GSMUA_AchrUn_randomP22860_001	195	S	Violaxanthin de-epoxidase	83.115	_KS(ph)NVGEFPVPDPSVVVR_	-1.1005	0.94	0.893	0.8836	0.9118	0.9588	0.9964	1.055	0.0853		chlo	metabolic process; oxidation-reduction process; single-organism metabolic process;	organelle; intracellular membrane-bounded organelle; intracellular organelle; cell part; intracellular; cytoplasm; intracellular part; membrane-bounded organelle; cell; plastid; cytoplasmic part; chloroplast;	violaxanthin de-epoxidase activity; catalytic activity; oxidoreductase activity;	K09839	VDE; violaxanthin de-epoxidase [EC:1.10.99.3]	map01100 Metabolic pathways; map00906 Carotenoid biosynthesis; map01110 Biosynthesis of secondary metabolites;	IPR012674; IPR011038; IPR010788;	Calycin-like; Calycin; Violaxanthin de-epoxidase;
GSMUA_AchrUn_randomP21060_001	9	S	"growth regulator related protein, putative, expressed"	77.14	_HSAS(ph)MGNR_	-0.98429	1.01	0.8989	0.8383	0.6666	0.7272	0.7171	0.768	0.00839		plas
GSMUA_Achr9P01520_001	493	T	SWI/SNF complex component SNF12 homolog	78.191	_KPAAGNDAPGST(ph)_	1.3358	0.91	0.9009	1.0101	0.7371	0.5642	0.7007	0.71	0.00622		chlo			protein binding; binding;	K11650			IPR003121; IPR019835;	SWIB domain; SWIB/MDM2 domain;	[BK]	KOG2570	SWI/SNF transcription activation complex subunit
GSMUA_Achr5P28270_001	278	S	Phosphoinositide phospholipase C 4	49.66	_DCDTQKENDS(ph)NEEEAWGK_	0.13168	0.85	0.901	0.9095	0.5185	0.5525	0.527	0.601	3.76e-05		chlo	regulation of cellular process; single organism signaling; cellular response to stimulus; intracellular signal transduction; single-organism cellular process; single-organism process; primary metabolic process; response to stimulus; signaling; organic substance metabolic process; signal transduction; metabolic process; regulation of biological process; cell communication; single-organism metaboli…		phosphatidylinositol phospholipase C activity; catalytic activity; phosphoric ester hydrolase activity; binding; phospholipase C activity; hydrolase activity, acting on ester bonds; phospholipase activity; protein binding; hydrolase activity; phosphoric diester hydrolase activity; lipase activity;	K05857	PLCD; phosphatidylinositol phospholipase C, delta [EC:3.1.4.11]	map01100 Metabolic pathways; map04919 Thyroid hormone signaling pathway; map00562 Inositol phosphate metabolism; map04020 Calcium signaling pathway; map04070 Phosphatidylinositol signaling system;	IPR000909; IPR015359; IPR017946; IPR011992; IPR000008; IPR001711;	Phospholipase C, phosphatidylinositol-specific , X domain; C2 domain; Phospholipase C, phosphoinositol-specific, EF-hand-like; EF-hand domain pair; PLC-like phosphodiesterase, TIM beta/alpha-barrel domain; Phospholipase C, phosphatidylinositol-specific, Y domain;	[T]	KOG0169	Phosphoinositide-specific phospholipase C
GSMUA_Achr10P30010_001	72	T	"Uncharacterized protein At4g01150, chloroplastic"	200.14	_AT(ph)SSSEESSGSGDELLADLK_	-0.40872	0.93	0.9021	0.8649	1.209	1.0974	1.1532	1.283	0.00122		chlo							IPR025564;	Cyanobacterial aminoacyl-tRNA synthetase, CAAD domain;
GSMUA_Achr3P14050_001	259	S	Uncharacterized protein At2g24330	64.589	_TLNEYVADTQEIGS(ph)PNQR_	0.0026544	0.96	0.9024	0.9792	1.3248	1.1328	1.1808	1.28	0.00645	......SP.....	E.R.							IPR019273;	Domain of unknown function DUF2296;
GSMUA_Achr10P15110_001	566	S	Putative Nephrocystin-3	119.58	_SLENLLVTNS(ph)QR_	-0.49259	0.87	0.9048	0.8613	0.7221	0.8004	0.7569	0.865	0.0053		cyto			protein binding; binding;				IPR011990; IPR013026;	Tetratricopeptide-like helical domain; Tetratricopeptide repeat-containing domain;	[Z]	KOG1840	Kinesin light chain
GSMUA_Achr7P21640_001	501	S	"PTEN, putative, expressed"	48.773	_SQDKDDVFS(ph)DSEAEETGSSK_	0.8373	0.81	0.9072	0.7452	0.5994	0.567	0.648	0.737	0.0074		nucl	metabolic process; dephosphorylation; cellular metabolic process; phosphorus metabolic process; cellular process; phosphate-containing compound metabolic process;		protein tyrosine phosphatase activity; catalytic activity; phosphoric ester hydrolase activity; phosphatase activity; binding; hydrolase activity, acting on ester bonds; protein binding; hydrolase activity; phosphoprotein phosphatase activity;	K01110	PTEN; phosphatidylinositol-3,4,5-trisphosphate 3-phosphatase and dual-specificity protein phosphatase PTEN [EC:3.1.3.16 3.1.3.48 3.1.3.67]	map04150 mTOR signaling pathway; map04068 FoxO signaling pathway; map05213 Endometrial cancer; map04070 Phosphatidylinositol signaling system; map05214 Glioma; map05230 Central carbon metabolism in cancer; map00562 Inositol phosphate metabolism; map05215 Prostate cancer; map05200 Pathways in cancer; map04530 Tight junction; map04151 PI3K-Akt signaling pathway; map05161 Hepatitis B; map04510 Focal…	IPR029021; IPR029023; IPR014020; IPR000008;	Protein-tyrosine phosphatase-like; Tensin phosphatase, lipid phosphatase domain; C2 domain; Tensin phosphatase, C2 domain;	[TR]	KOG2283	Clathrin coat dissociation kinase GAK/PTEN/Auxilin and related tyrosine phosphatases
KMMuB_chr8_G23599	374	T	retrotransposon ty3-gypsy subclass	73.499	_IIQT(ph)LEDLLR_	1.8784	0.85	0.9095	0.952	0.7055	0.68	0.7395	0.784	0.00233		cyto	DNA integration; cellular aromatic compound metabolic process; DNA metabolic process; organic cyclic compound metabolic process; nitrogen compound metabolic process; primary metabolic process; cellular metabolic process; organic substance metabolic process; metabolic process; nucleic acid metabolic process; heterocycle metabolic process; nucleobase-containing compound metabolic process; cellular …		organic cyclic compound binding; heterocyclic compound binding; binding; nucleic acid binding;				IPR001584; IPR000477; IPR012337;	Integrase, catalytic core; Ribonuclease H-like domain; Reverse transcriptase domain;	[R]	KOG0017	FOG: Transposon-encoded proteins with TYA, reverse transcriptase, integrase domains in various combinations
GSMUA_Achr7P21520_001	285	S	expressed protein	149.07	_FQQQSHS(ph)PEIVEVQDESVK_	1.1676	0.92	0.9108	0.9476	0.552	0.5704	0.5796	0.613	6.34e-06	......SP.....	cyto	phosphorylation; cellular protein metabolic process; primary metabolic process; cellular metabolic process; phosphate-containing compound metabolic process; organic substance metabolic process; metabolic process; protein phosphorylation; phosphorus metabolic process; cellular macromolecule metabolic process; cellular protein modification process; protein metabolic process; macromolecule metabolic…		ATP binding; nucleoside phosphate binding; phosphotransferase activity, alcohol group as acceptor; nucleoside binding; ion binding; protein kinase activity; nucleotide binding; organic cyclic compound binding; heterocyclic compound binding; ribonucleoside binding; kinase activity; catalytic activity; ribonucleotide binding; binding; purine ribonucleoside binding; anion binding; purine ribonucleot…				IPR000719; IPR011009;	Protein kinase domain; Protein kinase-like domain;
GSMUA_Achr9P24400_001	310	S	"ubiquitin fusion degradation protein, putative, expressed"	108.66	_LSPSNS(ph)EGSSSR_	-1.0141	0.92	0.9108	0.828	0.7084	0.6716	0.8004	0.82	0.0148		mito	modification-dependent macromolecule catabolic process; cellular macromolecule catabolic process; proteolysis involved in cellular protein catabolic process; cellular protein catabolic process; modification-dependent protein catabolic process; cellular protein metabolic process; ubiquitin-dependent protein catabolic process; primary metabolic process; cellular metabolic process; organic substance…			K14016	UFD1; ubiquitin fusion degradation protein 1	map04141 Protein processing in endoplasmic reticulum;			[O]	KOG1816	Ubiquitin fusion-degradation protein
GSMUA_Achr5P15870_001	376	T	Monosaccharide-sensing protein 2	96.604	_QTT(ph)NVEVK_	0.44135	0.93	0.9114	0.9486	0.9393	0.9579	0.9207	1.01	0.287		plas	transport; transmembrane transport; single-organism cellular process; single-organism process; localization; cellular process; establishment of localization; single-organism transport;	intrinsic to membrane; membrane; integral to membrane; membrane part;	substrate-specific transporter activity; substrate-specific transmembrane transporter activity; transporter activity; transmembrane transporter activity;				IPR020846;	Major facilitator superfamily domain;	[R]	KOG0254	Predicted transporter (major facilitator superfamily)
GSMUA_Achr6P17750_001	76	S	Serine hydroxymethyltransferase 1	95.674	_DGSVGANDGEES(ph)DEEDQKEEEVR_	-0.25286	0.86	0.9116	0.8858	0.602	0.6622	0.7138	0.744	0.00156		chlo	small molecule metabolic process; nitrogen compound metabolic process; primary metabolic process; glycine metabolic process; alpha-amino acid metabolic process; cellular metabolic process; organic substance metabolic process; metabolic process; cellular amino acid metabolic process; serine family amino acid metabolic process; single-organism metabolic process; L-serine metabolic process; carboxyl…		catalytic activity; binding; ion binding; glycine hydroxymethyltransferase activity; transferase activity, transferring one-carbon groups; protein binding; anion binding; hydroxymethyl-, formyl- and related transferase activity; cofactor binding; transferase activity; pyridoxal phosphate binding;	K00600	glyA; glycine hydroxymethyltransferase [EC:2.1.2.1]	map00680 Methane metabolism; map01120 Microbial metabolism in diverse environments; map01230 Biosynthesis of amino acids; map00630 Glyoxylate and dicarboxylate metabolism; map00260 Glycine, serine and threonine metabolism; map01100 Metabolic pathways; map01200 Carbon metabolism; map01110 Biosynthesis of secondary metabolites; map00460 Cyanoamino acid metabolism; map00670 One carbon pool by folate;	IPR015424; IPR015422; IPR015421;	Pyridoxal phosphate-dependent transferase, major region, subdomain 2; Pyridoxal phosphate-dependent transferase; Pyridoxal phosphate-dependent transferase, major region, subdomain 1;	[E]	KOG2467	Glycine/serine hydroxymethyltransferase
GSMUA_Achr3P25650_001	391	S	Hypothetical protein	107.2	_GNS(ph)LPSSSTR_	-0.50619	0.88	0.9152	0.8712	0.6248	0.7216	0.704	0.769	0.00164	.L.R..S......	nucl									[YU]	KOG0845	Nuclear pore complex, Nup98 component (sc Nup145/Nup100/Nup116)
GSMUA_Achr8P24940_001	439	S	Casein kinase I isoform delta-like	125.89	_ATEAS(ph)PGNSR_	0.026747	0.81	0.9153	0.891	0.2916	0.3078	0.3645	0.368	7.11e-05	......SP.....	nucl	phosphorylation; cellular protein metabolic process; primary metabolic process; cellular metabolic process; phosphate-containing compound metabolic process; organic substance metabolic process; metabolic process; protein phosphorylation; phosphorus metabolic process; cellular macromolecule metabolic process; cellular protein modification process; protein metabolic process; macromolecule metabolic…		ATP binding; nucleoside phosphate binding; phosphotransferase activity, alcohol group as acceptor; nucleoside binding; ion binding; protein kinase activity; nucleotide binding; organic cyclic compound binding; heterocyclic compound binding; ribonucleoside binding; kinase activity; catalytic activity; ribonucleotide binding; binding; purine ribonucleoside binding; protein serine/threonine kinase a…	K02218	CSNK1; casein kinase 1 [EC:2.7.11.1]	map04340 Hedgehog signaling pathway;	IPR000719; IPR002290; IPR011009;	Protein kinase domain; Protein kinase-like domain; Serine/threonine/dual specificity protein kinase, catalytic domain;	[T]	KOG1164	Casein kinase (serine/threonine/tyrosine protein kinase)
GSMUA_Achr4P20920_001	379	S	Putative Protein TIME FOR COFFEE	74.92	_TEASS(ph)PR_	-0.54149	0.85	0.918	0.901	0.7225	0.629	0.7395	0.783	0.00426	......SP.....	nucl
GSMUA_Achr9P25950_001	934	S	Serine/threonine-protein phosphatase BSL2 homolog	72.801	_LIHPLPPAINS(ph)PEASPER_	3.5761	0.9	0.918	0.963	1.035	1.107	1.017	1.136	0.00966	......SP.....	cyto			iron ion binding; transition metal ion binding; phosphoric ester hydrolase activity; catalytic activity; phosphatase activity; binding; hydrolase activity, acting on ester bonds; ion binding; metal ion binding; cation binding; protein binding; hydrolase activity; phosphoprotein phosphatase activity; manganese ion binding;				IPR029052; IPR004843; IPR015915; IPR006186;	Metallo-dependent phosphatase-like; Serine/threonine-specific protein phosphatase/bis(5-nucleosyl)-tetraphosphatase; Kelch-type beta propeller; Calcineurin-like phosphoesterase domain, apaH type;	[R]	KOG0379	Kelch repeat-containing proteins
GSMUA_AchrUn_randomP19210_001	86	S	"NOI protein, nitrate-induced, putative, expressed"	84.41	_ETDS(ph)PGKEETGFK_	0.73704	0.9	0.918	0.891	1.134	1.152	1.152	1.269	8.34e-06	......SP.....	chlo							IPR008700;	Pathogenic type III effector avirulence factor Avr cleavage site;
GSMUA_Achr11P16160_001	81	S	expressed protein	86.411	_LQS(ph)YHEQEADEK_	-1.4024	0.92	0.92	0.9108	1.2972	1.2144	1.2696	1.375	7.55e-05	...R..S......	plas
GSMUA_Achr1P06730_001	13	S	"domain of unknown function DUF966 domain containing protein, expressed"	74.094	_YAPQTS(ph)PER_	0.51216	1	0.92	0.98	0.48	0.48	0.51	0.507	2.62e-05	......SP.....	nucl
GSMUA_Achr5P14070_001	130	S	Putative Protein vip1	91.076	_GALESAKS(ph)FDEK_	1.1479	0.86	0.9202	0.6278	0.8514	0.8342	0.258	0.807	0.255		chlo			organic cyclic compound binding; heterocyclic compound binding; nucleoside phosphate binding; binding; nucleic acid binding; nucleotide binding; small molecule binding;				IPR000504; IPR012677;	Nucleotide-binding alpha-beta plait domain; RNA recognition motif domain;
KMMuB_chr4_G10957	82	S	mitochondrial import receptor subunit tom22	223.14	_VSS(ph)SISNSPVVYR_	0.073768	0.93	0.9207	1.0044	1.581	1.581	1.6182	1.674	1.28e-05	.L.R..S......	chlo				K17769					[U]	KOG4111	Translocase of outer mitochondrial membrane complex, subunit TOM22
GSMUA_Achr4P30650_001	227	S	14-3-3-like protein GF14-C	40.496	_KES(ph)GEDQ_	1.8862	0.94	0.9212	0.8836	0.5546	0.5264	0.5734	0.603	3.58e-05		nucl_plas			protein domain specific binding; protein binding; binding;	K06630	YWHAE; 14-3-3 protein epsilon	map04110 Cell cycle; map05169 Epstein-Barr virus infection; map04151 PI3K-Akt signaling pathway; map04114 Oocyte meiosis; map04391 Hippo signaling pathway - fly; map04722 Neurotrophin signaling pathway; map04390 Hippo signaling pathway; map05203 Viral carcinogenesis;	IPR023410;	14-3-3 domain;	[O]	KOG0841	Multifunctional chaperone (14-3-3 family)
GSMUA_Achr6P02810_001	30	S	Putative DNA-binding protein Ta0052	73.672	_EEEASTSGGSKS(ph)PEELQK_	0.9671	0.94	0.9212	0.8648	0.6204	0.658	0.6674	0.714	0.000314	......SP.....	chlo
GSMUA_Achr8P04700_001	13	S	ABC transporter G family member 22	69.721	_TKS(ph)DQLEK_	0.047965	0.94	0.9212	0.9306	0.9776	0.9964	0.9212	1.037	0.106	...R..S......	plas		membrane;	ATP binding; nucleoside phosphate binding; nucleoside binding; ion binding; hydrolase activity, acting on acid anhydrides; hydrolase activity; nucleotide binding; nucleoside-triphosphatase activity; ATPase activity; organic cyclic compound binding; heterocyclic compound binding; ribonucleoside binding; pyrophosphatase activity; catalytic activity; ribonucleotide binding; binding; purine ribonucle…				IPR003593; IPR003439; IPR027417; IPR013525;	AAA+ ATPase domain; ABC transporter-like; ABC-2 type transporter; P-loop containing nucleoside triphosphate hydrolase;	[Q]	KOG0061	Transporter, ABC superfamily (Breast cancer resistance protein)
GSMUA_Achr4P17370_001	276	S	Hypothetical protein	107.73	_GEGEPDS(ph)GGDEAR_	-0.30203	0.97	0.9215	0.8633	0.6693	0.6014	0.6402	0.694	0.000769		nucl
GSMUA_Achr7P17230_001	472	T	"Serine/threonine-protein kinase SNT7, chloroplastic"	119.8	_IIKT(ph)LNESMDELNR_	-4.3766	0.87	0.9222	0.9135	0.9744	0.957	0.9222	1.055	0.0456		cyto	phosphorylation; cellular protein metabolic process; primary metabolic process; cellular metabolic process; phosphate-containing compound metabolic process; organic substance metabolic process; metabolic process; protein phosphorylation; phosphorus metabolic process; cellular macromolecule metabolic process; cellular protein modification process; protein metabolic process; macromolecule metabolic…		ATP binding; nucleoside phosphate binding; phosphotransferase activity, alcohol group as acceptor; nucleoside binding; ion binding; nucleotide binding; protein kinase activity; organic cyclic compound binding; heterocyclic compound binding; ribonucleoside binding; kinase activity; catalytic activity; ribonucleotide binding; binding; purine ribonucleoside binding; purine ribonucleotide binding; an…				IPR000719; IPR002290; IPR011009;	Protein kinase domain; Protein kinase-like domain; Serine/threonine/dual specificity protein kinase, catalytic domain;	[R]	KOG0594	Protein kinase PCTAIRE and related kinases
GSMUA_Achr10P07910_001	176	S	"RNA recognition motif containing protein, putative, expressed"	115.37	_DANPNTGS(ph)GR_	1.1662	0.84	0.924	0.8064	1.1844	1.2012	1.1172	1.363	0.001		nucl			organic cyclic compound binding; heterocyclic compound binding; nucleoside phosphate binding; binding; nucleic acid binding; nucleotide binding; small molecule binding;	K14411	MSI; RNA-binding protein Musashi	map03015 mRNA surveillance pathway;	IPR000504; IPR012677;	Nucleotide-binding alpha-beta plait domain; RNA recognition motif domain;	[A]	KOG4205	RNA-binding protein musashi/mRNA cleavage and polyadenylation factor I complex, subunit HRP1
GSMUA_Achr11P07410_001	309	T	expressed protein	135.62	_AAQEDET(ph)PRLDAEEDAVTR_	0.31449	0.88	0.924	0.8624	0.5896	0.5544	0.5808	0.647	6.01e-05	......TP.....	chlo							IPR019448;	EEIG1/EHBP1 N-terminal domain;
GSMUA_Achr3P17820_001	442	S	Putative Protein IQ-DOMAIN 1	80.312	_RLS(ph)FPTGDK_	-0.95766	0.89	0.9256	0.9167	0.5518	0.6141	0.623	0.655	0.000112	...K..S......	nucl			protein binding; binding;				IPR025064;	Domain of unknown function DUF4005;
GSMUA_Achr1P01590_001	497	S	Hypothetical protein	60.255	_LSS(ph)PVHDK_	-0.35012	0.9	0.927	0.864	0.801	0.783	0.801	0.886	0.00302	......SP.....	nucl							IPR014002; IPR008395;	Agenet-like domain; Tudor-like, plant;
GSMUA_Achr3P24610_001	340	S	Putative Nuclear pore complex protein Nup98	120.32	_VAAYSPTPDIDGGTGS(ph)QPAGK_	0.25833	0.9	0.927	0.891	0.963	0.945	0.963	1.056	0.00729		chlo	transport; localization; establishment of localization;	intracellular organelle; membrane; nuclear pore; nuclear envelope; pore complex; intracellular organelle part; organelle envelope; macromolecular complex; intrinsic to membrane; endomembrane system; intracellular part; cell; integral to membrane; organelle part; intracellular membrane-bounded organelle; organelle; nucleus; intracellular; cell part; membrane part; envelope; protein complex; membra…		K14297	NUP98; nuclear pore complex protein Nup98-Nup96	map05164 Influenza A; map03013 RNA transport;	IPR007230;	Peptidase S59, nucleoporin;	[YU]	KOG0845	Nuclear pore complex, Nup98 component (sc Nup145/Nup100/Nup116)
GSMUA_Achr7P04410_001	34	S	Remorin	94.309	_S(ph)ASQETK_	0.93879	0.9	0.927	0.891	1.476	1.476	1.413	1.606	1.02e-05		nucl							IPR005516; IPR005518;	Remorin, N-terminal; Remorin, C-terminal;
GSMUA_Achr9P22310_001	153	S	"cytochrome b5-like Heme/Steroid binding domain containing protein, expressed"	75.674	_VGLQAEDGNLES(ph)PK_	0.82928	0.9	0.927	0.936	0.864	0.909	0.873	0.958	0.0448	......SP.....	nucl			organic cyclic compound binding; heterocyclic compound binding; heme binding; tetrapyrrole binding; binding;				IPR001199;	Cytochrome b5-like heme/steroid binding domain;	[C]	KOG0536	Flavohemoprotein b5+b5R
GSMUA_Achr1P15310_001	63	S	Vacuolar protein-sorting-associated protein 37 homolog 2	72.231	_AFDRPQSPS(ph)QVQPSPTEAAGIIAR_	0.82965	1.02	0.9282	0.9588	0.4794	0.5508	0.6324	0.572	0.000659		nucl				K12185	VPS37; ESCRT-I complex subunit VPS37	map04144 Endocytosis;	IPR009851;	Modifier of rudimentary, Modr;	[S]	KOG3270	Uncharacterized conserved protein
GSMUA_Achr8P26730_001	23	S	"tyrosine protein kinase domain containing protein, putative, expressed"	78.326	_SES(ph)PKDQSPVVK_	-0.18255	0.91	0.9282	0.9009	0.8099	0.819	0.7644	0.874	0.00176	......SP.....	chlo	phosphorylation; cellular protein metabolic process; primary metabolic process; cellular metabolic process; phosphate-containing compound metabolic process; organic substance metabolic process; metabolic process; protein phosphorylation; phosphorus metabolic process; cellular macromolecule metabolic process; cellular protein modification process; protein metabolic process; macromolecule metabolic…		ATP binding; nucleoside phosphate binding; phosphotransferase activity, alcohol group as acceptor; nucleoside binding; ion binding; protein kinase activity; nucleotide binding; organic cyclic compound binding; heterocyclic compound binding; ribonucleoside binding; kinase activity; catalytic activity; ribonucleotide binding; binding; purine ribonucleoside binding; protein serine/threonine kinase a…				IPR000719; IPR001245; IPR011009;	Protein kinase domain; Protein kinase-like domain; Serine-threonine/tyrosine-protein kinase catalytic domain;	[T]	KOG1187	Serine/threonine protein kinase
KMMuB_chr1_G02781	28	S	---NA---	70.451	_DASSLYSYRDS(ph)PR_	-0.40339	1	0.93	0.95	0.78	0.82	0.83	0.844	0.00218	......SP.....	nucl
GSMUA_Achr3P21340_001	400	T	Putative Predicted protein	83.862	_DAFHLT(ph)PR_	2.0029	1.07	0.9309	0.9844	0.9951	0.9309	0.8881	0.943	0.163	......TP.....	nucl				K12875	ACIN1; apoptotic chromatin condensation inducer in the nucleus	map03015 mRNA surveillance pathway; map03013 RNA transport; map03040 Spliceosome;	IPR003034;	SAP domain;
GSMUA_Achr7P19620_001	98	S	Hypothetical protein	57.59	_S(ph)PPPGSFK_	0.60524	0.88	0.9328	0.924	0.7744	0.836	0.7656	0.868	0.00598	......SP.....	nucl									[R]	KOG2295	C2H2 Zn-finger protein
GSMUA_Achr4P31270_001	467	S	Glutamate decarboxylase 1	83.647	_S(ph)VTEALK_	-0.10859	0.82	0.9348	0.8446	0.7462	0.6642	0.7298	0.823	0.0118		cyto	glutamine family amino acid metabolic process; dicarboxylic acid metabolic process; small molecule metabolic process; nitrogen compound metabolic process; primary metabolic process; alpha-amino acid metabolic process; cellular metabolic process; organic substance metabolic process; metabolic process; cellular amino acid metabolic process; single-organism metabolic process; carboxylic acid metabol…		glutamate decarboxylase activity; catalytic activity; binding; carbon-carbon lyase activity; ion binding; carboxy-lyase activity; lyase activity; anion binding; cofactor binding; pyridoxal phosphate binding;	K01580	E4.1.1.15; glutamate decarboxylase [EC:4.1.1.15]	map01100 Metabolic pathways; map00430 Taurine and hypotaurine metabolism; map04940 Type I diabetes mellitus; map00650 Butanoate metabolism; map00410 beta-Alanine metabolism; map01110 Biosynthesis of secondary metabolites; map04727 GABAergic synapse; map00250 Alanine, aspartate and glutamate metabolism;	IPR015424; IPR015421;	Pyridoxal phosphate-dependent transferase; Pyridoxal phosphate-dependent transferase, major region, subdomain 1;
GSMUA_Achr5P11610_001	22	S	Probable serine/threonine-protein kinase At4g35230	83.137	_SHQS(ph)LQQQQR_	-1.1375	0.8	0.936	0.88	0.76	0.672	0.744	0.832	0.0187		nucl	phosphorylation; cellular protein metabolic process; primary metabolic process; cellular metabolic process; phosphate-containing compound metabolic process; organic substance metabolic process; metabolic process; protein phosphorylation; phosphorus metabolic process; cellular macromolecule metabolic process; cellular protein modification process; protein metabolic process; macromolecule metabolic…		ATP binding; nucleoside phosphate binding; phosphotransferase activity, alcohol group as acceptor; nucleoside binding; ion binding; protein binding; protein kinase activity; nucleotide binding; organic cyclic compound binding; heterocyclic compound binding; ribonucleoside binding; kinase activity; catalytic activity; ribonucleotide binding; binding; purine ribonucleoside binding; anion binding; p…	K14500	BSK; BR-signaling kinase [EC:2.7.11.1]	map04075 Plant hormone signal transduction;	IPR000719; IPR011990; IPR001245; IPR011009;	Protein kinase domain; Tetratricopeptide-like helical domain; Protein kinase-like domain; Serine-threonine/tyrosine-protein kinase catalytic domain;
GSMUA_Achr5P10480_001	223	S	Arginine/serine-rich-splicing factor RSP40	84.352	_ERGS(ph)PSYEK_	-0.044723	0.86	0.9374	0.946	0.9116	0.9546	0.9374	1.022	0.271	......SP.....	nucl			organic cyclic compound binding; heterocyclic compound binding; nucleoside phosphate binding; binding; nucleic acid binding; nucleotide binding; small molecule binding;	K12893	SFRS4_5_6; splicing factor, arginine/serine-rich 4/5/6	map05168 Herpes simplex infection; map03040 Spliceosome;	IPR000504; IPR012677;	Nucleotide-binding alpha-beta plait domain; RNA recognition motif domain;	[A]	KOG0106	Alternative splicing factor SRp55/B52/SRp75 (RRM superfamily)
GSMUA_Achr4P31330_001	804	S	expressed protein	73.327	_KGS(ph)PPSK_	-0.6444	0.92	0.9384	0.9016	0.874	0.736	0.8648	0.897	0.0533	......SP.....	mito							IPR019448;	EEIG1/EHBP1 N-terminal domain;
GSMUA_Achr6P09090_001	14	S	Pantothenate kinase 2	115.63	_SSS(ph)RPQLDVSR_	1.0582	0.92	0.9384	0.9384	0.782	0.8188	0.8004	0.859	0.000212	...R..S......	nucl	cofactor biosynthetic process; nucleoside metabolic process; purine nucleoside metabolic process; nucleotide metabolic process; purine ribonucleoside biosynthetic process; nucleoside biosynthetic process; biosynthetic process; cellular metabolic process; phosphate-containing compound metabolic process; ribose phosphate biosynthetic process; metabolic process; carbohydrate derivative biosynthetic …		ATP binding; nucleoside phosphate binding; phosphotransferase activity, alcohol group as acceptor; nucleoside binding; ion binding; nucleotide binding; pantothenate kinase activity; organic cyclic compound binding; heterocyclic compound binding; ribonucleoside binding; kinase activity; catalytic activity; ribonucleotide binding; binding; purine ribonucleoside binding; anion binding; purine ribonu…	K09680	coaW; type II pantothenate kinase [EC:2.7.1.33]	map01100 Metabolic pathways; map00770 Pantothenate and CoA biosynthesis;			[H]	KOG2201	Pantothenate kinase PanK and related proteins
GSMUA_Achr9P15990_001	667	T	Phenylalanine ammonia-lyase	98.543	_GSAGPFT(ph)PRPEASSPALR_	-0.32855	1.01	0.9393	0.9595	1.1009	1.0908	0.9898	1.094	0.0461	......TP.....	chlo	erythrose 4-phosphate/phosphoenolpyruvate family amino acid catabolic process; alpha-amino acid catabolic process; cellular aromatic compound metabolic process; biosynthetic process; cellular metabolic process; organic substance metabolic process; L-phenylalanine catabolic process; metabolic process; cellular amino acid metabolic process; organic cyclic compound catabolic process; cellular catabo…	intracellular part; cell; cell part; intracellular; cytoplasm;	lyase activity; carbon-nitrogen lyase activity; ammonia-lyase activity; catalytic activity;	K10775	E4.3.1.24; phenylalanine ammonia-lyase [EC:4.3.1.24]	map01100 Metabolic pathways; map00360 Phenylalanine metabolism; map01110 Biosynthesis of secondary metabolites; map00940 Phenylpropanoid biosynthesis;	IPR024083; IPR008948; IPR023144;	Fumarase/histidase, N-terminal; Phenylalanine ammonia-lyase, shielding domain; L-Aspartase-like;	[Q]	KOG0222	Phenylalanine and histidine ammonia-lyase
GSMUA_Achr1P03880_001	221	S	Arginine/serine-rich-splicing factor RSP41	103.3	_ADERVS(ph)PNYER_	0.38548	0.94	0.94	0.94	0.9024	0.9118	0.9118	0.967	0.000281	......SP.....	nucl			organic cyclic compound binding; heterocyclic compound binding; nucleoside phosphate binding; binding; nucleic acid binding; nucleotide binding; small molecule binding;	K12893	SFRS4_5_6; splicing factor, arginine/serine-rich 4/5/6	map05168 Herpes simplex infection; map03040 Spliceosome;	IPR000504; IPR012677;	Nucleotide-binding alpha-beta plait domain; RNA recognition motif domain;	[A]	KOG0106	Alternative splicing factor SRp55/B52/SRp75 (RRM superfamily)
GSMUA_Achr2P19830_001	1374	S	"tetratricopeptide repeat domain containing protein, putative, expressed"	105.63	_LPS(ph)DDEDGRDINTEIEDGWQPVQK_	-0.19015	1	0.94	1.02	0.84	0.91	0.9	0.895	0.0168	......SDD....	nucl			protein binding; binding;	K03255			IPR023231; IPR011990; IPR028275; IPR013026;	GSKIP domain; Tetratricopeptide-like helical domain; Tetratricopeptide repeat-containing domain; Clustered mitochondria protein, N-terminal;	[R]	KOG1839	Uncharacterized protein CLU1/cluA/TIF31 involved in mitochondrial morphology/distribution, also found associated with eIF-3
GSMUA_Achr6P19980_001	180	S	Putative expressed protein	57.735	_TSS(ph)SPQQQQQFQPSEPIHIPK_	2.1009	0.99	0.9405	1.0593	0.6435	0.8118	0.7524	0.738	0.00615	.L.R..S......	nucl
GSMUA_Achr10P28780_001	508	T	"zinc ion binding protein, putative, expressed"	132.6	_ADSIEGT(ph)VIDR_	-0.30471	0.96	0.9408	0.9504	0.8064	0.8256	0.7968	0.852	7.74e-05		nucl		organelle; intracellular membrane-bounded organelle; intracellular organelle; nucleus; cell part; intracellular; intracellular part; membrane-bounded organelle; cell;	cation binding; metal ion binding; zinc ion binding; transition metal ion binding; binding; ion binding;				IPR012935;	Zinc finger, C3HC-like;	[S]	KOG4765	Uncharacterized conserved protein
GSMUA_Achr6P02830_001	475	S	"DUF292 domain containing protein, expressed"	114.63	_PTFHQQYS(ph)FGSNK_	-0.25627	0.97	0.9409	0.8633	0.7275	0.6693	0.6014	0.72	0.00295		chlo							IPR005061;	Domain of unknown function DUF292, eukaryotic;	[Z]	KOG2027	Spindle pole body protein
GSMUA_Achr4P12750_001	109	S	Eukaryotic initiation factor iso-4F subunit p82-34	130.64	_SDS(ph)NLASQSQSR_	0.8061	0.9	0.945	0.891	0.738	0.666	0.72	0.776	0.000861	...R..S......	cyto			organic cyclic compound binding; heterocyclic compound binding; RNA binding; protein binding; binding; nucleic acid binding;	K03260	EIF4G; translation initiation factor 4G	map05416 Viral myocarditis; map03013 RNA transport;	IPR003891; IPR016024; IPR003890; IPR016021;	Armadillo-type fold; Initiation factor eIF-4 gamma, MA3; MIF4G-like, type 3; MIF4-like, type 1/2/3;	[J]	KOG0401	Translation initiation factor 4F, ribosome/mRNA-bridging subunit (eIF-4G)
GSMUA_Achr5P09190_001	237	S	Golgin candidate 5	102.07	_NETEAEQLVDKGS(ph)PK_	0.12434	0.91	0.9464	0.91	0.5096	0.5005	0.5005	0.546	2.38e-06	......SP.....	nucl									[K]	KOG4673	Transcription factor TMF, TATA element modulatory factor
GSMUA_AchrUn_randomP23670_001	857	S	Putative Calmodulin-binding transcription activator 3	75.911	_VKS(ph)MVQYPEAR_	-1.1088	0.92	0.9476	0.8924	0.6716	0.69	0.6992	0.747	0.0001	.L.R..S......	cyto			protein binding; binding;				IPR013783; IPR014756; IPR020683; IPR027417; IPR002909;	Ankyrin repeat-containing domain; Immunoglobulin-like fold; Immunoglobulin E-set; IPT domain; P-loop containing nucleoside triphosphate hydrolase;	[S]	KOG0520	Uncharacterized conserved protein, contains IPT/TIG domain
GSMUA_Achr8P14940_001	655	S	Putative Eukaryotic translation initiation factor 4G	42.336	_S(ph)DSLKDNQK_	0.41247	0.87	0.9483	0.9309	0.609	0.5394	0.5568	0.62	0.000194		chlo			organic cyclic compound binding; heterocyclic compound binding; RNA binding; protein binding; binding; nucleic acid binding;	K03260	EIF4G; translation initiation factor 4G	map05416 Viral myocarditis; map03013 RNA transport;	IPR003891; IPR016024; IPR003890; IPR016021;	Armadillo-type fold; Initiation factor eIF-4 gamma, MA3; MIF4G-like, type 3; MIF4-like, type 1/2/3;	[J]	KOG0401	Translation initiation factor 4F, ribosome/mRNA-bridging subunit (eIF-4G)
GSMUA_Achr10P17720_001	62	S	Hypothetical protein	71.176	_S(ph)TSASSSSK_	0.77054	0.95	0.95	1.0165	0.5605	0.8645	0.7695	0.752	0.03		chlo		membrane;							[S]	KOG3312	Predicted membrane protein
GSMUA_Achr1P19770_001	109	S	60S acidic ribosomal protein P1	102.08	_KEEPKEESDDDMGFS(ph)LFD_	-1.9843	0.96	0.9504	0.9792	1.1808	1.1616	1.152	1.209	3.65e-05		chlo	translational elongation; cellular protein metabolic process; biosynthetic process; primary metabolic process; cellular metabolic process; organic substance biosynthetic process; cellular biosynthetic process; organic substance metabolic process; metabolic process; cellular macromolecule biosynthetic process; cellular macromolecule metabolic process; gene expression; macromolecule metabolic proce…	ribosome; organelle; intracellular organelle; intracellular non-membrane-bounded organelle; cell part; intracellular; cytoplasm; macromolecular complex; intracellular part; cell; ribonucleoprotein complex; cytoplasmic part; non-membrane-bounded organelle;	structural constituent of ribosome; structural molecule activity;	K02942	RP-LP1; large subunit ribosomal protein LP1	map03010 Ribosome;			[J]	KOG1762	60s acidic ribosomal protein P1
GSMUA_Achr8P10960_001	60	S	Putative RanBP2-type zinc finger protein At1g67325	78.136	_PSASPNS(ph)R_	1.1537	1.07	0.9523	1.0486	0.8988	0.7704	0.6099	0.742	0.0221		nucl			cation binding; metal ion binding; zinc ion binding; transition metal ion binding; binding; ion binding;				IPR001876;	Zinc finger, RanBP2-type;	[R]	KOG1995	Conserved Zn-finger protein
GSMUA_Achr3P16750_001	167	S	PHD finger protein At5g26210	64.654	_S(ph)SESHAK_	1.1738	1.04	0.9568	1.0504	0.7592	0.6448	0.7488	0.706	0.00158		chlo	regulation of cellular process; regulation of gene expression; regulation of transcription, DNA-dependent; regulation of cellular biosynthetic process; regulation of primary metabolic process; regulation of macromolecule metabolic process; regulation of nucleobase-containing compound metabolic process; regulation of macromolecule biosynthetic process; regulation of cellular metabolic process; reg…		histone binding; transition metal ion binding; binding; ion binding; metal ion binding; cation binding; protein binding; zinc ion binding;				IPR013083; IPR001965; IPR011011; IPR019787;	Zinc finger, PHD-type; Zinc finger, PHD-finger; Zinc finger, FYVE/PHD-type; Zinc finger, RING/FYVE/PHD-type;	[R]	KOG1632	Uncharacterized PHD Zn-finger protein
GSMUA_Achr5P06180_001	778	S	Putative pleiotropic drug resistance protein 7	94.66	_NESS(ph)TENR_	1.2587	0.93	0.9579	0.837	0.8184	0.8277	0.8091	0.901	0.0358		plas		membrane;	ATP binding; nucleoside phosphate binding; nucleoside binding; ion binding; hydrolase activity, acting on acid anhydrides; hydrolase activity; nucleotide binding; nucleoside-triphosphatase activity; ATPase activity; organic cyclic compound binding; heterocyclic compound binding; ribonucleoside binding; pyrophosphatase activity; catalytic activity; ribonucleotide binding; binding; purine ribonucle…				IPR003593; IPR003439; IPR027417; IPR029481; IPR013581; IPR013525;	AAA+ ATPase domain; Plant PDR ABC transporter associated; ABC transporter-like; ABC-transporter extracellular N-terminal domain; ABC-2 type transporter; P-loop containing nucleoside triphosphate hydrolase;	[Q]	KOG0065	Pleiotropic drug resistance proteins (PDR1-15), ABC superfamily
GSMUA_Achr10P15110_001	578	S	Putative Nephrocystin-3	123.67	_WS(ph)GLGFK_	-0.22985	0.95	0.9595	0.969	0.589	0.57	0.5985	0.611	1.54e-06	...R..S......	cyto			protein binding; binding;				IPR011990; IPR013026;	Tetratricopeptide-like helical domain; Tetratricopeptide repeat-containing domain;	[Z]	KOG1840	Kinesin light chain
GSMUA_Achr6P10580_001	85	S	expressed protein	98.009	_GGS(ph)PTGR_	0.30293	0.95	0.9595	0.969	1.0165	1.026	1.026	1.066	0.000281	......SP.....	nucl
GSMUA_Achr1P26790_001	21	S	"XS domain containing protein, expressed"	128.61	_GPSSSS(ph)GGGSR_	-0.22297	0.96	0.96	0.9696	0.6816	0.7008	0.5952	0.684	0.00037		nucl	regulation of gene expression; gene silencing; regulation of biological process; gene silencing by RNA; negative regulation of gene expression; regulation of macromolecule metabolic process; single-organism cellular process; regulation of metabolic process; single-organism process; negative regulation of biological process; negative regulation of metabolic process; negative regulation of macromol…						IPR005380;	XS domain;
GSMUA_Achr8P23390_001	1060	S	Geminivirus Rep-interacting motor protein	149.64	_EEGGS(ph)PIR_	0.17351	0.98	0.9604	0.98	0.7938	0.784	0.8036	0.815	1.58e-05	......SP.....	cyto	single-organism cellular process; microtubule-based movement; cellular component movement; single-organism process; cellular process; microtubule-based process;		motor activity; nucleoside phosphate binding; hydrolase activity, acting on acid anhydrides; protein binding; hydrolase activity; organic cyclic compound binding; heterocyclic compound binding; cytoskeletal protein binding; pyrophosphatase activity; catalytic activity; ribonucleotide binding; microtubule binding; binding; purine ribonucleoside binding; anion binding; adenyl ribonucleotide binding…				IPR027417; IPR001752;	Kinesin motor domain; P-loop containing nucleoside triphosphate hydrolase;	[Z]	KOG0239	Kinesin (KAR3 subfamily)
GSMUA_Achr1P03990_001	196	S	Arginine/serine-rich-splicing factor RSP31	100.84	_SDS(ph)PGYR_	-1.2488	0.89	0.9612	0.9434	0.7031	0.6319	0.6764	0.72	0.000469	......SP.....	nucl			organic cyclic compound binding; heterocyclic compound binding; nucleoside phosphate binding; binding; nucleic acid binding; nucleotide binding; small molecule binding;	K12893	SFRS4_5_6; splicing factor, arginine/serine-rich 4/5/6	map05168 Herpes simplex infection; map03040 Spliceosome;	IPR000504; IPR012677;	Nucleotide-binding alpha-beta plait domain; RNA recognition motif domain;	[A]	KOG0106	Alternative splicing factor SRp55/B52/SRp75 (RRM superfamily)
GSMUA_Achr6P29440_001	415	S	Hypothetical protein	138.59	_S(ph)PDNKPSAADDQLPTEISDR_	-0.096178	1.08	0.9612	0.9828	0.54	0.5832	0.5616	0.557	0.00016	......SP.....	nucl			organic cyclic compound binding; heterocyclic compound binding; nucleoside phosphate binding; binding; nucleic acid binding; nucleotide binding; small molecule binding;				IPR000504; IPR012677;	Nucleotide-binding alpha-beta plait domain; RNA recognition motif domain;
GSMUA_Achr7P05550_001	503	S	Probable receptor-like protein kinase At2g42960	65.47	_ESS(ph)DTDKSDNPDSK_	1.0183	0.89	0.9612	0.9612	0.5607	0.6497	0.5607	0.63	0.000398	...R..S......	chlo	phosphorylation; cellular protein metabolic process; primary metabolic process; cellular metabolic process; phosphate-containing compound metabolic process; organic substance metabolic process; metabolic process; protein phosphorylation; phosphorus metabolic process; cellular macromolecule metabolic process; cellular protein modification process; protein metabolic process; macromolecule metabolic…		ATP binding; nucleoside phosphate binding; phosphotransferase activity, alcohol group as acceptor; nucleoside binding; ion binding; nucleotide binding; protein kinase activity; organic cyclic compound binding; heterocyclic compound binding; ribonucleoside binding; kinase activity; catalytic activity; ribonucleotide binding; binding; purine ribonucleoside binding; purine ribonucleotide binding; an…				IPR000719; IPR002290; IPR011009;	Protein kinase domain; Protein kinase-like domain; Serine/threonine/dual specificity protein kinase, catalytic domain;	[T]	KOG1187	Serine/threonine protein kinase
GSMUA_Achr1P05620_001	9	S	"hydrolase, NUDIX family, domain containing protein, expressed"	108.81	_SSS(ph)SSMR_	-0.66338	0.9	0.963	0.909	0.702	0.711	0.342	0.633	0.0256	.L.R..S......	chlo			organic cyclic compound binding; heterocyclic compound binding; RNA binding; transition metal ion binding; catalytic activity; binding; ion binding; nucleic acid binding; cation binding; metal ion binding; hydrolase activity; manganese ion binding;	K12613	DCP2; mRNA-decapping enzyme subunit 2 [EC:3.6.1.62]	map03018 RNA degradation;	IPR015797; IPR007722; IPR000086;	NUDIX hydrolase domain; mRNA decapping protein 2, Box A; NUDIX hydrolase domain-like;	[A]	KOG2937	Decapping enzyme complex, predicted pyrophosphatase DCP2
GSMUA_Achr7P04410_001	44	S	Remorin	180.9	_SVGS(ph)SIDR_	0.5795	0.9	0.963	0.963	0.891	0.882	0.927	0.955	0.0848		nucl							IPR005516; IPR005518;	Remorin, N-terminal; Remorin, C-terminal;
GSMUA_Achr11P18510_001	49	S	"NOI protein, nitrate-induced, putative, expressed"	100.11	_TSSSSSAAPAS(ph)PR_	0.39541	1.04	0.9672	1.1544	1.7576	1.56	1.7472	1.602	0.000831	......SP.....	chlo							IPR008700;	Pathogenic type III effector avirulence factor Avr cleavage site;
GSMUA_Achr4P18790_001	447	S	Putative Sorting and assembly machinery component 50 homolog	95.273	_DASGSITS(ph)PGR_	0.72716	1.04	0.9672	1.0088	0.9464	0.8944	0.9152	0.914	0.0144	......SP.....	cyto		membrane; outer membrane;		K07277			IPR000184;	Bacterial surface antigen (D15);	[R]	KOG2602	Predicted cell surface protein homologous to bacterial outer membrane proteins
GSMUA_Achr6P02200_001	140	S	Putative SNW domain-containing protein 1	73.435	_VGLEDEIES(ph)EEEKEIEESTQR_	3.839	0.93	0.9672	1.0323	0.7533	0.7533	0.7719	0.778	0.00104		nucl	RNA processing; cellular aromatic compound metabolic process; organic cyclic compound metabolic process; nitrogen compound metabolic process; primary metabolic process; cellular metabolic process; organic substance metabolic process; mRNA processing; RNA metabolic process; mRNA splicing, via spliceosome; metabolic process; RNA splicing, via transesterification reactions with bulged adenosine as n…	organelle; intracellular organelle; intracellular membrane-bounded organelle; nucleus; cell part; intracellular; intracellular organelle part; macromolecular complex; intracellular part; spliceosomal complex; cell; ribonucleoprotein complex; membrane-bounded organelle; organelle part; nuclear part;		K06063	SNW1; SNW domain-containing protein 1	map05169 Epstein-Barr virus infection; map04330 Notch signaling pathway; map05203 Viral carcinogenesis; map03040 Spliceosome;	IPR004015;	SKI-interacting protein SKIP, SNW domain;	[AB]	KOG2441	mRNA splicing factor/probable chromatin binding snw family nuclear protein
GSMUA_Achr2P20560_001	69	T	"WD domain, G-beta repeat domain containing protein, expressed"	101.86	_EKPTNQPLATPST(ph)PSSSGVR_	-0.684	1.14	0.969	1.026	1.0602	1.0032	0.9348	0.956	0.251	......TP.....	nucl			protein binding; binding;				IPR017986; IPR015943;	WD40/YVTN repeat-like-containing domain; WD40-repeat-containing domain;	[R]	KOG2394	WD40 protein DMR-N9
GSMUA_Achr9P24640_001	13	S	Putative WD repeat-containing protein 48	94.911	_VAS(ph)AGNTSNS(ph)TRPR_	-1.9882	0.85	0.969	0.9095	0.884	0.714	0.7905	0.875	0.0659		nucl			protein binding; binding;	K15361	WDR48; WD repeat-containing protein 48	map03460 Fanconi anemia pathway;	IPR017986; IPR015943;	WD40/YVTN repeat-like-containing domain; WD40-repeat-containing domain;	[S]	KOG0308	Conserved WD40 repeat-containing protein
GSMUA_Achr4P28530_001	390	S	Putative Light-inducible protein CPRF2	93.649	_IDS(ph)LEHLEER_	1.671	0.89	0.9701	0.979	0.9701	1.0057	1.0235	1.056	0.0871	.L.R..S......	nucl	regulation of cellular process; regulation of gene expression; regulation of transcription, DNA-dependent; regulation of cellular biosynthetic process; regulation of primary metabolic process; regulation of macromolecule metabolic process; regulation of nucleobase-containing compound metabolic process; regulation of macromolecule biosynthetic process; regulation of cellular metabolic process; reg…		organic cyclic compound binding; heterocyclic compound binding; DNA binding; binding; nucleic acid binding transcription factor activity; nucleic acid binding; sequence-specific DNA binding; sequence-specific DNA binding transcription factor activity;				IPR004827; IPR020983;	Basic leucine-zipper, C-terminal; Basic-leucine zipper domain;
GSMUA_Achr1P10350_001	953	T	Plasma membrane ATPase	141.85	_GLDIDNIQQHYT(ph)V_	-2.9069	1.05	0.9765	0.924	1.1235	1.092	1.1025	1.125	0.0157		plas	nucleoside metabolic process; purine nucleoside metabolic process; purine ribonucleoside monophosphate metabolic process; nucleotide metabolic process; purine ribonucleoside biosynthetic process; nucleoside biosynthetic process; biosynthetic process; ribonucleoside monophosphate biosynthetic process; cellular metabolic process; phosphate-containing compound metabolic process; ribose phosphate bio…	intrinsic to membrane; membrane; integral to membrane; membrane part;	nucleoside phosphate binding; ion binding; hydrolase activity, acting on acid anhydrides; hydrolase activity; nucleotide binding; nucleoside-triphosphatase activity; ATPase activity; heterocyclic compound binding; organic cyclic compound binding; pyrophosphatase activity; catalytic activity; binding; metal ion binding; cation binding; hydrolase activity, acting on acid anhydrides, in phosphorus-c…	K01535	E3.6.3.6; H+-transporting ATPase [EC:3.6.3.6]	map00190 Oxidative phosphorylation;	IPR004014; IPR023298; IPR023299; IPR008250; IPR023214;	HAD-like domain; Cation-transporting P-type ATPase, N-terminal; P-type ATPase, cytoplasmic domain N; P-type ATPase, A domain; P-type ATPase, transmembrane domain;	[P]	KOG0205	Plasma membrane H+-transporting ATPase
GSMUA_Achr4P11780_001	75	S	Hypothetical protein	22.802	_SNTAAEDDDDEDDRS(ph)GSR_	-0.088801	1.05	0.9765	1.1025	0.819	0.8505	0.8715	0.812	0.00388		nucl
GSMUA_Achr5P04650_001	1278	S	"tetratricopeptide repeat domain containing protein, putative, expressed"	124.81	_SSS(ph)FNQK_	0.53539	0.93	0.9765	0.9858	0.7719	0.7812	0.7719	0.804	0.00021	...K..S......	nucl			protein binding; binding;	K03255			IPR011990; IPR028275; IPR013026;	Tetratricopeptide-like helical domain; Tetratricopeptide repeat-containing domain; Clustered mitochondria protein, N-terminal;	[R]	KOG1839	Uncharacterized protein CLU1/cluA/TIF31 involved in mitochondrial morphology/distribution, also found associated with eIF-3
GSMUA_Achr6P12670_001	46	S	"Chlorophyll a-b binding protein CP26, chloroplastic"	163.96	_S(ph)KPAAVSPVNDELAK_	1.4382	0.93	0.9765	0.93	1.9065	2.0088	2.0739	2.111	1.65e-05		chlo				K08916	LHCB5; light-harvesting complex II chlorophyll a/b binding protein 5	map01100 Metabolic pathways; map00196 Photosynthesis - antenna proteins;	IPR023329;	Chlorophyll a/b binding protein domain;
GSMUA_Achr7P17040_001	404	S	"wall-associated receptor kinase-like 20 precursor, putative, expressed"	90.348	_SGLSDTDQTHIS(ph)TK_	1.0657	0.85	0.9775	0.9605	0.867	0.7905	0.816	0.887	0.0421		extr	phosphorylation; cellular protein metabolic process; primary metabolic process; cellular metabolic process; phosphate-containing compound metabolic process; organic substance metabolic process; metabolic process; protein phosphorylation; phosphorus metabolic process; cellular macromolecule metabolic process; cellular protein modification process; protein metabolic process; macromolecule metabolic…		ATP binding; nucleoside phosphate binding; phosphotransferase activity, alcohol group as acceptor; nucleoside binding; ion binding; nucleotide binding; protein kinase activity; organic cyclic compound binding; heterocyclic compound binding; ribonucleoside binding; kinase activity; catalytic activity; ribonucleotide binding; binding; purine ribonucleoside binding; purine ribonucleotide binding; an…				IPR000719; IPR002290; IPR013320; IPR011009;	Protein kinase domain; Protein kinase-like domain; Concanavalin A-like lectin/glucanase domain; Serine/threonine/dual specificity protein kinase, catalytic domain;	[T]	KOG1187	Serine/threonine protein kinase
GSMUA_Achr10P28780_001	524	S	"zinc ion binding protein, putative, expressed"	119.94	_DGDEVDDGTQDS(ph)DGPNKR_	-0.32224	1	0.98	0.97	0.62	0.54	0.65	0.614	0.000182		nucl		organelle; intracellular membrane-bounded organelle; intracellular organelle; nucleus; cell part; intracellular; intracellular part; membrane-bounded organelle; cell;	cation binding; metal ion binding; zinc ion binding; transition metal ion binding; binding; ion binding;				IPR012935;	Zinc finger, C3HC-like;	[S]	KOG4765	Uncharacterized conserved protein
GSMUA_Achr1P23190_001	596	S	Putative Protein PLASTID MOVEMENT IMPAIRED 2	157.73	_SSAVEEEPNELGHS(ph)EEEEESAVPAKPR_	-0.25677	0.98	0.98	0.98	0.637	0.6468	0.6762	0.667	5.03e-06		extr
GSMUA_Achr9P13990_001	119	S	60S acidic ribosomal protein P3	85.737	_KEEKEESDDDM(ox)GFS(ph)LFD_	0.33037	1.09	0.981	1.0464	1.0464	1.0682	1.1009	1.031	0.204		chlo	translational elongation; cellular protein metabolic process; biosynthetic process; primary metabolic process; cellular metabolic process; organic substance biosynthetic process; cellular biosynthetic process; organic substance metabolic process; metabolic process; cellular macromolecule biosynthetic process; cellular macromolecule metabolic process; gene expression; macromolecule metabolic proce…	ribosome; organelle; intracellular organelle; intracellular non-membrane-bounded organelle; cell part; intracellular; cytoplasm; macromolecular complex; intracellular part; cell; ribonucleoprotein complex; cytoplasmic part; non-membrane-bounded organelle;	structural constituent of ribosome; structural molecule activity;	K02942	RP-LP1; large subunit ribosomal protein LP1	map03010 Ribosome;
GSMUA_Achr4P02300_001	393	S	"Putative protein of unknown function, DUF618 domain containing protein, expressed"	72.433	_VRPGS(ph)PPVFPLEK_	0.1384	0.91	0.9828	0.9282	0.7644	0.8008	0.7735	0.829	0.00139	......SP.....	nucl				K15559			IPR006903; IPR006569; IPR008942;	RNA polymerase II-binding domain; ENTH/VHS; CID domain;	[A]	KOG2669	Regulator of nuclear mRNA
GSMUA_Achr8P10840_001	686	T	Predicted protein	69.201	_RDT(ph)SPEPTENR_	-0.069998	0.91	0.9828	0.7189	0.8736	0.8008	0.8372	0.962	0.352		chlo			metal ion binding; cation binding; binding; ion binding;				IPR015880; IPR007087;	Zinc finger, C2H2-like; Zinc finger, C2H2;	[O]	KOG2231	Predicted E3 ubiquitin ligase
GSMUA_Achr1P09020_001	294	S	Putative Clathrin interactor EPSIN 2	118.08	_RLS(ph)EQSIGAPPSYEEVAK_	-1.2412	0.92	0.9844	0.9936	0.644	0.644	0.6532	0.67	8.33e-05	.L.R..S......	chlo				K12471	EPN; epsin	map04144 Endocytosis;	IPR013809; IPR008942;	ENTH domain; ENTH/VHS;	[F]	KOG2056	Equilibrative nucleoside transporter protein
GSMUA_Achr2P22130_001	36	S	Hypothetical protein	104.66	_SFS(ph)GPPPAPTTTR_	-0.99171	1.07	0.9844	0.9951	0.8667	0.8667	0.9095	0.867	0.00563	.L.R..S......	chlo			catalytic activity;				IPR001932;	Protein phosphatase 2C (PP2C)-like domain;
GSMUA_Achr7P27400_001	86	T	"APO protein 2, chloroplastic"	47.603	_KPT(ph)PPPR_	0.79309	0.94	0.987	0.987	0.7426	0.6956	0.705	0.735	0.000134	......TP.....	cyto			organic cyclic compound binding; heterocyclic compound binding; RNA binding; binding; nucleic acid binding;				IPR023342;	APO domain;
GSMUA_Achr1P19880_001	6	S	Ubiquitin-conjugating enzyme E2 variant 1C	91.932	_TLGGS(ph)GGSGVVVPR_	0.47839	0.97	0.9894	0.9409	2.5802	2.4347	2.4929	2.589	2.12e-06		cyto				K10704			IPR016135; IPR000608;	Ubiquitin-conjugating enzyme E2; Ubiquitin-conjugating enzyme/RWD-like;	[O]	KOG0896	Ubiquitin-conjugating enzyme E2
GSMUA_AchrUn_randomP13060_001	659	S	"RNA recognition motif, putative, expressed"	72.058	_ETNVETEKS(ph)PPALNQFGR_	0.6699	0.97	0.9894	0.9991	0.9021	0.97	0.9215	0.944	0.0332	......SP.....	nucl	RNA processing; cellular aromatic compound metabolic process; organic cyclic compound metabolic process; nitrogen compound metabolic process; primary metabolic process; cellular metabolic process; organic substance metabolic process; RNA metabolic process; metabolic process; nucleic acid metabolic process; heterocycle metabolic process; nucleobase-containing compound metabolic process; cellular m…		organic cyclic compound binding; heterocyclic compound binding; RNA binding; nucleoside phosphate binding; binding; nucleic acid binding; nucleotide binding; small molecule binding;	K12842	SR140; U2-associated protein SR140	map03040 Spliceosome;	IPR000061; IPR006569; IPR000504; IPR012677; IPR013170; IPR008942;	Nucleotide-binding alpha-beta plait domain; SWAP/Surp; mRNA splicing factor, Cwf21; RNA recognition motif domain; ENTH/VHS; CID domain;	[R]	KOG0151	Predicted splicing regulator, contains RRM, SWAP and RPR domains
GSMUA_Achr1P18220_001	130	S	Putative RPM1-interacting protein 4	31.731	_RNPGEVGYIPSPSPVS(ph)PSR_	-0.25984	1.01	0.9898	1.0706	1.111	1.01	1.0908	1.046	0.148	......SP.....	nucl				K13456	RIN4; RPM1-interacting protein 4	map04626 Plant-pathogen interaction;	IPR008700;	Pathogenic type III effector avirulence factor Avr cleavage site;
GSMUA_Achr2P00830_001	70	S	"SH2 motif, putative, expressed"	68.485	_QNS(ph)DEER_	1.1045	1.01	0.9898	1.01	0.6464	0.6161	0.5959	0.617	9.29e-06	...K..S......	chlo	regulation of cellular process; regulation of gene expression; regulation of transcription, DNA-dependent; cellular aromatic compound metabolic process; regulation of cellular biosynthetic process; regulation of primary metabolic process; regulation of macromolecule metabolic process; regulation of nucleobase-containing compound metabolic process; nitrogen compound metabolic process; organic cycl…		organic cyclic compound binding; heterocyclic compound binding; DNA binding; binding; nucleic acid binding;	K11292			IPR012340; IPR003029; IPR028088; IPR023323; IPR006641; IPR028083; IPR000980; IPR027999; IPR022967; IPR012337; IPR010994; IPR028231; IPR023097;	Ribosomal protein S1, RNA-binding domain; Spt6 acidic, N-terminal domain; Nucleic acid-binding, OB-fold; YqgF/RNase H-like domain; Death-like domain of Spt6; Transcription elongation factor Spt6, YqgF domain; Tex-like domain; Helix-turn-helix DNA-binding domain of Spt6; Tex RuvX-like domain; RuvA domain 2-like; SH2 domain; RNA-binding domain, S1; Ribonuclease H-like domain;	[A]	KOG1856	Transcription elongation factor SPT6
GSMUA_Achr5P03580_001	332	S	"VHS and GAT domain containing protein, expressed"	131.3	_KPPVVNSEPEPAVIPVAVEPEES(ph)PR_	0.71789	0.98	0.9898	0.9604	1.0192	1.0682	0.9996	1.054	0.0389	......SP.....	cyto	intracellular transport; single-organism cellular process; single-organism process; organic substance transport; protein transport; cellular localization; establishment of localization; establishment of protein localization; transport; cellular macromolecule localization; establishment of localization in cell; intracellular protein transport; protein localization; macromolecule localization; loca…	cell; intracellular; cell part;					IPR002014; IPR004152; IPR018205; IPR008942;	VHS; GAT domain; VHS subgroup; ENTH/VHS;	[U]	KOG1087	Cytosolic sorting protein GGA2/TOM1
GSMUA_Achr5P04650_001	1267	S	"tetratricopeptide repeat domain containing protein, putative, expressed"	187.56	_INTNALNNVES(ph)PR_	-0.32696	0.98	0.9898	0.9702	1.2348	1.1956	1.1858	1.23	7.37e-05	......SP.....	nucl			protein binding; binding;	K03255			IPR011990; IPR028275; IPR013026;	Tetratricopeptide-like helical domain; Tetratricopeptide repeat-containing domain; Clustered mitochondria protein, N-terminal;	[R]	KOG1839	Uncharacterized protein CLU1/cluA/TIF31 involved in mitochondrial morphology/distribution, also found associated with eIF-3
GSMUA_Achr8P33430_001	555	S	"peptidase, trypsin-like serine and cysteine proteases, putative, expressed"	77.674	_NQEDS(ph)PERK_	-0.06566	1.01	0.9898	0.9898	0.6868	0.6363	0.6868	0.672	2.79e-05	......SP.....	nucl			catalytic activity;				IPR009003;	Trypsin-like cysteine/serine peptidase domain;
GSMUA_Achr1P03030_001	64	S	Remorin	108.47	_VEDSSTEKGS(ph)GSNDR_	0.74194	0.99	0.99	0.9603	1.1088	1.1682	1.1286	1.158	0.000755		nucl							IPR005516; IPR005518;	Remorin, N-terminal; Remorin, C-terminal;
GSMUA_Achr4P01630_001	127	S	Putative expressed protein	108.01	_RLS(ph)LAEPSK_	-0.50266	1	0.99	0.99	0.97	0.99	0.98	0.987	0.0581	.L.R..S......	golg
GSMUA_Achr9P23710_001	503	T	Luminal-binding protein 5	93.345	_AEDKGT(ph)GK_	0.017698	1	0.99	0.99	0.98	0.99	0.97	0.987	0.0581		E.R.							IPR029048; IPR029047;	Heat shock protein 70kD, C-terminal domain; Heat shock protein 70kD, peptide-binding domain;	[O]	KOG0100	Molecular chaperones GRP78/BiP/KAR2, HSP70 superfamily
GSMUA_Achr7P17230_001	476	S	"Serine/threonine-protein kinase SNT7, chloroplastic"	119.8	_TLNES(ph)MDELNR_	1.7989	1.1	0.99	1.023	0.891	0.935	0.902	0.876	0.0109		cyto	phosphorylation; cellular protein metabolic process; primary metabolic process; cellular metabolic process; phosphate-containing compound metabolic process; organic substance metabolic process; metabolic process; protein phosphorylation; phosphorus metabolic process; cellular macromolecule metabolic process; cellular protein modification process; protein metabolic process; macromolecule metabolic…		ATP binding; nucleoside phosphate binding; phosphotransferase activity, alcohol group as acceptor; nucleoside binding; ion binding; nucleotide binding; protein kinase activity; organic cyclic compound binding; heterocyclic compound binding; ribonucleoside binding; kinase activity; catalytic activity; ribonucleotide binding; binding; purine ribonucleoside binding; purine ribonucleotide binding; an…				IPR000719; IPR002290; IPR011009;	Protein kinase domain; Protein kinase-like domain; Serine/threonine/dual specificity protein kinase, catalytic domain;	[R]	KOG0594	Protein kinase PCTAIRE and related kinases
GSMUA_Achr4P11610_001	274	S	Transcription factor HBP-1a	82.481	_EQHS(ph)GDGPSR_	-1.2485	0.84	0.9912	0.882	0.6468	0.6384	0.6384	0.709	0.00216		nucl	regulation of cellular process; cellular aromatic compound metabolic process; regulation of macromolecule metabolic process; regulation of nucleobase-containing compound metabolic process; biosynthetic process; cellular metabolic process; organic substance metabolic process; regulation of RNA biosynthetic process; metabolic process; heterocycle metabolic process; nucleobase-containing compound me…	organelle; intracellular membrane-bounded organelle; intracellular organelle; nucleus; cell part; intracellular; intracellular part; membrane-bounded organelle; cell;	organic cyclic compound binding; heterocyclic compound binding; DNA binding; binding; nucleic acid binding transcription factor activity; nucleic acid binding; sequence-specific DNA binding; sequence-specific DNA binding transcription factor activity;	K09060			IPR004827; IPR012900;	Basic-leucine zipper domain; G-box binding, MFMR;
GSMUA_Achr6P20710_001	40	S	"exo70 exocyst complex subunit domain containing protein, expressed"	66.056	_ILS(ph)GFDNR_	-0.17111	1.09	0.9919	1.0464	0.8829	0.8938	0.8284	0.833	0.00373	...R..S......	chlo	transport; establishment of localization in cell; secretion by cell; vesicle-mediated transport; single-organism cellular process; single-organism process; localization; cellular process; establishment of localization; exocytosis; single-organism transport; secretion; cellular localization;	cell cortex; cell part; cell cortex part; intracellular; cell periphery; cytoplasm; macromolecular complex; intracellular part; exocyst; protein complex; cell; cytoplasmic part;		K07195	EXOC7; exocyst complex component 7	map04910 Insulin signaling pathway;	IPR016159;	Cullin repeat-like-containing domain;	[U]	KOG2344	Exocyst component protein and related proteins
GSMUA_Achr11P16790_001	153	S	"protein kinase domain containing protein, expressed"	72.289	_ASS(ph)GEGSSR_	-0.11092	1.12	0.9968	1.0304	0.7392	0.6608	0.7504	0.683	0.001	...R..S......	chlo	phosphorylation; cellular protein metabolic process; primary metabolic process; cellular metabolic process; phosphate-containing compound metabolic process; organic substance metabolic process; metabolic process; protein phosphorylation; phosphorus metabolic process; cellular macromolecule metabolic process; cellular protein modification process; protein metabolic process; macromolecule metabolic…		ATP binding; nucleoside phosphate binding; phosphotransferase activity, alcohol group as acceptor; nucleoside binding; ion binding; protein binding; nucleotide binding; protein kinase activity; organic cyclic compound binding; heterocyclic compound binding; ribonucleoside binding; kinase activity; catalytic activity; ribonucleotide binding; binding; purine ribonucleoside binding; purine ribonucle…				IPR000270; IPR000719; IPR002290; IPR001245; IPR011009;	Protein kinase domain; Protein kinase-like domain; Serine-threonine/tyrosine-protein kinase catalytic domain; Phox/Bem1p; Serine/threonine/dual specificity protein kinase, catalytic domain;
GSMUA_Achr1P00610_001	21	T	Ras-related protein RABH1B	77.318	_T(ph)MYLEDR_	0.69219	1.04	0.9984	0.9776	0.9984	0.9568	0.9256	0.955	0.0911		chlo	single organism signaling; nucleoside metabolic process; purine nucleoside metabolic process; nucleotide metabolic process; single-organism process; nuclear transport; cellular metabolic process; protein transport; phosphate-containing compound metabolic process; establishment of localization; metabolic process; signal transduction; establishment of localization in cell; GTP catabolic process; nu…	membrane; cell; intracellular; cell part;	nucleoside phosphate binding; nucleoside binding; ion binding; hydrolase activity, acting on acid anhydrides; hydrolase activity; nucleotide binding; nucleoside-triphosphatase activity; organic cyclic compound binding; heterocyclic compound binding; ribonucleoside binding; pyrophosphatase activity; catalytic activity; ribonucleotide binding; binding; purine ribonucleoside binding; GTPase activity…	K07893			IPR005225; IPR027417;	Small GTP-binding protein domain; P-loop containing nucleoside triphosphate hydrolase;	[U]	KOG0094	GTPase Rab6/YPT6/Ryh1, small G protein superfamily
GSMUA_Achr4P21520_001	324	S	"CBS domain containing protein, expressed"	44.71	_SKTS(ph)PSDNR_	0.91499	0.97	0.9991	0.9603	0.8342	0.873	0.8536	0.874	0.000804	......SP.....	plas				K16302			IPR002550;	Domain of unknown function DUF21;	[S]	KOG2118	Predicted membrane protein, contains two CBS domains
GSMUA_Achr8P22170_001	831	S	Villin-2	80.676	_S(ph)PSPGPR_	1.0849	1.03	0.9991	1.0609	0.927	0.8858	0.8652	0.867	0.00286	......SP.....	nucl	single-organism cellular process; single-organism process; cellular component organization; cytoskeleton organization; cellular process; organelle organization; cellular component organization or biogenesis;		actin binding; protein binding; cytoskeletal protein binding; binding;				IPR003128; IPR029006; IPR007123;	Gelsolin-like domain; Villin headpiece; ADF-H/Gelsolin-like domain;
GSMUA_Achr9P09260_001	8	S	Nuclear transcription factor Y subunit B-3	22.991	_(ac)ADSDNES(ph)GGHSNSK_	-1.7963	1.03	0.9991	1.0197	0.7931	0.7004	0.8858	0.78	0.00736		nucl		cell; intracellular; cell part;	organic cyclic compound binding; heterocyclic compound binding; DNA binding; protein heterodimerization activity; binding; protein dimerization activity; nucleic acid binding; protein binding; sequence-specific DNA binding;				IPR009072; IPR003958;	Transcription factor CBF/NF-Y/archaeal histone; Histone-fold;	[K]	KOG0869	CCAAT-binding factor, subunit A (HAP3)
GSMUA_Achr2P09070_001	995	S	"GTP binding protein, putative, expressed"	63.138	_VDDNIGTES(ph)VHDMDIDEEVAK_	0.16946	1.19	0.9996	1.19	0.5593	0.6545	0.4046	0.479	0.00185		chlo			nucleoside phosphate binding; nucleoside binding; ion binding; hydrolase activity, acting on acid anhydrides; hydrolase activity; nucleotide binding; nucleoside-triphosphatase activity; organic cyclic compound binding; heterocyclic compound binding; ribonucleoside binding; pyrophosphatase activity; catalytic activity; ribonucleotide binding; binding; GTPase activity; purine ribonucleoside binding…				IPR015894; IPR027417; IPR030386; IPR003191;	Guanylate-binding protein, C-terminal; GB1/RHD3-type guanine nucleotide-binding (G) domain; Guanylate-binding protein, N-terminal; P-loop containing nucleoside triphosphate hydrolase;	[R]	KOG2037	Guanylate-binding protein
GSMUA_AchrUn_randomP08010_001	80	T	Putative uncharacterized protein	152.4	_SST(ph)SVSVPSK_	0.50159	0.98	0.9996	0.98	1.372	1.2544	1.3524	1.344	0.000389		chlo
GSMUA_Achr4P30630_001	80	S	"Putative H-BTB3 - Bric-a-Brac, Tramtrack, Broad Complex BTB domain with H family conserved sequence, expressed"	57.174	_QPS(ph)GDQNR_	1.2473	1.07	1.0058	0.9844	0.8239	0.6741	0.6741	0.71	0.00311	...R..S......	cyto			protein binding; binding;				IPR000210;	BTB/POZ-like;
GSMUA_Achr4P31600_001	51	T	"nitrate-induced NOI protein, expressed"	53.565	_GDET(ph)PDKGSSVPK_	-0.040836	0.94	1.0058	1.0152	0.7426	0.6956	0.7802	0.749	0.00095	......TP.....	mito							IPR008700;	Pathogenic type III effector avirulence factor Avr cleavage site;
GSMUA_Achr1P03990_001	205	S	Arginine/serine-rich-splicing factor RSP31	99.589	_DRPS(ph)PDYGR_	0.376	0.96	1.008	0.9504	0.7968	0.8256	0.7776	0.822	0.00079	......SP.....	nucl			organic cyclic compound binding; heterocyclic compound binding; nucleoside phosphate binding; binding; nucleic acid binding; nucleotide binding; small molecule binding;	K12893	SFRS4_5_6; splicing factor, arginine/serine-rich 4/5/6	map05168 Herpes simplex infection; map03040 Spliceosome;	IPR000504; IPR012677;	Nucleotide-binding alpha-beta plait domain; RNA recognition motif domain;	[A]	KOG0106	Alternative splicing factor SRp55/B52/SRp75 (RRM superfamily)
GSMUA_Achr3P10520_001	309	S	Putative Importin-9	77.062	_YDS(ph)DGGEK_	0.97608	0.96	1.008	0.96	0.7104	0.6816	0.6912	0.711	4.98e-05	...R..S......	nucl	intracellular transport; single-organism cellular process; single-organism process; organic substance transport; protein transport; cellular localization; establishment of localization; establishment of protein localization; transport; cellular macromolecule localization; establishment of localization in cell; intracellular protein transport; protein localization; macromolecule localization; loca…		small GTPase binding; Ras GTPase binding; binding; protein binding; Ran GTPase binding; GTPase binding; enzyme binding;				IPR001494; IPR013598; IPR011989; IPR016024;	Importin-beta, N-terminal domain; Armadillo-type fold; Exportin-1/Importin-beta-like; Armadillo-like helical;	[UY]	KOG2274	Predicted importin 9
GSMUA_Achr10P28780_001	791	S	"zinc ion binding protein, putative, expressed"	104.59	_ADSVES(ph)GEK_	0.33148	0.98	1.0094	0.9506	0.6468	0.6272	0.6566	0.657	3.02e-05		nucl		organelle; intracellular membrane-bounded organelle; intracellular organelle; nucleus; cell part; intracellular; intracellular part; membrane-bounded organelle; cell;	cation binding; metal ion binding; zinc ion binding; transition metal ion binding; binding; ion binding;				IPR012935;	Zinc finger, C3HC-like;	[S]	KOG4765	Uncharacterized conserved protein
GSMUA_Achr6P10330_001	237	S	40S ribosomal protein S6	62.338	_S(ph)KLSAASK_	1.5635	0.99	1.0098	1.0395	1.0989	0.8811	1.089	1.01	0.449	...K..S......	nucl	cellular protein metabolic process; biosynthetic process; primary metabolic process; cellular metabolic process; organic substance biosynthetic process; cellular biosynthetic process; organic substance metabolic process; metabolic process; cellular macromolecule biosynthetic process; cellular macromolecule metabolic process; gene expression; macromolecule metabolic process; protein metabolic proc…	ribosome; organelle; intracellular organelle; intracellular non-membrane-bounded organelle; cell part; intracellular; cytoplasm; macromolecular complex; intracellular part; cell; ribonucleoprotein complex; cytoplasmic part; non-membrane-bounded organelle;	structural constituent of ribosome; structural molecule activity;	K02991	RP-S6e; small subunit ribosomal protein S6e	map05205 Proteoglycans in cancer; map04150 mTOR signaling pathway; map03010 Ribosome; map04066 HIF-1 signaling pathway; map04151 PI3K-Akt signaling pathway; map04910 Insulin signaling pathway;			[J]	KOG1646	40S ribosomal protein S6
GSMUA_Achr10P22410_001	279	S	Zinc finger CCCH domain-containing protein 25	86.463	_EDRGS(ph)PSR_	-1.0027	1.1	1.012	1.111	0.726	0.583	0.594	0.59	0.00069	......SP.....	nucl			organic cyclic compound binding; heterocyclic compound binding; nucleoside phosphate binding; binding; nucleic acid binding; ion binding; cation binding; metal ion binding; nucleotide binding; small molecule binding;	K13107			IPR000571; IPR000504; IPR012677;	Nucleotide-binding alpha-beta plait domain; RNA recognition motif domain; Zinc finger, CCCH-type;	[R]	KOG0126	Predicted RNA-binding protein (RRM superfamily)
GSMUA_Achr10P05730_001	142	T	"Putative nitrate-induced NOI protein, expressed"	76.228	_GDET(ph)PEK_	-0.12493	0.93	1.0137	0.9765	0.6975	0.744	0.7905	0.764	0.00158	......TP.....	nucl				K13456	RIN4; RPM1-interacting protein 4	map04626 Plant-pathogen interaction;	IPR008700;	Pathogenic type III effector avirulence factor Avr cleavage site;
GSMUA_Achr7P05530_001	535	S	Dynamin-2B	90.453	_ASS(ph)PQPGSQGGSLK_	0.72434	0.96	1.0176	0.9408	0.672	0.7296	0.672	0.711	0.00036	......SP.....	nucl			nucleoside phosphate binding; nucleoside binding; ion binding; hydrolase activity, acting on acid anhydrides; hydrolase activity; nucleotide binding; nucleoside-triphosphatase activity; organic cyclic compound binding; heterocyclic compound binding; ribonucleoside binding; pyrophosphatase activity; catalytic activity; ribonucleotide binding; binding; GTPase activity; purine ribonucleoside binding…	K01528	DNM; dynamin GTPase [EC:3.6.5.5]	map05100 Bacterial invasion of epithelial cells; map04721 Synaptic vesicle cycle; map04144 Endocytosis; map04961 Endocrine and other factor-regulated calcium reabsorption;	IPR030381; IPR003130; IPR011993; IPR020850; IPR001401; IPR027417; IPR000375; IPR001849;	Dynamin central domain; Pleckstrin homology domain; Dynamin-type guanine nucleotide-binding (G) domain; Pleckstrin homology-like domain; Dynamin, GTPase domain; Dynamin GTPase effector; GTPase effector domain, GED; P-loop containing nucleoside triphosphate hydrolase;	[UR]	KOG0446	Vacuolar sorting protein VPS1, dynamin, and related proteins
GSMUA_Achr8P31890_001	603	S	ATP-dependent RNA helicase-like protein DB10	46.819	_RYS(ph)PISK_	0.68678	0.96	1.0176	0.9888	0.7296	0.768	0.7968	0.773	0.00047	......SP.....	nucl			ATP binding; nucleoside phosphate binding; nucleoside binding; ion binding; protein binding; nucleotide binding; organic cyclic compound binding; heterocyclic compound binding; ribonucleoside binding; ribonucleotide binding; binding; nucleic acid binding; purine ribonucleoside binding; anion binding; purine ribonucleotide binding; adenyl ribonucleotide binding; purine nucleoside binding; adenyl n…	K12823	DDX5; ATP-dependent RNA helicase DDX5/DBP2 [EC:3.6.4.13]	map05205 Proteoglycans in cancer; map05202 Transcriptional misregulation in cancer; map03040 Spliceosome;	IPR011545; IPR014014; IPR001202; IPR014001; IPR027417; IPR001650;	WW domain; Helicase, C-terminal; Helicase superfamily 1/2, ATP-binding domain; RNA helicase, DEAD-box type, Q motif; DEAD/DEAH box helicase domain; P-loop containing nucleoside triphosphate hydrolase;	[A]	KOG0331	ATP-dependent RNA helicase
GSMUA_Achr9P19110_001	106	T	"transcription factor BIM2, putative, expressed"	84.046	_SSEQKPGTPTT(ph)PR_	0.92801	1.06	1.0176	1.0706	0.795	0.8162	0.8374	0.778	0.000164	......TP.....	nucl			protein binding; binding; protein dimerization activity;				IPR011598;	Myc-type, basic helix-loop-helix (bHLH) domain;
GSMUA_Achr5P04390_001	292	S	Putative Nuclear pore complex protein Nup98-Nup96	68.329	_EPIKEDS(ph)PGTSSK_	0.11243	0.97	1.0185	0.9991	0.8148	0.7566	0.7178	0.766	0.000895	......SP.....	nucl	transport; localization; establishment of localization;	intracellular organelle; membrane; nuclear pore; nuclear envelope; pore complex; intracellular organelle part; organelle envelope; macromolecular complex; intrinsic to membrane; endomembrane system; intracellular part; cell; integral to membrane; organelle part; intracellular membrane-bounded organelle; organelle; nucleus; intracellular; cell part; membrane part; envelope; protein complex; membra…		K14297	NUP98; nuclear pore complex protein Nup98-Nup96	map05164 Influenza A; map03013 RNA transport;	IPR007230; IPR021967;	Peptidase S59, nucleoporin; Nuclear protein 96;	[YU]	KOG0845	Nuclear pore complex, Nup98 component (sc Nup145/Nup100/Nup116)
GSMUA_Achr6P23190_001	21	S	"Soluble starch synthase 2-1, chloroplastic/amyloplastic"	131.62	_SSSAEGQEDS(ph)DKDDEDITDDALR_	0.012949	0.97	1.0185	1.0088	0.5238	0.5432	0.5529	0.54	5.73e-06		cyto	carbohydrate biosynthetic process; cellular glucan metabolic process; polysaccharide biosynthetic process; glucan metabolic process; biosynthetic process; cellular polysaccharide biosynthetic process; carbohydrate metabolic process; primary metabolic process; cellular metabolic process; organic substance biosynthetic process; cellular polysaccharide metabolic process; cellular biosynthetic proces…		glucosyltransferase activity; transferase activity, transferring glycosyl groups; starch synthase activity; transferase activity, transferring hexosyl groups; catalytic activity; transferase activity;	K00703	E2.4.1.21; starch synthase [EC:2.4.1.21]	map00500 Starch and sucrose metabolism; map01100 Metabolic pathways; map01110 Biosynthesis of secondary metabolites;	IPR013534; IPR001296;	Starch synthase, catalytic domain; Glycosyl transferase, family 1;
GSMUA_Achr9P07050_001	69	S	"Carbonic anhydrase, chloroplastic"	92.856	_VQS(ph)GFVQFK_	0.91973	1.12	1.0192	1.0752	1.624	1.5568	1.5568	1.474	7.97e-05	.L.R..S......	chlo	carbon utilization; single-organism process;		transition metal ion binding; catalytic activity; binding; ion binding; metal ion binding; cation binding; lyase activity; hydro-lyase activity; carbonate dehydratase activity; zinc ion binding; carbon-oxygen lyase activity;	K01673	cynT; carbonic anhydrase [EC:4.2.1.1]	map00910 Nitrogen metabolism;			[P]	KOG1578	Predicted carbonic anhydrase involved in protection against oxidative damage
GSMUA_Achr8P11910_001	159	S	E3 ubiquitin-protein ligase At4g11680	99.864	_SSASNS(ph)PR_	-0.32423	1.03	1.0197	1.0094	0.4944	0.5253	0.4635	0.485	4.89e-06	......SP.....	chlo			cation binding; metal ion binding; protein binding; zinc ion binding; transition metal ion binding; binding; ion binding;				IPR001841; IPR013083;	Zinc finger, RING-type; Zinc finger, RING/FYVE/PHD-type;	[O]	KOG0800	FOG: Predicted E3 ubiquitin ligase
GSMUA_Achr1P03880_001	211	S	Arginine/serine-rich-splicing factor RSP41	67.081	_GPS(ph)PYTK_	0.90632	1	1.02	1.09	0.91	0.96	0.98	0.916	0.0325	......SP.....	nucl			organic cyclic compound binding; heterocyclic compound binding; nucleoside phosphate binding; binding; nucleic acid binding; nucleotide binding; small molecule binding;	K12893	SFRS4_5_6; splicing factor, arginine/serine-rich 4/5/6	map05168 Herpes simplex infection; map03040 Spliceosome;	IPR000504; IPR012677;	Nucleotide-binding alpha-beta plait domain; RNA recognition motif domain;	[A]	KOG0106	Alternative splicing factor SRp55/B52/SRp75 (RRM superfamily)
GSMUA_AchrUn_randomP08010_001	78	S	Putative uncharacterized protein	132.99	_S(ph)STSVSVPSK_	1.1987	1	1.02	0.99	1.46	1.56	1.55	1.518	4.74e-05		chlo
GSMUA_Achr8P25430_001	360	S	Phototropin-2	93.467	_KQSS(ph)IER_	-0.59126	1.01	1.0201	0.9797	0.5151	0.5353	0.5353	0.527	2.18e-06	...K..S......	nucl	regulation of cellular process; single organism signaling; phosphorylation; cellular response to stimulus; cellular protein metabolic process; single-organism cellular process; single-organism process; phosphorelay signal transduction system; primary metabolic process; response to stimulus; signaling; cellular metabolic process; phosphate-containing compound metabolic process; organic substance m…		nucleoside phosphate binding; phosphotransferase activity, alcohol group as acceptor; protein kinase activity; phosphotransferase activity, nitrogenous group as acceptor; signal transducer activity; organic cyclic compound binding; heterocyclic compound binding; kinase activity; catalytic activity; ribonucleotide binding; binding; purine ribonucleoside binding; phosphorelay sensor kinase activity…				IPR000719; IPR002290; IPR011993; IPR000014; IPR000700; IPR011009;	Protein kinase domain; Pleckstrin homology-like domain; PAS-associated, C-terminal; PAS domain; Protein kinase-like domain; Serine/threonine/dual specificity protein kinase, catalytic domain;
GSMUA_Achr7P01310_001	211	S	Hypothetical protein	168.31	_AIETS(ph)EDEKPK_	0.42719	1.1	1.023	1.067	0.704	0.671	0.726	0.659	9.43e-05		nucl		organelle; intracellular membrane-bounded organelle; intracellular organelle; nucleus; cell part; intracellular; intracellular part; membrane-bounded organelle; cell;	organic cyclic compound binding; heterocyclic compound binding; DNA binding; binding; nucleic acid binding;				IPR016177; IPR001739;	DNA-binding domain; Methyl-CpG DNA binding;
GSMUA_Achr9P30440_001	241	S	Zinc finger CCCH domain-containing protein 45	108.38	_TAS(ph)PLPQGQSR_	1.7326	1.08	1.026	1.026	0.8424	0.81	0.8208	0.79	0.00021	......SP.....	nucl			metal ion binding; cation binding; binding; ion binding;	K14404	CPSF4; cleavage and polyadenylation specificity factor subunit 4	map03015 mRNA surveillance pathway; map05164 Influenza A;	IPR000571; IPR007275;	YTH domain; Zinc finger, CCCH-type;	[TA]	KOG1902	Putative signal transduction protein involved in RNA splicing
GSMUA_Achr7P25200_001	188	Y	Shaggy-related protein kinase iota	92.781	_GEPNISY(ph)ICSR_	-0.70143	1.18	1.0266	1.0856	1.0974	0.9912	0.9912	0.935	0.141		cyto	phosphorylation; cellular protein metabolic process; primary metabolic process; cellular metabolic process; phosphate-containing compound metabolic process; organic substance metabolic process; metabolic process; protein phosphorylation; phosphorus metabolic process; cellular macromolecule metabolic process; cellular protein modification process; protein metabolic process; macromolecule metabolic…		ATP binding; nucleoside phosphate binding; phosphotransferase activity, alcohol group as acceptor; nucleoside binding; ion binding; nucleotide binding; protein kinase activity; organic cyclic compound binding; heterocyclic compound binding; ribonucleoside binding; kinase activity; catalytic activity; ribonucleotide binding; binding; purine ribonucleoside binding; purine ribonucleotide binding; an…	K14502	BIN2; protein brassinosteroid insensitive 2 [EC:2.7.11.1]	map04075 Plant hormone signal transduction;	IPR000719; IPR002290; IPR011009;	Protein kinase domain; Protein kinase-like domain; Serine/threonine/dual specificity protein kinase, catalytic domain;	[G]	KOG0658	Glycogen synthase kinase-3
GSMUA_Achr8P30150_001	30	S	RNA polymerase II transcriptional coactivator KIWI	94.087	_KDS(ph)DDDGGDDGIVVCQISK_	1.9428	1.07	1.0272	1.0058	0.5778	0.5885	0.5778	0.562	9.58e-06	......SDD....	cyto	regulation of cellular process; regulation of gene expression; regulation of transcription, DNA-dependent; regulation of cellular biosynthetic process; regulation of primary metabolic process; regulation of macromolecule metabolic process; regulation of nucleobase-containing compound metabolic process; regulation of macromolecule biosynthetic process; regulation of cellular metabolic process; reg…		transcription factor binding transcription factor activity; organic cyclic compound binding; heterocyclic compound binding; DNA binding; transcription coactivator activity; transcription cofactor activity; protein binding transcription factor activity; binding; nucleic acid binding;				IPR003173; IPR009044;	ssDNA-binding transcriptional regulator; Transcriptional coactivator p15 (PC4);	[K]	KOG2712	Transcriptional coactivator
GSMUA_Achr1P19770_001	102	S	60S acidic ribosomal protein P1	104.67	_KEEPKEES(ph)DDDMGFSLFD_	1.9619	1.06	1.0282	1.06	1.3038	1.3144	1.3568	1.263	7.06e-05	......SDD....	chlo	translational elongation; cellular protein metabolic process; biosynthetic process; primary metabolic process; cellular metabolic process; organic substance biosynthetic process; cellular biosynthetic process; organic substance metabolic process; metabolic process; cellular macromolecule biosynthetic process; cellular macromolecule metabolic process; gene expression; macromolecule metabolic proce…	ribosome; organelle; intracellular organelle; intracellular non-membrane-bounded organelle; cell part; intracellular; cytoplasm; macromolecular complex; intracellular part; cell; ribonucleoprotein complex; cytoplasmic part; non-membrane-bounded organelle;	structural constituent of ribosome; structural molecule activity;	K02942	RP-LP1; large subunit ribosomal protein LP1	map03010 Ribosome;			[J]	KOG1762	60s acidic ribosomal protein P1
GSMUA_Achr3P17820_001	461	S	Putative Protein IQ-DOMAIN 1	60.717	_RNS(ph)GPPK_	-1.0771	0.98	1.029	0.9506	0.8428	0.8526	0.7938	0.841	0.00291	...R..S......	nucl			protein binding; binding;				IPR025064;	Domain of unknown function DUF4005;
GSMUA_Achr10P10070_001	163	S	Calmodulin-related protein	76.17	_KAETS(ph)PR_	-1.5857	1.04	1.0296	1.0088	1.144	1.1648	1.1752	1.132	0.000239	......SP.....	nucl			cation binding; metal ion binding; calcium ion binding; binding; ion binding;				IPR011992; IPR002048;	EF-hand domain; EF-hand domain pair;	[T]	KOG0027	Calmodulin and related proteins (EF-Hand superfamily)
GSMUA_Achr7P11990_001	104	S	expressed protein	170.1	_STPATAASDVGDDDS(ph)GAEAPPGAHEK_	0.69645	1.04	1.0296	1.0608	0.7176	0.7384	0.6344	0.668	0.000234		nucl
GSMUA_Achr1P19060_001	414	T	"protein kinase PKN/PRK1, effector, putative, expressed"	86.161	_QTPAAYSSTQQATYGSGQT(ph)PTR_	0.42869	1	1.03	1.51	1.57	1.41	1.77	1.342	0.0539	......TP.....	nucl
GSMUA_Achr3P19120_001	426	S	Probable serine/threonine-protein kinase At1g01540	93.345	_QTSHES(ph)PR_	-1.0886	1.01	1.0302	0.9292	0.7272	0.6767	0.707	0.711	0.000556	......SP.....	vacu	phosphorylation; cellular protein metabolic process; primary metabolic process; cellular metabolic process; phosphate-containing compound metabolic process; organic substance metabolic process; metabolic process; protein phosphorylation; phosphorus metabolic process; cellular macromolecule metabolic process; cellular protein modification process; protein metabolic process; macromolecule metabolic…		ATP binding; nucleoside phosphate binding; phosphotransferase activity, alcohol group as acceptor; nucleoside binding; ion binding; protein kinase activity; nucleotide binding; organic cyclic compound binding; heterocyclic compound binding; ribonucleoside binding; kinase activity; catalytic activity; ribonucleotide binding; binding; purine ribonucleoside binding; protein serine/threonine kinase a…				IPR000719; IPR002290; IPR013320; IPR011009;	Protein kinase domain; Protein kinase-like domain; Concanavalin A-like lectin/glucanase domain; Serine/threonine/dual specificity protein kinase, catalytic domain;	[T]	KOG1187	Serine/threonine protein kinase
GSMUA_Achr4P23660_001	522	T	"STE_PAK_Ste20_MST_like.1 - STE kinases include homologs to sterile 7, sterile 11 and sterile 20 from yeast, expressed"	99.985	_NDESDT(ph)PR_	-0.92014	1.02	1.0302	1.0098	0.8364	0.7038	0.867	0.787	0.00625	......TP.....	nucl	phosphorylation; cellular protein metabolic process; primary metabolic process; cellular metabolic process; phosphate-containing compound metabolic process; organic substance metabolic process; metabolic process; protein phosphorylation; phosphorus metabolic process; cellular macromolecule metabolic process; cellular protein modification process; protein metabolic process; macromolecule metabolic…		ATP binding; nucleoside phosphate binding; phosphotransferase activity, alcohol group as acceptor; nucleoside binding; ion binding; protein kinase activity; nucleotide binding; organic cyclic compound binding; heterocyclic compound binding; ribonucleoside binding; kinase activity; catalytic activity; ribonucleotide binding; binding; purine ribonucleoside binding; anion binding; purine ribonucleot…	K08838			IPR000719; IPR002290; IPR011009;	Protein kinase domain; Protein kinase-like domain; Serine/threonine/dual specificity protein kinase, catalytic domain;	[T]	KOG0201	Serine/threonine protein kinase
GSMUA_Achr8P04700_001	11	T	ABC transporter G family member 22	73.273	_T(ph)KSDQLEK_	0.51316	1.01	1.0302	1.0302	1.1514	1.1514	1.1615	1.128	3.17e-05		plas		membrane;	ATP binding; nucleoside phosphate binding; nucleoside binding; ion binding; hydrolase activity, acting on acid anhydrides; hydrolase activity; nucleotide binding; nucleoside-triphosphatase activity; ATPase activity; organic cyclic compound binding; heterocyclic compound binding; ribonucleoside binding; pyrophosphatase activity; catalytic activity; ribonucleotide binding; binding; purine ribonucle…				IPR003593; IPR003439; IPR027417; IPR013525;	AAA+ ATPase domain; ABC transporter-like; ABC-2 type transporter; P-loop containing nucleoside triphosphate hydrolase;	[Q]	KOG0061	Transporter, ABC superfamily (Breast cancer resistance protein)
GSMUA_Achr5P10480_001	231	S	Arginine/serine-rich-splicing factor RSP40	102.52	_AQS(ph)PADDRDR_	0.31448	1.1	1.034	1.166	1.144	1.089	1.067	1	0.5	......SP.....	nucl			organic cyclic compound binding; heterocyclic compound binding; nucleoside phosphate binding; binding; nucleic acid binding; nucleotide binding; small molecule binding;	K12893	SFRS4_5_6; splicing factor, arginine/serine-rich 4/5/6	map05168 Herpes simplex infection; map03040 Spliceosome;	IPR000504; IPR012677;	Nucleotide-binding alpha-beta plait domain; RNA recognition motif domain;	[A]	KOG0106	Alternative splicing factor SRp55/B52/SRp75 (RRM superfamily)
GSMUA_Achr10P24570_001	119	S	Probable protein phosphatase 2C 41	118.51	_TDNEILSHS(ph)R_	-1.3942	0.96	1.0368	0.9792	1.0656	1.0944	1.0848	1.09	0.0109		chlo			catalytic activity;	K17506			IPR001932;	Protein phosphatase 2C (PP2C)-like domain;	[T]	KOG0698	Serine/threonine protein phosphatase
GSMUA_Achr1P02850_001	371	S	Monosaccharide-sensing protein 2	97.45	_IYLHQEGVPGS(ph)R_	-0.52469	1.08	1.0368	1.0368	1.1124	1.0908	1.0584	1.034	0.0831		plas	transport; transmembrane transport; single-organism cellular process; single-organism process; localization; cellular process; establishment of localization; single-organism transport;	intrinsic to membrane; membrane; integral to membrane; membrane part;	substrate-specific transporter activity; substrate-specific transmembrane transporter activity; transmembrane transporter activity; transporter activity;				IPR020846;	Major facilitator superfamily domain;	[R]	KOG0254	Predicted transporter (major facilitator superfamily)
GSMUA_Achr7P01310_001	237	S	Hypothetical protein	100.02	_KDDS(ph)DVVDGTPGAK_	-0.21398	1.08	1.0368	1.1664	0.8424	0.7884	0.7776	0.734	0.00124	...K..S......	nucl		organelle; intracellular membrane-bounded organelle; intracellular organelle; nucleus; cell part; intracellular; intracellular part; membrane-bounded organelle; cell;	organic cyclic compound binding; heterocyclic compound binding; DNA binding; binding; nucleic acid binding;				IPR016177; IPR001739;	DNA-binding domain; Methyl-CpG DNA binding;
GSMUA_AchrUn_randomP21130_001	44	S	"NOI protein, nitrate-induced, putative, expressed"	60.764	_KTGGNSGASS(ph)TPPR_	-2.1155	0.96	1.0368	0.9696	1.3344	1.3248	1.1808	1.294	0.0031		mito							IPR008700;	Pathogenic type III effector avirulence factor Avr cleavage site;
GSMUA_Achr10P02410_001	471	T	"PTAC16, putative, expressed"	115.82	_TQIAT(ph)VR_	1.0779	0.98	1.0388	1.1074	0.735	0.7644	0.7742	0.727	0.000911		chlo							IPR016040; IPR008030;	NAD(P)-binding domain; NmrA-like domain;	[G]	KOG1203	Predicted dehydrogenase
GSMUA_Achr1P26790_001	198	T	"XS domain containing protein, expressed"	120.32	_ESYEEMT(ph)PR_	-0.78849	1.06	1.0388	1.0176	1.1342	1.0918	1.113	1.071	0.00639	......TP.....	nucl	regulation of gene expression; gene silencing; regulation of biological process; gene silencing by RNA; negative regulation of gene expression; regulation of macromolecule metabolic process; single-organism cellular process; regulation of metabolic process; single-organism process; negative regulation of biological process; negative regulation of metabolic process; negative regulation of macromol…						IPR005380;	XS domain;
GSMUA_Achr8P25430_001	359	S	Phototropin-2	64.82	_KQS(ph)SIER_	-0.28348	1.05	1.0395	1.029	0.5355	0.5565	0.5565	0.529	3.82e-07	...R..S......	nucl	regulation of cellular process; single organism signaling; phosphorylation; cellular response to stimulus; cellular protein metabolic process; single-organism cellular process; single-organism process; phosphorelay signal transduction system; primary metabolic process; response to stimulus; signaling; cellular metabolic process; phosphate-containing compound metabolic process; organic substance m…		nucleoside phosphate binding; phosphotransferase activity, alcohol group as acceptor; protein kinase activity; phosphotransferase activity, nitrogenous group as acceptor; signal transducer activity; organic cyclic compound binding; heterocyclic compound binding; kinase activity; catalytic activity; ribonucleotide binding; binding; purine ribonucleoside binding; phosphorelay sensor kinase activity…				IPR000719; IPR002290; IPR011993; IPR000014; IPR000700; IPR011009;	Protein kinase domain; Pleckstrin homology-like domain; PAS-associated, C-terminal; PAS domain; Protein kinase-like domain; Serine/threonine/dual specificity protein kinase, catalytic domain;
GSMUA_Achr5P10480_001	205	S	Arginine/serine-rich-splicing factor RSP40	70.552	_AS(ph)PNYGR_	-1.7135	1.04	1.04	1.0504	1.0816	1.1024	1.1336	1.06	0.0079	......SP.....	nucl			organic cyclic compound binding; heterocyclic compound binding; nucleoside phosphate binding; binding; nucleic acid binding; nucleotide binding; small molecule binding;	K12893	SFRS4_5_6; splicing factor, arginine/serine-rich 4/5/6	map05168 Herpes simplex infection; map03040 Spliceosome;	IPR000504; IPR012677;	Nucleotide-binding alpha-beta plait domain; RNA recognition motif domain;	[A]	KOG0106	Alternative splicing factor SRp55/B52/SRp75 (RRM superfamily)
GSMUA_AchrUn_randomP03990_001	299	S	Putative BUD13 homolog	95.417	_IHPQS(ph)PEAIR_	-0.39261	1.04	1.04	1.0504	0.9152	0.9256	0.936	0.887	3.51e-05	......SP.....	nucl				K13106					[S]	KOG2654	Uncharacterized conserved protein
GSMUA_Achr1P09020_001	297	S	Putative Clathrin interactor EPSIN 2	61.345	_RLSEQS(ph)IGAPPSYEEVAK_	-3.7308	1.03	1.0403	0.8858	0.7931	0.6592	0.6283	0.704	0.00737		chlo				K12471	EPN; epsin	map04144 Endocytosis;	IPR013809; IPR008942;	ENTH domain; ENTH/VHS;	[F]	KOG2056	Equilibrative nucleoside transporter protein
GSMUA_Achr4P20930_001	199	S	"tetraspanin family protein, putative, expressed"	130.57	_AANRPVEYDS(ph)DDEYIAQSSGIR_	1.0471	1.17	1.0413	1.2051	1.7316	1.6263	1.6965	1.479	0.00037	......SDD....	vacu		intrinsic to membrane; membrane; integral to membrane; membrane part;
GSMUA_Achr8P08010_001	322	S	Probable S-acyltransferase At4g24630	147.96	_DMEEEPASS(ph)PR_	0.9101	1.12	1.0416	1.0976	0.8848	0.8288	0.7952	0.77	0.00102	......SP.....	plas			cation binding; metal ion binding; zinc ion binding; transition metal ion binding; binding; ion binding;	K16675	ZDHHC14; probable palmitoyltransferase ZDHHC14 [EC:2.3.1.-]	map04391 Hippo signaling pathway - fly;	IPR001594;	Zinc finger, DHHC-type, palmitoyltransferase;	[R]	KOG1311	DHHC-type Zn-finger proteins
GSMUA_AchrUn_randomP00430_001	429	S	"Protein CHUP1, chloroplastic"	113.33	_SKDDASVSS(ph)SPTR_	0.23081	1.11	1.0434	0.9435	0.7881	0.8325	0.6993	0.749	0.00707		chlo
GSMUA_Achr2P09070_001	1040	S	"GTP binding protein, putative, expressed"	77.871	_GEEDNNPS(ph)QGNQESETEDYKR_	-0.77171	1.2	1.044	1.188	0.864	0.936	0.876	0.78	0.00504		chlo			nucleoside phosphate binding; nucleoside binding; ion binding; hydrolase activity, acting on acid anhydrides; hydrolase activity; nucleotide binding; nucleoside-triphosphatase activity; organic cyclic compound binding; heterocyclic compound binding; ribonucleoside binding; pyrophosphatase activity; catalytic activity; ribonucleotide binding; binding; GTPase activity; purine ribonucleoside binding…				IPR015894; IPR027417; IPR030386; IPR003191;	Guanylate-binding protein, C-terminal; GB1/RHD3-type guanine nucleotide-binding (G) domain; Guanylate-binding protein, N-terminal; P-loop containing nucleoside triphosphate hydrolase;	[R]	KOG2037	Guanylate-binding protein
GSMUA_Achr6P02830_001	397	S	"DUF292 domain containing protein, expressed"	118.83	_EKS(ph)EINVDLQDILAAAQAAADSAER_	1.2354	0.83	1.0458	1.1371	1.0043	1.0126	0.8466	0.95	0.331	.L.R..S......	chlo							IPR005061;	Domain of unknown function DUF292, eukaryotic;	[Z]	KOG2027	Spindle pole body protein
GSMUA_Achr8P24940_001	443	S	Casein kinase I isoform delta-like	62.463	_ATEASPGNS(ph)R_	0.17523	0.96	1.0464	0.9696	0.5952	0.5664	0.576	0.584	6.72e-05		nucl	phosphorylation; cellular protein metabolic process; primary metabolic process; cellular metabolic process; phosphate-containing compound metabolic process; organic substance metabolic process; metabolic process; protein phosphorylation; phosphorus metabolic process; cellular macromolecule metabolic process; cellular protein modification process; protein metabolic process; macromolecule metabolic…		ATP binding; nucleoside phosphate binding; phosphotransferase activity, alcohol group as acceptor; nucleoside binding; ion binding; protein kinase activity; nucleotide binding; organic cyclic compound binding; heterocyclic compound binding; ribonucleoside binding; kinase activity; catalytic activity; ribonucleotide binding; binding; purine ribonucleoside binding; protein serine/threonine kinase a…	K02218	CSNK1; casein kinase 1 [EC:2.7.11.1]	map04340 Hedgehog signaling pathway;	IPR000719; IPR002290; IPR011009;	Protein kinase domain; Protein kinase-like domain; Serine/threonine/dual specificity protein kinase, catalytic domain;	[T]	KOG1164	Casein kinase (serine/threonine/tyrosine protein kinase)
GSMUA_Achr6P07520_001	91	S	60S acidic ribosomal protein P2A	117.2	_VEEKEESDDDMGFS(ph)LFD_	0.6286	1.08	1.0476	1.0476	1.0044	1.0476	1.0692	0.983	0.229		cyto	translational elongation; cellular protein metabolic process; biosynthetic process; primary metabolic process; cellular metabolic process; organic substance biosynthetic process; cellular biosynthetic process; organic substance metabolic process; metabolic process; cellular macromolecule biosynthetic process; cellular macromolecule metabolic process; gene expression; macromolecule metabolic proce…	ribosome; organelle; intracellular organelle; intracellular non-membrane-bounded organelle; cell part; intracellular; cytoplasm; macromolecular complex; intracellular part; cell; ribonucleoprotein complex; cytoplasmic part; non-membrane-bounded organelle;	structural constituent of ribosome; structural molecule activity;						[J]	KOG3449	60S acidic ribosomal protein P2
GSMUA_Achr8P10080_001	271	S	Hypothetical protein	48.286	_ENSEDAGKDPDAGSINS(ph)SPPR_	1.1451	1.06	1.0494	0.9646	0.4346	0.5512	0.5618	0.503	0.000277		chlo	transport; cation transport; metal ion transport; ion transport; single-organism process; localization; single-organism transport; establishment of localization;		metal ion binding; cation binding; binding; ion binding;				IPR006121;	Heavy metal-associated domain, HMA;
GSMUA_Achr10P22080_001	31	S	"harpin-induced protein, putative, expressed"	92.151	_ATYYVQS(ph)PSR_	-1.9498	1.05	1.05	1.0185	0.6405	0.6195	0.672	0.62	1.42e-05	......SP.....	chlo							IPR004864;	Late embryogenesis abundant protein, LEA-14;
GSMUA_AchrUn_randomP21050_001	311	S	Putative Auxin-induced protein 5NG4	100.93	_ATTGAAS(ph)FK_	1.2988	1.04	1.0504	1.092	1.5912	1.612	1.6952	1.539	4.35e-05		vacu		intrinsic to membrane; membrane; integral to membrane; membrane part;					IPR000620;	EamA domain;
GSMUA_Achr1P25650_001	45	T	"NOI protein, nitrate-induced, putative, expressed"	96.153	_TGGNSGT(ph)PTAT(ph)PKR_	-2.9478	1.02	1.0506	1.0302	1.7544	1.8666	1.8666	1.77	1.61e-05	......TP.....	mito							IPR008700;	Pathogenic type III effector avirulence factor Avr cleavage site;
GSMUA_Achr11P12170_001	56	T	Putative uncharacterized protein	54.784	_AT(ph)ESDSNK_	1.26	1.16	1.0556	1.1716	2.3548	2.1228	2.2388	1.983	6.55e-05		chlo			protein binding; heat shock protein binding; unfolded protein binding; binding;				IPR001305;	Heat shock protein DnaJ, cysteine-rich domain;
GSMUA_AchrUn_randomP08010_001	83	S	Putative uncharacterized protein	121.42	_KSSTSVS(ph)VPSK_	1.2374	1.16	1.0556	1.16	1.8676	1.9372	1.8212	1.667	5.08e-05		chlo
GSMUA_Achr1P23740_001	10	S	"serine/threonine-protein kinase HT1, putative, expressed"	66.989	_DASSVGS(ph)SDSR_	-0.75015	1.15	1.058	1.0465	1.2075	0.943	1.058	0.986	0.431		cyto	phosphorylation; cellular protein metabolic process; primary metabolic process; cellular metabolic process; phosphate-containing compound metabolic process; organic substance metabolic process; metabolic process; protein phosphorylation; phosphorus metabolic process; cellular macromolecule metabolic process; cellular protein modification process; protein metabolic process; macromolecule metabolic…		ATP binding; nucleoside phosphate binding; phosphotransferase activity, alcohol group as acceptor; nucleoside binding; ion binding; nucleotide binding; protein kinase activity; organic cyclic compound binding; heterocyclic compound binding; ribonucleoside binding; kinase activity; catalytic activity; ribonucleotide binding; binding; purine ribonucleoside binding; purine ribonucleotide binding; an…				IPR000719; IPR002290; IPR001245; IPR011009;	Protein kinase domain; Protein kinase-like domain; Serine-threonine/tyrosine-protein kinase catalytic domain; Serine/threonine/dual specificity protein kinase, catalytic domain;	[T]	KOG0192	Tyrosine kinase specific for activated (GTP-bound) p21cdc42Hs
GSMUA_Achr4P12110_001	46	S	"pumilio-family RNA binding protein, putative, expressed"	146.58	_S(ph)GSAPPTVEGSR_	0.1946	1.08	1.0584	1.1664	0.6696	0.7344	0.756	0.654	0.000406		nucl			organic cyclic compound binding; heterocyclic compound binding; RNA binding; binding; nucleic acid binding;	K17943			IPR012940; IPR011989; IPR016024;	Armadillo-type fold; Armadillo-like helical; Nucleic acid binding NABP;	[J]	KOG1488	Translational repressor Pumilio/PUF3 and related RNA-binding proteins (Puf superfamily)
GSMUA_Achr5P14380_001	336	S	"Putative VHS and GAT domain containing protein, expressed"	106.11	_QATSVES(ph)PNR_	-0.42832	1.07	1.0593	1.0486	0.6955	0.7169	0.6955	0.663	1.46e-06	......SP.....	chlo	intracellular transport; single-organism cellular process; single-organism process; organic substance transport; protein transport; cellular localization; establishment of localization; establishment of protein localization; transport; cellular macromolecule localization; establishment of localization in cell; intracellular protein transport; protein localization; macromolecule localization; loca…	cell; intracellular; cell part;					IPR002014; IPR004152; IPR018205; IPR008942;	VHS; GAT domain; VHS subgroup; ENTH/VHS;	[U]	KOG1087	Cytosolic sorting protein GGA2/TOM1
GSMUA_Achr6P19140_001	23	S	"universal stress protein domain containing protein, putative, expressed"	138.01	_QGRPPAIEPSS(ph)PR_	-0.37829	1.07	1.0593	1.0593	0.8988	0.6527	0.8453	0.752	0.0121	......SP.....	nucl	response to stress; response to stimulus;						IPR014729; IPR006016;	Rossmann-like alpha/beta/alpha sandwich fold; UspA;
GSMUA_Achr11P07410_001	186	S	expressed protein	60.55	_S(ph)KSSFSVTSPK_	-0.81675	1	1.06	1.05	0.47	0.47	0.47	0.453	3.43e-06		chlo							IPR019448;	EEIG1/EHBP1 N-terminal domain;
GSMUA_Achr11P02530_001	523	S	U-box domain-containing protein 72	86.748	_MFGLPGDDSEEPRS(ph)PDN_	-3.5231	1.14	1.0602	1.1058	0.798	0.8892	0.912	0.786	0.00244		cyto	metabolic process; protein modification by small protein conjugation; protein ubiquitination; cellular macromolecule metabolic process; cellular protein metabolic process; cellular protein modification process; macromolecule metabolic process; protein metabolic process; protein modification by small protein conjugation or removal; macromolecule modification; protein modification process; primary …		ligase activity, forming carbon-nitrogen bonds; small conjugating protein ligase activity; catalytic activity; binding; ubiquitin-protein ligase activity; ligase activity; protein binding; acid-amino acid ligase activity;	K10599	PRPF19; pre-mRNA-processing factor 19 [EC:6.3.2.19]	map04120 Ubiquitin mediated proteolysis; map03040 Spliceosome;	IPR003613; IPR013083; IPR017986; IPR015943; IPR013915;	WD40/YVTN repeat-like-containing domain; Pre-mRNA-splicing factor 19; U box domain; WD40-repeat-containing domain; Zinc finger, RING/FYVE/PHD-type;	[R]	KOG0289	mRNA splicing factor
GSMUA_Achr11P12370_001	111	S	Nuclear cap-binding protein subunit 2	106.57	_ESGDS(ph)DDEDDDDQKR_	-1.3847	1.05	1.0605	1.05	0.7665	0.7035	0.7245	0.694	3.44e-05	......SDD....	nucl									[A]	KOG0121	Nuclear cap-binding protein complex, subunit CBP20 (RRM superfamily)
GSMUA_Achr1P02850_001	285	S	Monosaccharide-sensing protein 2	96.562	_GQSILGS(ph)AFSLLSR_	-3.2847	1.05	1.0605	0.966	0.8295	0.7455	0.798	0.771	0.00187		plas	transport; transmembrane transport; single-organism cellular process; single-organism process; localization; cellular process; establishment of localization; single-organism transport;	intrinsic to membrane; membrane; integral to membrane; membrane part;	substrate-specific transporter activity; substrate-specific transmembrane transporter activity; transmembrane transporter activity; transporter activity;				IPR020846;	Major facilitator superfamily domain;	[R]	KOG0254	Predicted transporter (major facilitator superfamily)
GSMUA_Achr4P28550_001	271	S	"RNA recognition motif containing protein, expressed"	72.59	_DRFS(ph)GDR_	-0.056948	1.05	1.0605	1.0815	0.987	1.029	1.1025	0.977	0.261		cyto			organic cyclic compound binding; heterocyclic compound binding; nucleoside phosphate binding; transition metal ion binding; binding; nucleic acid binding; ion binding; metal ion binding; cation binding; nucleotide binding; zinc ion binding; small molecule binding;	K12885	RBMX; heterogeneous nuclear ribonucleoprotein G	map03040 Spliceosome;	IPR000504; IPR012677; IPR001878;	Nucleotide-binding alpha-beta plait domain; Zinc finger, CCHC-type; RNA recognition motif domain;	[R]	KOG0118	FOG: RRM domain
GSMUA_Achr1P03990_001	213	S	Arginine/serine-rich-splicing factor RSP31	76.068	_ARS(ph)PVYDR_	0.93732	1.04	1.0608	0.988	1.04	1.0608	0.988	1	0.5	......SP.....	nucl			organic cyclic compound binding; heterocyclic compound binding; nucleoside phosphate binding; binding; nucleic acid binding; nucleotide binding; small molecule binding;	K12893	SFRS4_5_6; splicing factor, arginine/serine-rich 4/5/6	map05168 Herpes simplex infection; map03040 Spliceosome;	IPR000504; IPR012677;	Nucleotide-binding alpha-beta plait domain; RNA recognition motif domain;	[A]	KOG0106	Alternative splicing factor SRp55/B52/SRp75 (RRM superfamily)
GSMUA_Achr8P26180_001	440	S	"IQ calmodulin-binding motif family protein, putative, expressed"	67.704	_RS(ph)SFSAK_	0.036004	1.04	1.0608	1.1024	0.9464	0.8944	0.8736	0.847	0.00228	...K..S......	nucl			protein binding; binding;				IPR025064;	Domain of unknown function DUF4005;
GSMUA_Achr11P25220_001	206	S	expressed protein	168.45	_VFGSLAS(ph)LGSTPR_	1.0073	1.03	1.0609	1.0712	0.9991	0.9888	1.0609	0.964	0.108		nucl
GSMUA_Achr1P19260_001	12	S	Putative RNA-binding protein Musashi homolog 1	102.64	_SQEQDGAS(ph)PAK_	1.917	1.03	1.0609	1.0094	0.9476	0.9167	0.8961	0.89	0.00294	......SP.....	cyto			organic cyclic compound binding; heterocyclic compound binding; nucleoside phosphate binding; binding; nucleic acid binding; nucleotide binding; small molecule binding;	K12741	HNRNPA1_3; heterogeneous nuclear ribonucleoprotein A1/A3	map03040 Spliceosome;	IPR000504; IPR012677;	Nucleotide-binding alpha-beta plait domain; RNA recognition motif domain;	[R]	KOG0118	FOG: RRM domain
GSMUA_Achr6P02240_001	118	S	Putative Patatin group A-3	62.525	_IFPQGS(ph)GFLSSVR_	-0.21034	1.12	1.064	1.0752	1.5456	1.4448	1.5456	1.392	0.000176		chlo	metabolic process; primary metabolic process; single-organism metabolic process; lipid metabolic process; organic substance metabolic process;						IPR016035; IPR002641;	Patatin/Phospholipase A2-related; Acyl transferase/acyl hydrolase/lysophospholipase;	[I]	KOG0513	Ca2+-independent phospholipase A2
GSMUA_Achr5P04650_001	167	S	"tetratricopeptide repeat domain containing protein, putative, expressed"	90.718	_KPDS(ph)PTSATAGAAAYK_	1.9366	0.96	1.0656	1.1424	1.3152	1.3248	1.3728	1.267	0.00362	......SP.....	nucl			protein binding; binding;	K03255			IPR011990; IPR028275; IPR013026;	Tetratricopeptide-like helical domain; Tetratricopeptide repeat-containing domain; Clustered mitochondria protein, N-terminal;	[R]	KOG1839	Uncharacterized protein CLU1/cluA/TIF31 involved in mitochondrial morphology/distribution, also found associated with eIF-3
GSMUA_Achr5P09740_001	203	S	"Protein kinase APK1B, chloroplastic"	88.706	_TMAHSNS(ph)VGAR_	-3.1254	1.11	1.0656	1.1544	0.6993	0.7437	0.6327	0.623	0.000265		nucl	phosphorylation; cellular protein metabolic process; primary metabolic process; cellular metabolic process; phosphate-containing compound metabolic process; organic substance metabolic process; metabolic process; protein phosphorylation; phosphorus metabolic process; cellular macromolecule metabolic process; cellular protein modification process; protein metabolic process; macromolecule metabolic…		ATP binding; nucleoside phosphate binding; phosphotransferase activity, alcohol group as acceptor; nucleoside binding; ion binding; nucleotide binding; protein kinase activity; organic cyclic compound binding; heterocyclic compound binding; ribonucleoside binding; kinase activity; catalytic activity; ribonucleotide binding; binding; purine ribonucleoside binding; purine ribonucleotide binding; an…				IPR000719; IPR011009;	Protein kinase domain; Protein kinase-like domain;	[T]	KOG1187	Serine/threonine protein kinase
GSMUA_Achr9P12680_001	220	S	Putative heat shock protein HSP 90-beta-3	102.45	_EIS(ph)DDEDEEDKK_	0.32474	1.11	1.0656	1.0767	0.7659	0.7881	0.7659	0.713	1.71e-05	......SDD....	cyto	protein folding; metabolic process; response to stress; cellular protein metabolic process; cellular macromolecule metabolic process; macromolecule metabolic process; protein metabolic process; response to stimulus; primary metabolic process; cellular process; cellular metabolic process; organic substance metabolic process;		ATP binding; nucleoside phosphate binding; nucleoside binding; ion binding; protein binding; nucleotide binding; organic cyclic compound binding; heterocyclic compound binding; ribonucleoside binding; ribonucleotide binding; binding; purine ribonucleoside binding; anion binding; purine ribonucleotide binding; unfolded protein binding; adenyl ribonucleotide binding; purine nucleoside binding; aden…				IPR020568; IPR020575; IPR003594;	Histidine kinase-like ATPase, C-terminal domain; Ribosomal protein S5 domain 2-type fold; Heat shock protein Hsp90, N-terminal;	[O]	KOG0019	Molecular chaperone (HSP90 family)
GSMUA_Achr4P31340_001	212	S	Hypothetical protein	124.69	_AKVSPS(ph)AGNPEEASAGK_	1.0096	1.1	1.067	1.078	0.825	0.803	0.803	0.749	1.19e-05		cyto		organelle; intracellular membrane-bounded organelle; intracellular organelle; nucleus; cell part; intracellular; intracellular part; membrane-bounded organelle; cell;	organic cyclic compound binding; heterocyclic compound binding; DNA binding; binding; nucleic acid binding;				IPR016177; IPR001739;	DNA-binding domain; Methyl-CpG DNA binding;
GSMUA_Achr8P27770_001	40	T	"Probable alpha,alpha-trehalose-phosphate synthase [UDP-forming] 7"	107.78	_VMT(ph)VPGTLADLQEEEER_	0.74122	1.1	1.067	1.144	0.99	1.001	1.177	0.957	0.251		chlo	carbohydrate biosynthetic process; biosynthetic process; disaccharide metabolic process; oligosaccharide biosynthetic process; primary metabolic process; carbohydrate metabolic process; cellular metabolic process; organic substance biosynthetic process; cellular biosynthetic process; organic substance metabolic process; single-organism carbohydrate metabolic process; metabolic process; trehalose …		catalytic activity;	K16055	TPS; trehalose 6-phosphate synthase/phosphatase [EC:2.4.1.15 3.1.3.12]	map00500 Starch and sucrose metabolism; map01100 Metabolic pathways;	IPR001830; IPR023214; IPR003337;	HAD-like domain; Trehalose-phosphatase; Glycosyl transferase, family 20;	[G]	KOG1050	Trehalose-6-phosphate synthase component TPS1 and related subunits
GSMUA_Achr2P01870_001	461	T	"Pyruvate, phosphate dikinase, chloroplastic"	50.116	_GGM(ox)T(ph)SHAAVVAR_	-1.4715	1.16	1.0672	0.9628	0.9744	1.044	0.9976	0.945	0.196		cyto	phosphorylation; pyruvate metabolic process; metabolic process; phosphorus metabolic process; single-organism metabolic process; small molecule metabolic process; carboxylic acid metabolic process; monocarboxylic acid metabolic process; organic acid metabolic process; cellular process; cellular metabolic process; oxoacid metabolic process; phosphate-containing compound metabolic process; organic …		ATP binding; nucleoside phosphate binding; phosphotransferase activity, paired acceptors; nucleoside binding; ion binding; nucleotide binding; organic cyclic compound binding; heterocyclic compound binding; ribonucleoside binding; kinase activity; catalytic activity; ribonucleotide binding; binding; purine ribonucleoside binding; anion binding; purine ribonucleotide binding; adenyl ribonucleotide…	K01006	ppdK; pyruvate, orthophosphate dikinase [EC:2.7.9.1]	map00620 Pyruvate metabolism; map01120 Microbial metabolism in diverse environments; map01100 Metabolic pathways; map01200 Carbon metabolism; map00720 Carbon fixation pathways in prokaryotes; map00710 Carbon fixation in photosynthetic organisms;	IPR008279; IPR002192; IPR015813; IPR013816; IPR000121; IPR013815;	Pyruvate phosphate dikinase, PEP/pyruvate-binding; PEP-utilising enzyme, mobile domain; ATP-grasp fold, subdomain 2; ATP-grasp fold, subdomain 1; Pyruvate/Phosphoenolpyruvate kinase-like domain; PEP-utilising enzyme, C-terminal;
GSMUA_Achr9P12870_001	121	T	expressed protein	72.848	_SST(ph)RPSER_	0.15657	1.16	1.0672	1.1136	0.8236	0.8004	0.8236	0.733	0.000218		plas									[S]	KOG2365	Uncharacterized membrane protein
GSMUA_Achr4P30240_001	20	T	"sterol 3-beta-glucosyltransferase, putative, expressed"	110.26	_ANT(ph)MPGGTNCPER_	-0.3173	1.08	1.0692	1.0584	0.8208	0.8424	0.7884	0.764	5.87e-05		cyto	single-organism carbohydrate metabolic process; lipid glycosylation; metabolic process; lipid modification; single-organism metabolic process; cellular lipid metabolic process; carbohydrate metabolic process; primary metabolic process; cellular metabolic process; cellular process; glycosylation; lipid metabolic process; organic substance metabolic process;		transferase activity, transferring glycosyl groups; transferase activity, transferring hexosyl groups; catalytic activity; transferase activity;	K05841			IPR004276;	Glycosyltransferase family 28, N-terminal domain;	[GC]	KOG1192	UDP-glucuronosyl and UDP-glucosyl transferase
GSMUA_Achr3P12360_001	174	S	Arginine/serine-rich-splicing factor RSP40	92.939	_GPS(ph)PYNKPEQR_	0.95056	1.05	1.071	1.0395	0.714	0.693	0.6825	0.661	5.38e-06	......SP.....	nucl			organic cyclic compound binding; heterocyclic compound binding; nucleoside phosphate binding; binding; nucleic acid binding; nucleotide binding; small molecule binding;				IPR000504; IPR012677;	Nucleotide-binding alpha-beta plait domain; RNA recognition motif domain;	[A]	KOG0106	Alternative splicing factor SRp55/B52/SRp75 (RRM superfamily)
GSMUA_Achr1P20270_001	8	T	L-lactate dehydrogenase A	135.09	_VSSLT(ph)ELGFADDVHR_	-1.2249	1.04	1.0712	1.1336	1.0192	1.0296	1.0712	0.962	0.13		cyto	metabolic process; cellular carbohydrate metabolic process; oxidation-reduction process; single-organism metabolic process; primary metabolic process; carbohydrate metabolic process; cellular metabolic process; cellular process; organic substance metabolic process;	intracellular part; cell; cell part; intracellular; cytoplasm;	oxidoreductase activity, acting on CH-OH group of donors; lactate dehydrogenase activity; oxidoreductase activity, acting on the CH-OH group of donors, NAD or NADP as acceptor; L-lactate dehydrogenase activity; catalytic activity; oxidoreductase activity;	K00016	LDH; L-lactate dehydrogenase [EC:1.1.1.27]	map00620 Pyruvate metabolism; map01120 Microbial metabolism in diverse environments; map01100 Metabolic pathways; map00010 Glycolysis / Gluconeogenesis; map00270 Cysteine and methionine metabolism; map01110 Biosynthesis of secondary metabolites; map00640 Propanoate metabolism;	IPR022383; IPR016040; IPR001236; IPR015955;	Lactate dehydrogenase/glycoside hydrolase, family 4, C-terminal; NAD(P)-binding domain; Lactate/malate dehydrogenase, N-terminal; Lactate/malate dehydrogenase, C-terminal;	[C]	KOG1495	Lactate dehydrogenase
GSMUA_Achr10P13870_001	1125	S	"SH3 domain containing protein, expressed"	129.76	_FES(ph)FENPLAGR_	-1.2322	1.13	1.0735	1.1865	0.8023	0.8362	0.9492	0.763	0.00416	.L.R..S......	nucl			protein binding; binding;				IPR001452; IPR011989; IPR016024;	Armadillo-type fold; SH3 domain; Armadillo-like helical;
GSMUA_Achr6P00130_001	453	S	Transcriptional adapter ADA2	85.287	_EKGDNDGS(ph)PR_	-1.854	1.09	1.0791	1.0573	0.7848	0.7412	0.7521	0.706	2.06e-05	......SP.....	nucl			organic cyclic compound binding; heterocyclic compound binding; DNA binding; transition metal ion binding; binding; ion binding; nucleic acid binding; cation binding; metal ion binding; chromatin binding; zinc ion binding;	K11314			IPR001005; IPR009057; IPR000433; IPR017884;	Homeodomain-like; Zinc finger, ZZ-type; SANT/Myb domain; SANT domain;	[B]	KOG0457	Histone acetyltransferase complex SAGA/ADA, subunit ADA2
GSMUA_Achr5P10480_001	213	S	Arginine/serine-rich-splicing factor RSP40	59.052	_APS(ph)PYAK_	-1.2101	1.07	1.0807	1.0593	1.0593	1.0272	1.0379	0.973	0.0323	......SP.....	nucl			organic cyclic compound binding; heterocyclic compound binding; nucleoside phosphate binding; binding; nucleic acid binding; nucleotide binding; small molecule binding;	K12893	SFRS4_5_6; splicing factor, arginine/serine-rich 4/5/6	map05168 Herpes simplex infection; map03040 Spliceosome;	IPR000504; IPR012677;	Nucleotide-binding alpha-beta plait domain; RNA recognition motif domain;	[A]	KOG0106	Alternative splicing factor SRp55/B52/SRp75 (RRM superfamily)
GSMUA_Achr8P12630_001	523	S	U-box domain-containing protein 72	124.08	_IFGLPGDESEEPKS(ph)PDH_	0.61407	1.15	1.081	0.713	1.0235	0.874	0.897	0.949	0.373		cyto	metabolic process; protein modification by small protein conjugation; protein ubiquitination; cellular macromolecule metabolic process; cellular protein metabolic process; cellular protein modification process; macromolecule metabolic process; protein metabolic process; protein modification by small protein conjugation or removal; macromolecule modification; protein modification process; primary …		ligase activity, forming carbon-nitrogen bonds; small conjugating protein ligase activity; catalytic activity; binding; ubiquitin-protein ligase activity; ligase activity; protein binding; acid-amino acid ligase activity;	K10599	PRPF19; pre-mRNA-processing factor 19 [EC:6.3.2.19]	map04120 Ubiquitin mediated proteolysis; map03040 Spliceosome;	IPR003613; IPR013083; IPR017986; IPR015943; IPR013915;	WD40/YVTN repeat-like-containing domain; Pre-mRNA-splicing factor 19; U box domain; WD40-repeat-containing domain; Zinc finger, RING/FYVE/PHD-type;	[R]	KOG0289	mRNA splicing factor
GSMUA_Achr11P04170_001	286	S	Putative uncharacterized protein	70.399	_KPSS(ph)PTK_	-0.68791	1.02	1.0812	0.9486	0.6324	0.6324	0.612	0.615	0.000276	......SP.....	nucl	intracellular transport; vesicle-mediated transport; single-organism cellular process; single-organism process; organic substance transport; protein transport; cellular localization; establishment of localization; establishment of protein localization; transport; cellular macromolecule localization; establishment of localization in cell; intracellular protein transport; protein localization; macr…	transport vesicle membrane; membrane; clathrin coat of trans-Golgi network vesicle; cytoplasmic vesicle; organelle membrane; membrane-bounded vesicle; cell periphery; cytoplasmic membrane-bounded vesicle; vesicle; Golgi-associated vesicle membrane; cytoplasm; cytoplasmic vesicle part; macromolecular complex; intracellular part; vesicle coat; cell; organelle part; coated vesicle membrane; trans-Go…	structural molecule activity;
GSMUA_Achr6P08390_001	251	S	Putative Viral IAP-associated factor homolog	148.44	_FVADHEEKEDDDYS(ph)D_	0.5577	1.06	1.0812	1.007	0.6572	0.6784	0.7102	0.65	8.33e-05		nucl							IPR024253; IPR012336;	Phosducin, thioredoxin-like domain; Thioredoxin-like fold;	[T]	KOG3170	Conserved phosducin-like protein
GSMUA_Achr9P08260_001	7	S	Putative Probable gibberellin receptor GID1L3	93.928	_ASS(ph)LASGGR_	0.82721	1.02	1.0812	1.1118	1.0404	1.1118	1.0914	1.01	0.391	...K..S......	chlo	metabolic process;		hydrolase activity; catalytic activity;				IPR029058; IPR013094;	Alpha/Beta hydrolase fold; Alpha/beta hydrolase fold-3;	[V]	KOG1515	Arylacetamide deacetylase
GSMUA_Achr4P16070_001	153	S	Sucrose-phosphate synthase	139.95	_NFS(ph)DIQSWSDDEKER_	-1.8831	1.05	1.0815	1.071	1.008	1.0185	1.0185	0.951	0.00304	.L.R..S......	nucl	single-organism carbohydrate metabolic process; metabolic process; sucrose metabolic process; cellular carbohydrate metabolic process; biosynthetic process; oligosaccharide metabolic process; disaccharide metabolic process; carbohydrate metabolic process; primary metabolic process; cellular metabolic process; cellular process; organic substance metabolic process;		transferase activity, transferring hexosyl groups; catalytic activity; sucrose-phosphate synthase activity; UDP-glucosyltransferase activity; UDP-glycosyltransferase activity; glucosyltransferase activity; transferase activity, transferring glycosyl groups; transferase activity;	K00696	E2.4.1.14; sucrose-phosphate synthase [EC:2.4.1.14]	map00500 Starch and sucrose metabolism; map01100 Metabolic pathways;	IPR006380; IPR001296; IPR028098;	Glycosyltransferase subfamily 4, N-terminal domain; Sucrose-phosphate synthase; Glycosyl transferase, family 1;	[M]	KOG0853	Glycosyltransferase
GSMUA_Achr9P24640_001	6	S	Putative WD repeat-containing protein 48	94.911	_VAS(ph)AGNTSNS(ph)TRPR_	-1.9882	1.05	1.0815	1.0605	0.882	0.798	0.8715	0.799	0.000794		nucl			protein binding; binding;	K15361	WDR48; WD repeat-containing protein 48	map03460 Fanconi anemia pathway;	IPR017986; IPR015943;	WD40/YVTN repeat-like-containing domain; WD40-repeat-containing domain;	[S]	KOG0308	Conserved WD40 repeat-containing protein
GSMUA_Achr4P11610_001	49	S	Transcription factor HBP-1a	76.943	_NNS(ph)EPGK_	0.28977	1.14	1.083	1.083	0.7182	0.741	0.7296	0.662	2.5e-05	...K..S......	nucl	regulation of cellular process; cellular aromatic compound metabolic process; regulation of macromolecule metabolic process; regulation of nucleobase-containing compound metabolic process; biosynthetic process; cellular metabolic process; organic substance metabolic process; regulation of RNA biosynthetic process; metabolic process; heterocycle metabolic process; nucleobase-containing compound me…	organelle; intracellular membrane-bounded organelle; intracellular organelle; nucleus; cell part; intracellular; intracellular part; membrane-bounded organelle; cell;	organic cyclic compound binding; heterocyclic compound binding; DNA binding; binding; nucleic acid binding transcription factor activity; nucleic acid binding; sequence-specific DNA binding; sequence-specific DNA binding transcription factor activity;	K09060			IPR004827; IPR012900;	Basic-leucine zipper domain; G-box binding, MFMR;
GSMUA_Achr9P21780_001	113	S	Hypothetical protein	68.42	_ENPPAS(ph)PEDR_	1.0034	1.14	1.083	1.2312	1.2882	1.368	1.2996	1.145	0.0142	......SP.....	chlo
GSMUA_Achr9P13990_001	112	S	60S acidic ribosomal protein P3	106.42	_KEEKEES(ph)DDDMGFSLFD_	-1.2731	1.12	1.0864	1.0864	1.1424	1.1088	1.12	1.024	0.0775	......SDD....	chlo	translational elongation; cellular protein metabolic process; biosynthetic process; primary metabolic process; cellular metabolic process; organic substance biosynthetic process; cellular biosynthetic process; organic substance metabolic process; metabolic process; cellular macromolecule biosynthetic process; cellular macromolecule metabolic process; gene expression; macromolecule metabolic proce…	ribosome; organelle; intracellular organelle; intracellular non-membrane-bounded organelle; cell part; intracellular; cytoplasm; macromolecular complex; intracellular part; cell; ribonucleoprotein complex; cytoplasmic part; non-membrane-bounded organelle;	structural constituent of ribosome; structural molecule activity;	K02942	RP-LP1; large subunit ribosomal protein LP1	map03010 Ribosome;
GSMUA_Achr11P04050_001	1423	S	"beige/BEACH domain containing protein, expressed"	90.919	_DTS(ph)LFER_	-1.6137	1.11	1.0878	1.0878	1.1433	1.1655	1.1988	1.068	0.00701	.L.R..S......	cyto			protein binding; binding;				IPR000409; IPR017986; IPR015943; IPR023362; IPR013320;	WD40/YVTN repeat-like-containing domain; PH-BEACH domain; BEACH domain; WD40-repeat-containing domain; Concanavalin A-like lectin/glucanase domain;	[U]	KOG1787	Kinase A-anchor protein Neurobeachin and related BEACH and WD40 repeat proteins
GSMUA_Achr2P18050_001	457	S	"VHS and GAT domain containing protein, expressed"	106.71	_KPPVVQSEPVPAMIPVAVEPDES(ph)PR_	-0.53583	1.11	1.0878	0.999	0.9879	1.0434	0.999	0.948	0.109	......SP.....	chlo	intracellular transport; single-organism cellular process; single-organism process; organic substance transport; protein transport; cellular localization; establishment of localization; establishment of protein localization; transport; cellular macromolecule localization; establishment of localization in cell; intracellular protein transport; protein localization; macromolecule localization; loca…	cell; intracellular; cell part;					IPR002014; IPR004152; IPR018205; IPR008942;	VHS; GAT domain; VHS subgroup; ENTH/VHS;	[U]	KOG1087	Cytosolic sorting protein GGA2/TOM1
GSMUA_Achr11P19480_001	415	S	expressed protein	80.412	_DNEGS(ph)QGKPEASAIVYK_	0.17252	1.1	1.089	1.023	0.759	0.77	0.759	0.712	0.000112		nucl							IPR004043;	LCCL domain;	[S]	KOG4843	Uncharacterized conserved protein
GSMUA_Achr2P18050_001	320	T	"VHS and GAT domain containing protein, expressed"	145.04	_DNESLAPIFT(ph)PPR_	4.3212	0.99	1.089	1.0791	1.0197	0.9306	0.9702	0.925	0.0617	......TP.....	chlo	intracellular transport; single-organism cellular process; single-organism process; organic substance transport; protein transport; cellular localization; establishment of localization; establishment of protein localization; transport; cellular macromolecule localization; establishment of localization in cell; intracellular protein transport; protein localization; macromolecule localization; loca…	cell; intracellular; cell part;					IPR002014; IPR004152; IPR018205; IPR008942;	VHS; GAT domain; VHS subgroup; ENTH/VHS;	[U]	KOG1087	Cytosolic sorting protein GGA2/TOM1
GSMUA_Achr9P29190_001	284	S	"phosphoglycerate mutase, putative, expressed"	103.13	_NSS(ph)SNSVQDR_	-0.38242	0.9	1.089	0.981	0.522	0.576	0.567	0.561	0.000804	.L.R..S......	nucl									[G]	KOG0234	Fructose-6-phosphate 2-kinase/fructose-2,6-biphosphatase
GSMUA_AchrUn_randomP08010_001	70	S	Putative uncharacterized protein	114.5	_S(ph)TATGSR_	-0.30103	1.1	1.089	1.078	2.288	2.387	2.211	2.108	9.72e-06		chlo
GSMUA_Achr6P04950_001	27	S	Putative Far upstream element-binding protein 1	131.82	_KFDDPAAGAGPS(ph)PPAR_	0.15834	1.09	1.09	1.1009	0.9156	0.9156	0.6431	0.754	0.0208	......SP.....	nucl			organic cyclic compound binding; heterocyclic compound binding; RNA binding; binding; nucleic acid binding;	K13210			IPR004087; IPR004088;	K Homology domain; K Homology domain, type 1;
GSMUA_AchrUn_randomP20650_001	80	S	"RNA recognition motif containing protein, putative, expressed"	109.16	_ASS(ph)IETGTK_	1.5809	1.09	1.09	1.0573	1.8639	1.9184	1.9402	1.768	2.54e-06	...R..S......	nucl			organic cyclic compound binding; heterocyclic compound binding; nucleoside phosphate binding; binding; nucleic acid binding; nucleotide binding; small molecule binding;	K12881	THOC4; THO complex subunit 4	map03015 mRNA surveillance pathway; map03013 RNA transport; map05168 Herpes simplex infection; map03040 Spliceosome;	IPR000504; IPR012677;	Nucleotide-binding alpha-beta plait domain; RNA recognition motif domain;	[A]	KOG0533	RRM motif-containing protein
GSMUA_Achr10P11010_001	619	S	ATP-dependent Clp protease ATP-binding subunit ClpX	65.248	_DRPVLEGVEVES(ph)EGESEDASR_	1.0427	1.08	1.0908	1.1232	0.8532	0.918	0.8316	0.79	0.000682		chlo	protein folding; metabolic process; cellular protein metabolic process; cellular macromolecule metabolic process; macromolecule metabolic process; protein metabolic process; primary metabolic process; cellular process; cellular metabolic process; organic substance metabolic process;		ATP binding; nucleoside phosphate binding; nucleoside binding; ion binding; protein binding; nucleotide binding; organic cyclic compound binding; heterocyclic compound binding; ribonucleoside binding; ribonucleotide binding; binding; purine ribonucleoside binding; anion binding; purine ribonucleotide binding; unfolded protein binding; adenyl ribonucleotide binding; purine nucleoside binding; aden…	K03544	clpX; ATP-dependent Clp protease ATP-binding subunit ClpX	map04112 Cell cycle - Caulobacter;	IPR019489; IPR003593; IPR003959; IPR027417;	AAA+ ATPase domain; Clp ATPase, C-terminal; ATPase, AAA-type, core; P-loop containing nucleoside triphosphate hydrolase;
GSMUA_Achr11P12030_001	134	S	Abscisic stress ripening	79.875	_NEAEEAS(ph)GKK_	0.71327	1.08	1.0908	1.0584	2.9592	3.078	3.1212	2.836	1.16e-06		mito	response to stress; response to stimulus;
GSMUA_Achr10P26860_001	127	S	14-3-3 protein 4	39.937	_KES(ph)GDDQ_	-1.2626	1.06	1.0918	1.0176	0.795	0.8374	0.8692	0.789	0.000925		plas			protein domain specific binding; protein binding; binding;				IPR023410;	14-3-3 domain;	[O]	KOG0841	Multifunctional chaperone (14-3-3 family)
GSMUA_Achr11P25220_001	218	S	expressed protein	58.889	_LT(ph)PPGS(ph)PPRR_	-0.24758	1.03	1.0918	0.9373	0.9682	0.9476	0.9579	0.939	0.122	......SP.....	nucl
GSMUA_Achr7P27630_001	1199	S	Putative Predicted protein	96.016	_KQGEDDPVS(ph)DDENQGNR_	-0.35335	1.03	1.0918	1.1227	0.6592	0.721	0.6592	0.629	0.00015	......SDD....	nucl							IPR007854;	Pre-mRNA polyadenylation factor Fip1;	[A]	KOG1049	Polyadenylation factor I complex, subunit FIP1
GSMUA_Achr9P10970_001	954	T	Plasma membrane ATPase 1	67.136	_GLDIGTIQQSYT(ph)V_	0.91663	0.91	1.092	0.9646	0.9555	1.0465	1.1375	1.058	0.243		plas	nucleoside metabolic process; purine nucleoside metabolic process; purine ribonucleoside monophosphate metabolic process; nucleotide metabolic process; purine ribonucleoside biosynthetic process; nucleoside biosynthetic process; biosynthetic process; ribonucleoside monophosphate biosynthetic process; cellular metabolic process; phosphate-containing compound metabolic process; ribose phosphate bio…	intrinsic to membrane; membrane; integral to membrane; membrane part;	nucleoside phosphate binding; ion binding; hydrolase activity, acting on acid anhydrides; hydrolase activity; nucleotide binding; nucleoside-triphosphatase activity; ATPase activity; heterocyclic compound binding; organic cyclic compound binding; pyrophosphatase activity; catalytic activity; binding; metal ion binding; cation binding; hydrolase activity, acting on acid anhydrides, in phosphorus-c…	K01535	E3.6.3.6; H+-transporting ATPase [EC:3.6.3.6]	map00190 Oxidative phosphorylation;	IPR004014; IPR023298; IPR023299; IPR008250; IPR023214;	HAD-like domain; Cation-transporting P-type ATPase, N-terminal; P-type ATPase, cytoplasmic domain N; P-type ATPase, A domain; P-type ATPase, transmembrane domain;	[P]	KOG0205	Plasma membrane H+-transporting ATPase
GSMUA_Achr6P07520_001	84	S	60S acidic ribosomal protein P2A	84.166	_VEEKEES(ph)DDDM(ox)GFSLFD_	2.9852	1.15	1.0925	1.1845	1.1155	1.173	1.127	0.997	0.455	......SDD....	cyto	translational elongation; cellular protein metabolic process; biosynthetic process; primary metabolic process; cellular metabolic process; organic substance biosynthetic process; cellular biosynthetic process; organic substance metabolic process; metabolic process; cellular macromolecule biosynthetic process; cellular macromolecule metabolic process; gene expression; macromolecule metabolic proce…	ribosome; organelle; intracellular organelle; intracellular non-membrane-bounded organelle; cell part; intracellular; cytoplasm; macromolecular complex; intracellular part; cell; ribonucleoprotein complex; cytoplasmic part; non-membrane-bounded organelle;	structural constituent of ribosome; structural molecule activity;						[J]	KOG3449	60S acidic ribosomal protein P2
GSMUA_Achr3P21520_001	25	S	Pto-interacting protein 1	66.104	_S(ph)PTNDADGHK_	-0.37626	1.19	1.0948	1.2614	0.9758	0.9282	0.9758	0.812	0.00597	......SP.....	chlo	phosphorylation; cellular protein metabolic process; primary metabolic process; cellular metabolic process; phosphate-containing compound metabolic process; organic substance metabolic process; metabolic process; protein phosphorylation; phosphorus metabolic process; cellular macromolecule metabolic process; cellular protein modification process; protein metabolic process; macromolecule metabolic…		ATP binding; nucleoside phosphate binding; phosphotransferase activity, alcohol group as acceptor; nucleoside binding; ion binding; protein tyrosine kinase activity; nucleotide binding; protein kinase activity; organic cyclic compound binding; heterocyclic compound binding; ribonucleoside binding; kinase activity; catalytic activity; ribonucleotide binding; binding; purine ribonucleoside binding;…				IPR000719; IPR020635; IPR001245; IPR011009;	Protein kinase domain; Tyrosine-protein kinase, catalytic domain; Protein kinase-like domain; Serine-threonine/tyrosine-protein kinase catalytic domain;	[T]	KOG1187	Serine/threonine protein kinase
GSMUA_Achr6P12350_001	2053	S	Putative E3 ubiquitin-protein ligase UPL1	111.11	_FEALETTS(ph)QPDHAEVVADQR_	-0.65832	1.13	1.0961	1.1639	1.2204	1.1413	1.2995	1.08	0.0715		plas			ligase activity, forming carbon-nitrogen bonds; small conjugating protein ligase activity; catalytic activity; binding; ubiquitin-protein ligase activity; ligase activity; protein binding; acid-amino acid ligase activity;	K10592	HUWE1; E3 ubiquitin-protein ligase HUWE1 [EC:6.3.2.19]	map04120 Ubiquitin mediated proteolysis;	IPR000449; IPR025527; IPR011989; IPR015940; IPR010314; IPR000569; IPR010309; IPR016024; IPR009060;	E3 ubiquitin ligase, domain of unknown function DUF908; Ubiquitin-associated/translation elongation factor EF1B, N-terminal, eukaryote; Armadillo-type fold; E3 ubiquitin ligase, domain of unknown function DUF913; HECT; UBA-like; Armadillo-like helical; Domain of unknown function DUF4414; Ubiquitin-associated domain/translation elongation factor EF-Ts, N-terminal;	[OK]	KOG0939	E3 ubiquitin-protein ligase/Putative upstream regulatory element binding protein
GSMUA_Achr10P18920_001	72	S	expressed protein	71.933	_AS(ph)LGNDDELR_	-0.4513	1.12	1.0976	1.0752	1.0976	1.0304	1.1536	0.997	0.463		nucl
GSMUA_Achr7P19690_001	146	T	Eukaryotic initiation factor 4A-1	142.76	_VHACVGGT(ph)SVR_	-0.44325	1.12	1.0976	1.0416	0.728	0.7168	0.7056	0.66	5.36e-05		cyto			ATP binding; nucleoside phosphate binding; nucleoside binding; ion binding; nucleotide binding; organic cyclic compound binding; heterocyclic compound binding; ribonucleoside binding; ribonucleotide binding; binding; nucleic acid binding; purine ribonucleoside binding; anion binding; purine ribonucleotide binding; adenyl ribonucleotide binding; purine nucleoside binding; adenyl nucleotide binding…				IPR011545; IPR014014; IPR014001; IPR027417; IPR001650;	Helicase, C-terminal; Helicase superfamily 1/2, ATP-binding domain; RNA helicase, DEAD-box type, Q motif; DEAD/DEAH box helicase domain; P-loop containing nucleoside triphosphate hydrolase;	[J]	KOG0327	Translation initiation factor 4F, helicase subunit (eIF-4A) and related helicases
GSMUA_Achr4P13770_001	29	S	Chaperone protein dnaJ 15	78.939	_DSS(ph)DQDIK_	0.23333	1.01	1.1009	1.1211	0.707	0.6666	0.6767	0.634	0.000204	...K..S......	chlo							IPR001623;	DnaJ domain;	[O]	KOG0713	Molecular chaperone (DnaJ superfamily)
GSMUA_Achr4P14670_001	174	S	BEL1-like homeodomain protein 4	68.626	_ESETS(ph)QQR_	1.9553	1.08	1.1016	0.8208	0.6156	0.54	0.4428	0.532	0.00526		nucl	regulation of cellular process; regulation of gene expression; regulation of transcription, DNA-dependent; regulation of cellular biosynthetic process; regulation of primary metabolic process; regulation of macromolecule metabolic process; regulation of nucleobase-containing compound metabolic process; regulation of macromolecule biosynthetic process; regulation of cellular metabolic process; reg…		organic cyclic compound binding; heterocyclic compound binding; DNA binding; binding; nucleic acid binding;				IPR001356; IPR009057; IPR008422; IPR006563;	Homeobox KN domain; Homeodomain-like; POX domain; Homeobox domain;	[K]	KOG0773	Transcription factor MEIS1 and related HOX domain proteins
GSMUA_Achr8P04700_001	59	S	ABC transporter G family member 22	81.099	_TVGTS(ph)PGR_	2.4371	1.03	1.1021	1.1536	1.1536	1.1742	1.0918	1.041	0.182	......SP.....	plas		membrane;	ATP binding; nucleoside phosphate binding; nucleoside binding; ion binding; hydrolase activity, acting on acid anhydrides; hydrolase activity; nucleotide binding; nucleoside-triphosphatase activity; ATPase activity; organic cyclic compound binding; heterocyclic compound binding; ribonucleoside binding; pyrophosphatase activity; catalytic activity; ribonucleotide binding; binding; purine ribonucle…				IPR003593; IPR003439; IPR027417; IPR013525;	AAA+ ATPase domain; ABC transporter-like; ABC-2 type transporter; P-loop containing nucleoside triphosphate hydrolase;	[Q]	KOG0061	Transporter, ABC superfamily (Breast cancer resistance protein)
GSMUA_Achr4P31270_001	10	T	Glutamate decarboxylase 1	211.2	_IASET(ph)DVSIQHTFASR_	-3.4979	0.96	1.104	1.0176	0.7872	0.6912	0.7392	0.72	0.00228		cyto	glutamine family amino acid metabolic process; dicarboxylic acid metabolic process; small molecule metabolic process; nitrogen compound metabolic process; primary metabolic process; alpha-amino acid metabolic process; cellular metabolic process; organic substance metabolic process; metabolic process; cellular amino acid metabolic process; single-organism metabolic process; carboxylic acid metabol…		glutamate decarboxylase activity; catalytic activity; binding; carbon-carbon lyase activity; ion binding; carboxy-lyase activity; lyase activity; anion binding; cofactor binding; pyridoxal phosphate binding;	K01580	E4.1.1.15; glutamate decarboxylase [EC:4.1.1.15]	map01100 Metabolic pathways; map00430 Taurine and hypotaurine metabolism; map04940 Type I diabetes mellitus; map00650 Butanoate metabolism; map00410 beta-Alanine metabolism; map01110 Biosynthesis of secondary metabolites; map04727 GABAergic synapse; map00250 Alanine, aspartate and glutamate metabolism;	IPR015424; IPR015421;	Pyridoxal phosphate-dependent transferase; Pyridoxal phosphate-dependent transferase, major region, subdomain 1;
GSMUA_Achr4P25770_001	135	S	"heavy metal-associated domain containing protein, expressed"	146.23	_ASS(ph)TEVK_	0.12474	1.2	1.104	1.152	0.972	0.936	0.936	0.823	0.00125	.L.R..S......	chlo	transport; cation transport; metal ion transport; ion transport; single-organism process; localization; single-organism transport; establishment of localization;		metal ion binding; cation binding; binding; ion binding;				IPR006121;	Heavy metal-associated domain, HMA;	[P]	KOG1603	Copper chaperone
GSMUA_Achr7P04950_001	127	S	Uncharacterized membrane protein At1g16860	48.527	_KVS(ph)GSLDSTK_	1.1084	1.14	1.1058	1.1742	0.4446	0.456	0.3876	0.377	8.16e-06	...R..S......	plas
GSMUA_Achr8P10960_001	57	S	Putative RanBP2-type zinc finger protein At1g67325	72.276	_PSAS(ph)PNSR_	0.72875	1.14	1.1058	1.0146	0.8094	0.8436	0.7752	0.745	0.0014	......SP.....	nucl			cation binding; metal ion binding; zinc ion binding; transition metal ion binding; binding; ion binding;				IPR001876;	Zinc finger, RanBP2-type;	[R]	KOG1995	Conserved Zn-finger protein
GSMUA_Achr1P19880_001	9	S	Ubiquitin-conjugating enzyme E2 variant 1C	86.016	_TLGGSGGS(ph)GVVVPR_	0.31205	0.9	1.107	0.9	2.439	2.457	2.313	2.48	3.22e-05		cyto				K10704			IPR016135; IPR000608;	Ubiquitin-conjugating enzyme E2; Ubiquitin-conjugating enzyme/RWD-like;	[O]	KOG0896	Ubiquitin-conjugating enzyme E2
GSMUA_Achr1P23920_001	66	S	Putative Guanine nucleotide-binding protein alpha-2 subunit	89.462	_VDPVDLIPTAEPVLGS(ph)HR_	-2.0489	1.13	1.1074	1.0735	1.1187	1.13	1.1978	1.041	0.101		nucl	G-protein coupled receptor signaling pathway; regulation of cellular process; single organism signaling; cellular response to stimulus; signal transduction; regulation of biological process; cell communication; cell surface receptor signaling pathway; single-organism cellular process; single-organism process; response to stimulus; signaling; cellular process; biological regulation;		nucleoside phosphate binding; G-protein beta/gamma-subunit complex binding; hydrolase activity, acting on acid anhydrides; hydrolase activity; protein binding; nucleotide binding; nucleoside-triphosphatase activity; signal transducer activity; heterocyclic compound binding; organic cyclic compound binding; molecular transducer activity; pyrophosphatase activity; catalytic activity; binding; GTPas…				IPR027417; IPR011011; IPR011025;	G protein alpha subunit, helical insertion; Zinc finger, FYVE/PHD-type; P-loop containing nucleoside triphosphate hydrolase;	[DT]	KOG0082	G-protein alpha subunit (small G protein superfamily)
GSMUA_Achr8P34280_001	184	S	"RNA recognition motif containing protein, expressed"	74.962	_NDYSS(ph)PQK_	3.12	1.13	1.1074	1.1413	1.921	2.034	2.0227	1.769	1.02e-05	......SP.....	nucl			organic cyclic compound binding; heterocyclic compound binding; nucleoside phosphate binding; binding; nucleic acid binding; nucleotide binding; small molecule binding;	K12900	FUSIP1; FUS-interacting serine-arginine-rich protein 1	map03040 Spliceosome;	IPR000504; IPR012677;	Nucleotide-binding alpha-beta plait domain; RNA recognition motif domain;	[R]	KOG0118	FOG: RRM domain
GSMUA_Achr3P17820_001	243	S	Putative Protein IQ-DOMAIN 1	57.175	_ALAYAFS(ph)HQWK_	-2.752	1.1	1.111	1.056	0.858	0.781	0.847	0.761	0.000445		nucl			protein binding; binding;				IPR025064;	Domain of unknown function DUF4005;
GSMUA_Achr6P10330_001	231	S	40S ribosomal protein S6	134.59	_RSES(ph)LAK_	0.53118	1.01	1.111	1.0504	0.9292	0.9494	0.9595	0.895	0.0112	...R..S......	nucl	cellular protein metabolic process; biosynthetic process; primary metabolic process; cellular metabolic process; organic substance biosynthetic process; cellular biosynthetic process; organic substance metabolic process; metabolic process; cellular macromolecule biosynthetic process; cellular macromolecule metabolic process; gene expression; macromolecule metabolic process; protein metabolic proc…	ribosome; organelle; intracellular organelle; intracellular non-membrane-bounded organelle; cell part; intracellular; cytoplasm; macromolecular complex; intracellular part; cell; ribonucleoprotein complex; cytoplasmic part; non-membrane-bounded organelle;	structural constituent of ribosome; structural molecule activity;	K02991	RP-S6e; small subunit ribosomal protein S6e	map05205 Proteoglycans in cancer; map04150 mTOR signaling pathway; map03010 Ribosome; map04066 HIF-1 signaling pathway; map04151 PI3K-Akt signaling pathway; map04910 Insulin signaling pathway;			[J]	KOG1646	40S ribosomal protein S6
GSMUA_Achr3P04290_001	1560	S	expressed protein	50.404	_DFSSSAGREDS(ph)DDEPISTWK_	1.3131	1.17	1.1115	1.1232	0.9828	0.8892	0.9945	0.842	0.0045	...R..S......	nucl			binding;	K11267			IPR011989; IPR016024;	Armadillo-type fold; Armadillo-like helical;	[D]	KOG1525	Sister chromatid cohesion complex Cohesin, subunit PDS5
GSMUA_Achr7P01310_001	210	T	Hypothetical protein	85.536	_AIET(ph)SEDEKPK_	-1.0643	1.09	1.1118	1.1445	1.0028	1.0246	1.0355	0.915	0.00349		nucl		organelle; intracellular membrane-bounded organelle; intracellular organelle; nucleus; cell part; intracellular; intracellular part; membrane-bounded organelle; cell;	organic cyclic compound binding; heterocyclic compound binding; DNA binding; binding; nucleic acid binding;				IPR016177; IPR001739;	DNA-binding domain; Methyl-CpG DNA binding;
GSMUA_Achr7P20550_001	384	S	Pyrophosphate--fructose 6-phosphate 1-phosphotransferase subunit alpha	82.517	_QLLLHPES(ph)DDSAQLSQIETEK_	1.1953	1.09	1.1118	1.0246	0.6976	0.8284	0.6322	0.669	0.00246	......SDD....	cyto	monosaccharide catabolic process; single-organism carbohydrate catabolic process; glycolysis; primary metabolic process; carbohydrate metabolic process; cellular metabolic process; carbohydrate catabolic process; organic substance metabolic process; glucose metabolic process; single-organism carbohydrate metabolic process; organic substance catabolic process; metabolic process; glucose catabolic …		6-phosphofructokinase activity; ATP binding; nucleoside phosphate binding; phosphotransferase activity, alcohol group as acceptor; diphosphate-fructose-6-phosphate 1-phosphotransferase activity; nucleoside binding; ion binding; nucleotide binding; organic cyclic compound binding; heterocyclic compound binding; ribonucleoside binding; carbohydrate kinase activity; kinase activity; ribonucleotide b…	K00895	E2.7.1.90; pyrophosphate--fructose-6-phosphate 1-phosphotransferase [EC:2.7.1.90]	map00051 Fructose and mannose metabolism;	IPR013981; IPR000023;	Phosphofructokinase domain; Pyrophosphate-dependent phosphofructokinase, alpha-helical domain;	[G]	KOG2440	Pyrophosphate-dependent phosphofructo-1-kinase
GSMUA_Achr2P22100_001	114	T	"SAP domain containing protein, expressed"	75.229	_DAFQPT(ph)PR_	1.216	1.03	1.1124	1.0712	1.133	1.1536	1.0815	1.048	0.0915	......TP.....	nucl			organic cyclic compound binding; heterocyclic compound binding; nucleotide binding; nucleoside phosphate binding; binding; small molecule binding;	K12875	ACIN1; apoptotic chromatin condensation inducer in the nucleus	map03015 mRNA surveillance pathway; map03013 RNA transport; map03040 Spliceosome;	IPR012677;	Nucleotide-binding alpha-beta plait domain;
GSMUA_Achr1P24200_001	590	T	Beta-adaptin-like protein C	174.19	_SAT(ph)PRPDEDDYADGGETR_	-0.066137	1.06	1.113	1.1236	0.8586	0.795	0.848	0.759	0.000339	......TP.....	cyto	intracellular transport; vesicle-mediated transport; single-organism cellular process; single-organism process; organic substance transport; protein transport; cellular localization; establishment of localization; establishment of protein localization; transport; cellular macromolecule localization; establishment of localization in cell; intracellular protein transport; protein localization; macr…	membrane; AP-type membrane coat adaptor complex; membrane part; cell part; intracellular; clathrin adaptor complex; coated membrane; cytoplasm; clathrin coat; macromolecular complex; intracellular part; membrane coat; protein complex; cell; cytoplasmic part;	substrate-specific transporter activity; protein transporter activity; binding; transporter activity;	K12392	AP1B1; AP-1 complex subunit beta-1	map04142 Lysosome;	IPR008152; IPR011989; IPR002553; IPR013037; IPR015151; IPR012295; IPR016024; IPR009028; IPR013041;	Beta-adaptin appendage, C-terminal subdomain; Armadillo-type fold; Clathrin adaptor, alpha/beta/gamma-adaptin, appendage, Ig-like subdomain; Clathrin/coatomer adaptor, adaptin-like, N-terminal; Clathrin adaptor, beta-adaptin, appendage, Ig-like subdomain; Coatomer/calthrin adaptor appendage, C-terminal subdomain; Armadillo-like helical; Coatomer/clathrin adaptor appendage, Ig-like subdomain; Beta…	[U]	KOG1061	Vesicle coat complex AP-1/AP-2/AP-4, beta subunit
GSMUA_Achr4P00710_001	315	S	"zinc ion binding protein, putative, expressed"	165.3	_QDS(ph)NLQNQEVDTQNTLEVTHGDK_	-1.4859	1.05	1.113	1.0605	0.945	0.9555	0.945	0.883	0.00156	.L.R..S......	nucl									[S]	KOG4765	Uncharacterized conserved protein
GSMUA_Achr6P26070_001	142	S	"protein phosphatase inhibitor 2 containing protein, expressed"	93.166	_AKS(ph)LVDEDEEDNSGGETGK_	0.38466	1.05	1.113	1.113	0.6615	0.6195	0.609	0.577	3.14e-05	.L.R..S......	chlo	regulation of cellular process; regulation of phosphorus metabolic process; regulation of phosphoprotein phosphatase activity; regulation of phosphatase activity; regulation of signaling; regulation of cellular metabolic process; regulation of biological process; regulation of cell communication; regulation of hydrolase activity; regulation of catalytic activity; regulation of response to stimulu…		protein phosphatase inhibitor activity; enzyme regulator activity; enzyme inhibitor activity; phosphatase inhibitor activity; phosphatase regulator activity; protein phosphatase regulator activity;	K16833
GSMUA_Achr10P10070_001	155	S	Calmodulin-related protein	42.083	_RPGEGS(ph)DSK_	-1.4891	1.18	1.121	0.9794	1.4396	1.4042	1.4514	1.309	0.00262		nucl			cation binding; metal ion binding; calcium ion binding; binding; ion binding;				IPR011992; IPR002048;	EF-hand domain; EF-hand domain pair;	[T]	KOG0027	Calmodulin and related proteins (EF-Hand superfamily)
GSMUA_AchrUn_randomP04720_001	199	S	"tetraspanin family protein, putative, expressed"	132.72	_AANRPAEYDS(ph)DDEYIAPR_	-0.49978	1.18	1.121	1.0738	1.475	1.7346	1.6166	1.43	0.00198	......SDD....	vacu		intrinsic to membrane; membrane; integral to membrane; membrane part;
GSMUA_Achr10P30280_001	18	S	Putative uncharacterized protein	113.29	_TGSDGGHS(ph)PDVAPR_	-1.1113	1.11	1.1211	1.1322	1.1544	1.1433	1.0878	1.007	0.374	......SP.....	nucl							IPR004182;	GRAM domain;
GSMUA_AchrUn_randomP00430_001	430	S	"Protein CHUP1, chloroplastic"	129.05	_SKDDASVSSS(ph)PTR_	-0.41775	1.11	1.1211	1.0989	0.8769	0.8769	0.8991	0.797	1.05e-05	......SP.....	chlo
GSMUA_Achr1P02850_001	345	S	Monosaccharide-sensing protein 2	51.073	_WS(ph)EEEIQDGKK_	1.9508	1.1	1.122	1.122	1.056	1.012	0.99	0.914	0.00503		plas	transport; transmembrane transport; single-organism cellular process; single-organism process; localization; cellular process; establishment of localization; single-organism transport;	intrinsic to membrane; membrane; integral to membrane; membrane part;	substrate-specific transporter activity; substrate-specific transmembrane transporter activity; transmembrane transporter activity; transporter activity;				IPR020846;	Major facilitator superfamily domain;	[R]	KOG0254	Predicted transporter (major facilitator superfamily)
GSMUA_Achr6P36520_001	691	S	"zinc finger family protein, putative, expressed"	69.65	_S(ph)FPAGPKPR_	0.23933	1.1	1.122	1.078	0.968	0.99	0.935	0.877	0.00133		chlo			cation binding; metal ion binding; protein binding; zinc ion binding; transition metal ion binding; binding; ion binding;				IPR001841; IPR013083; IPR002035;	von Willebrand factor, type A; Zinc finger, RING-type; Zinc finger, RING/FYVE/PHD-type;
KMMuB_chr6_G15085	53	T	glycine-rich protein	54.539	_LDT(ph)TAPAK_	-0.13622	1.1	1.122	1.056	1.804	1.958	2.035	1.768	0.000143		extr
GSMUA_Achr8P16860_001	97	S	Actin-related protein 4	53.168	_DSDSMYDS(ph)ENADK_	-2.0272	0.87	1.1223	1.0788	0.8439	0.7656	0.8178	0.79	0.0287		plas				K11340					[Z]	KOG0679	Actin-related protein - Arp4p/Act3p
GSMUA_Achr11P23150_001	13	S	26S proteasome non-ATPase regulatory subunit 2	98.491	_AVDQKPGASSTS(ph)PDGSK_	-0.0014906	1.07	1.1235	1.1128	0.8132	0.7811	0.7918	0.722	4.19e-05	......SP.....	plas	regulation of biological process; regulation of primary metabolic process; regulation of macromolecule metabolic process; regulation of protein metabolic process; regulation of catabolic process; regulation of metabolic process; regulation of protein catabolic process; biological regulation;	proteasome complex; cell part; intracellular; macromolecular complex; intracellular part; protein complex; cell;	enzyme regulator activity; binding;	K03028	PSMD2; 26S proteasome regulatory subunit N1	map05169 Epstein-Barr virus infection; map03050 Proteasome;	IPR011989; IPR016024;	Armadillo-type fold; Armadillo-like helical;	[O]	KOG2005	26S proteasome regulatory complex, subunit RPN1/PSMD2
GSMUA_Achr7P09660_001	31	T	Mitogen-activated protein kinase kinase 2	120.87	_FLTQSGT(ph)FK_	-1.8999	1.07	1.1235	1.1556	0.9416	0.963	0.9523	0.853	0.00155		cyto	phosphorylation; cellular protein metabolic process; primary metabolic process; cellular metabolic process; phosphate-containing compound metabolic process; organic substance metabolic process; metabolic process; protein phosphorylation; phosphorus metabolic process; cellular macromolecule metabolic process; cellular protein modification process; protein metabolic process; macromolecule metabolic…		ATP binding; nucleoside phosphate binding; phosphotransferase activity, alcohol group as acceptor; nucleoside binding; ion binding; nucleotide binding; protein kinase activity; organic cyclic compound binding; heterocyclic compound binding; ribonucleoside binding; kinase activity; catalytic activity; ribonucleotide binding; binding; purine ribonucleoside binding; purine ribonucleotide binding; an…	K04368	MAP2K1; mitogen-activated protein kinase kinase 1 [EC:2.7.12.2]	map04014 Ras signaling pathway; map04725 Cholinergic synapse; map05020 Prion diseases; map04010 MAPK signaling pathway; map05213 Endometrial cancer; map04910 Insulin signaling pathway; map04810 Regulation of actin cytoskeleton; map04013 MAPK signaling pathway - fly; map04320 Dorso-ventral axis formation; map04664 Fc epsilon RI signaling pathway; map05214 Glioma; map05230 Central carbon metabolism…	IPR000719; IPR002290; IPR011009;	Protein kinase domain; Protein kinase-like domain; Serine/threonine/dual specificity protein kinase, catalytic domain;	[T]	KOG0581	Mitogen-activated protein kinase kinase (MAP2K)
GSMUA_Achr10P15090_001	74	S	"glutaredoxin, putative, expressed"	95.094	_LES(ph)YEVAPK_	-1.0199	1.16	1.1252	1.218	0.9164	0.9164	0.9628	0.798	0.000818	...K..S......	cyto	regulation of cellular process; homeostatic process; regulation of biological quality; regulation of biological process; cell redox homeostasis; single-organism cellular process; cellular homeostasis; single-organism process; cellular process; biological regulation;		electron carrier activity; protein disulfide oxidoreductase activity; oxidoreductase activity, acting on a sulfur group of donors; disulfide oxidoreductase activity; catalytic activity; oxidoreductase activity;	K17479			IPR002109; IPR012336;	Glutaredoxin; Thioredoxin-like fold;	[O]	KOG2824	Glutaredoxin-related protein
GSMUA_Achr2P11260_001	88	S	Hypothetical protein	134.56	_LSSSSS(ph)FSSK_	1.116	1.16	1.1252	1.1252	0.6844	0.7076	0.696	0.612	2.54e-06		nucl
GSMUA_Achr3P12360_001	184	S	Arginine/serine-rich-splicing factor RSP40	72.275	_GS(ph)PNYGR_	-0.040004	1.16	1.1252	1.102	0.9048	0.928	0.8584	0.795	0.00047	......SP.....	nucl			organic cyclic compound binding; heterocyclic compound binding; nucleoside phosphate binding; binding; nucleic acid binding; nucleotide binding; small molecule binding;				IPR000504; IPR012677;	Nucleotide-binding alpha-beta plait domain; RNA recognition motif domain;	[A]	KOG0106	Alternative splicing factor SRp55/B52/SRp75 (RRM superfamily)
GSMUA_Achr6P33520_001	996	S	Putative uncharacterized protein	66.504	_HIQS(ph)PVK_	0.13211	1.15	1.127	1.0925	0.943	0.9085	0.8855	0.812	0.000436	......SP.....	nucl			cation binding; metal ion binding; protein binding; zinc ion binding; transition metal ion binding; binding; ion binding;				IPR001841; IPR013083;	Zinc finger, RING-type; Zinc finger, RING/FYVE/PHD-type;
GSMUA_Achr8P06760_001	322	T	Predicted protein	71.379	_FLGFT(ph)GK_	0.32652	1.13	1.13	1.13	1.8758	1.9323	1.9323	1.693	9.98e-07		chlo							IPR016040;	NAD(P)-binding domain;
GSMUA_Achr2P18760_001	4	S	Hypothetical protein	101.35	_VDS(ph)DGETTR_	1.044	1.12	1.1312	1.0192	1.9152	1.7584	1.8256	1.682	0.000105		cyto
GSMUA_Achr1P10350_001	886	T	Plasma membrane ATPase	122.64	_T(ph)LHGLQPPETANIFSEK_	-3.2615	1.18	1.1328	1.1564	1.1682	1.0738	1.18	0.986	0.343		plas	nucleoside metabolic process; purine nucleoside metabolic process; purine ribonucleoside monophosphate metabolic process; nucleotide metabolic process; purine ribonucleoside biosynthetic process; nucleoside biosynthetic process; biosynthetic process; ribonucleoside monophosphate biosynthetic process; cellular metabolic process; phosphate-containing compound metabolic process; ribose phosphate bio…	intrinsic to membrane; membrane; integral to membrane; membrane part;	nucleoside phosphate binding; ion binding; hydrolase activity, acting on acid anhydrides; hydrolase activity; nucleotide binding; nucleoside-triphosphatase activity; ATPase activity; heterocyclic compound binding; organic cyclic compound binding; pyrophosphatase activity; catalytic activity; binding; metal ion binding; cation binding; hydrolase activity, acting on acid anhydrides, in phosphorus-c…	K01535	E3.6.3.6; H+-transporting ATPase [EC:3.6.3.6]	map00190 Oxidative phosphorylation;	IPR004014; IPR023298; IPR023299; IPR008250; IPR023214;	HAD-like domain; Cation-transporting P-type ATPase, N-terminal; P-type ATPase, cytoplasmic domain N; P-type ATPase, A domain; P-type ATPase, transmembrane domain;	[P]	KOG0205	Plasma membrane H+-transporting ATPase
GSMUA_Achr7P10360_001	326	S	Phototropin-1A	37.683	_KS(ph)EGGGQTVVSEVPGK_	-0.17918	1.03	1.133	1.0712	1.0506	1.0094	0.9991	0.946	0.0797		nucl	regulation of cellular process; single organism signaling; phosphorylation; cellular response to stimulus; cellular protein metabolic process; single-organism cellular process; single-organism process; phosphorelay signal transduction system; primary metabolic process; response to stimulus; signaling; cellular metabolic process; phosphate-containing compound metabolic process; organic substance m…		nucleoside phosphate binding; phosphotransferase activity, alcohol group as acceptor; protein kinase activity; phosphotransferase activity, nitrogenous group as acceptor; signal transducer activity; organic cyclic compound binding; heterocyclic compound binding; kinase activity; catalytic activity; ribonucleotide binding; binding; purine ribonucleoside binding; phosphorelay sensor kinase activity…	K08282			IPR000719; IPR002290; IPR000014; IPR000700; IPR011009;	Protein kinase domain; PAS-associated, C-terminal; PAS domain; Protein kinase-like domain; Serine/threonine/dual specificity protein kinase, catalytic domain;
GSMUA_Achr6P09340_001	1083	S	Putative Piriformospora indica-insensitive protein 2	70.67	_GGHQQPS(ph)GDESLR_	-0.89525	1.07	1.1342	0.9951	0.9202	0.8346	0.8239	0.806	0.00742		nucl			protein binding; binding;
GSMUA_Achr3P30780_001	13	T	expressed protein	43.308	_GIFFT(ph)GKK_	0.15063	1.17	1.1349	1.2051	2.0943	2.1177	2.0709	1.79	1.44e-06		chlo
GSMUA_Achr1P02930_001	288	S	DNA ligase 1	61.344	_QVYS(ph)VLPIYDK_	0.16576	0.99	1.1385	1.0296	0.8316	0.8415	0.7524	0.768	0.00486		cyto	cellular response to stress; DNA ligation; cellular aromatic compound metabolic process; DNA metabolic process; single-organism process; biosynthetic process; response to stimulus; cellular metabolic process; organic substance metabolic process; metabolic process; heterocycle metabolic process; aromatic compound biosynthetic process; nucleobase-containing compound metabolic process; DNA biosynthe…		DNA binding; ATP binding; DNA ligase (ATP) activity; nucleoside phosphate binding; ligase activity; nucleoside binding; ion binding; ligase activity, forming phosphoric ester bonds; DNA ligase activity; nucleotide binding; heterocyclic compound binding; organic cyclic compound binding; ribonucleoside binding; catalytic activity; ribonucleotide binding; binding; nucleic acid binding; purine ribonu…	K10747	LIG1; DNA ligase 1 [EC:6.5.1.1]	map03410 Base excision repair; map03030 DNA replication; map03420 Nucleotide excision repair; map03430 Mismatch repair;	IPR012340; IPR012308; IPR012310; IPR012309;	Nucleic acid-binding, OB-fold; DNA ligase, ATP-dependent, C-terminal; DNA ligase, ATP-dependent, N-terminal; DNA ligase, ATP-dependent, central;	[L]	KOG0967	ATP-dependent DNA ligase I
GSMUA_Achr3P22450_001	320	S	Probable S-acyltransferase At4g24630	158.86	_DVEEEPASS(ph)PR_	1.6028	1.2	1.14	1.128	0.804	0.804	0.756	0.682	8.92e-05	......SP.....	cyto			cation binding; metal ion binding; zinc ion binding; transition metal ion binding; binding; ion binding;	K16675	ZDHHC14; probable palmitoyltransferase ZDHHC14 [EC:2.3.1.-]	map04391 Hippo signaling pathway - fly;	IPR001594;	Zinc finger, DHHC-type, palmitoyltransferase;	[R]	KOG1311	DHHC-type Zn-finger proteins
GSMUA_Achr11P07410_001	193	T	expressed protein	115	_SSFSVT(ph)SPK_	0.72581	1.13	1.1413	1.13	1.0622	1.0509	1.1187	0.95	0.0284		chlo							IPR019448;	EEIG1/EHBP1 N-terminal domain;
GSMUA_Achr1P00640_001	200	S	"tetraspanin family protein, putative, expressed"	169.54	_AVEYDS(ph)DDEYIR_	0.43509	1.17	1.1466	1.2285	1.4976	1.521	1.5093	1.277	0.000102	......SDD....	plas		intrinsic to membrane; membrane; integral to membrane; membrane part;
GSMUA_Achr5P02820_001	397	S	"CCR4-NOT transcription factor, putative, expressed"	70.783	_RS(ph)SPAIPEIGIAK_	-0.57438	1.17	1.1466	1.1349	0.936	0.9828	0.9477	0.831	0.000182	......SP.....	nucl	regulation of cellular process; regulation of gene expression; regulation of transcription, DNA-dependent; regulation of cellular biosynthetic process; regulation of primary metabolic process; regulation of macromolecule metabolic process; regulation of nucleobase-containing compound metabolic process; regulation of macromolecule biosynthetic process; regulation of cellular metabolic process; reg…	organelle; intracellular membrane-bounded organelle; intracellular organelle; nucleus; cell part; intracellular; intracellular part; membrane-bounded organelle; cell;		K12580	CNOT3; CCR4-NOT transcription complex subunit 3	map03018 RNA degradation;	IPR007207;	CCR4-Not complex component, Not N-terminal domain;	[K]	KOG2150	CCR4-NOT transcriptional regulation complex, NOT5 subunit
GSMUA_Achr9P29050_001	222	S	"splicing factor, putative, expressed"	60.074	_DSS(ph)PVRR_	-0.3155	1.14	1.1514	1.1628	0.9462	0.855	0.8892	0.779	0.000373	......SP.....	cyto				K12850	PRPF38B; pre-mRNA-splicing factor 38B	map03040 Spliceosome;	IPR024767;	Pre-mRNA-splicing factor 38, C-terminal;	[R]	KOG2888	Putative RNA binding protein
GSMUA_Achr3P12360_001	45	S	Arginine/serine-rich-splicing factor RSP40	79.148	_RS(ph)PSNMR_	-0.32112	1.03	1.1536	0.9991	0.8755	0.8446	0.9064	0.825	0.0107	......SP.....	nucl			organic cyclic compound binding; heterocyclic compound binding; nucleoside phosphate binding; binding; nucleic acid binding; nucleotide binding; small molecule binding;				IPR000504; IPR012677;	Nucleotide-binding alpha-beta plait domain; RNA recognition motif domain;	[A]	KOG0106	Alternative splicing factor SRp55/B52/SRp75 (RRM superfamily)
GSMUA_Achr9P24400_001	306	S	"ubiquitin fusion degradation protein, putative, expressed"	115.73	_RLS(ph)PSNSEGSSSR_	-1.2423	0.97	1.1543	1.0864	1.1543	1.0379	1.0767	1.018	0.388	......SP.....	mito	modification-dependent macromolecule catabolic process; cellular macromolecule catabolic process; proteolysis involved in cellular protein catabolic process; cellular protein catabolic process; modification-dependent protein catabolic process; cellular protein metabolic process; ubiquitin-dependent protein catabolic process; primary metabolic process; cellular metabolic process; organic substance…			K14016	UFD1; ubiquitin fusion degradation protein 1	map04141 Protein processing in endoplasmic reticulum;			[O]	KOG1816	Ubiquitin fusion-degradation protein
GSMUA_Achr10P28780_001	788	S	"zinc ion binding protein, putative, expressed"	77.74	_ADS(ph)VESGEK_	1.422	1.05	1.155	1.0815	0.7875	0.7035	0.6825	0.661	0.000575	...K..S......	nucl		organelle; intracellular membrane-bounded organelle; intracellular organelle; nucleus; cell part; intracellular; intracellular part; membrane-bounded organelle; cell;	cation binding; metal ion binding; zinc ion binding; transition metal ion binding; binding; ion binding;				IPR012935;	Zinc finger, C3HC-like;	[S]	KOG4765	Uncharacterized conserved protein
GSMUA_Achr10P28780_001	548	S	"zinc ion binding protein, putative, expressed"	89.038	_IGS(ph)SGAGPSR_	0.35011	1.09	1.1554	1.09	1.2099	1.2862	1.2535	1.124	0.00563	...R..S......	nucl		organelle; intracellular membrane-bounded organelle; intracellular organelle; nucleus; cell part; intracellular; intracellular part; membrane-bounded organelle; cell;	cation binding; metal ion binding; zinc ion binding; transition metal ion binding; binding; ion binding;				IPR012935;	Zinc finger, C3HC-like;	[S]	KOG4765	Uncharacterized conserved protein
GSMUA_AchrUn_randomP03990_001	196	S	Putative BUD13 homolog	101.35	_DDNS(ph)PPR_	-0.54595	1.08	1.1556	1.1772	0.9504	1.134	0.9936	0.902	0.075	......SP.....	nucl				K13106					[S]	KOG2654	Uncharacterized conserved protein
GSMUA_Achr5P10330_001	670	S	Probable LRR receptor-like serine/threonine-protein kinase At1g12460	68.972	_KPVES(ph)PGAAK_	-0.22867	1.16	1.16	1.1716	1.2876	1.2528	1.2992	1.1	0.000656	......SP.....	plas	phosphorylation; cellular protein metabolic process; primary metabolic process; cellular metabolic process; phosphate-containing compound metabolic process; organic substance metabolic process; metabolic process; protein phosphorylation; phosphorus metabolic process; cellular macromolecule metabolic process; cellular protein modification process; protein metabolic process; macromolecule metabolic…		ATP binding; nucleoside phosphate binding; phosphotransferase activity, alcohol group as acceptor; nucleoside binding; ion binding; protein binding; protein kinase activity; nucleotide binding; organic cyclic compound binding; heterocyclic compound binding; ribonucleoside binding; kinase activity; catalytic activity; ribonucleotide binding; binding; purine ribonucleoside binding; anion binding; p…				IPR000719; IPR013210; IPR011009;	Protein kinase domain; Leucine-rich repeat-containing N-terminal, type 2; Protein kinase-like domain;
GSMUA_Achr9P25890_001	468	S	Calcium-dependent protein kinase 2	84.882	_NNYS(ph)FGLR_	-0.31048	1.16	1.16	1.1716	0.9628	0.986	0.9164	0.821	0.000278		chlo	phosphorylation; cellular protein metabolic process; primary metabolic process; cellular metabolic process; phosphate-containing compound metabolic process; organic substance metabolic process; metabolic process; protein phosphorylation; phosphorus metabolic process; cellular macromolecule metabolic process; cellular protein modification process; protein metabolic process; macromolecule metabolic…		ATP binding; nucleoside phosphate binding; phosphotransferase activity, alcohol group as acceptor; nucleoside binding; ion binding; nucleotide binding; protein kinase activity; organic cyclic compound binding; heterocyclic compound binding; ribonucleoside binding; kinase activity; catalytic activity; ribonucleotide binding; binding; purine ribonucleoside binding; cation binding; metal ion binding…				IPR000719; IPR002290; IPR011992; IPR002048; IPR011009;	EF-hand domain; Protein kinase domain; Protein kinase-like domain; EF-hand domain pair; Serine/threonine/dual specificity protein kinase, catalytic domain;	[T]	KOG0032	Ca2+/calmodulin-dependent protein kinase, EF-Hand protein superfamily
GSMUA_Achr6P09340_001	935	S	Putative Piriformospora indica-insensitive protein 2	119.62	_NESQPEPS(ph)NEKPR_	-1.1639	1.15	1.1615	1.104	0.874	0.828	0.851	0.747	9.93e-05		nucl			protein binding; binding;
GSMUA_Achr4P04930_001	148	S	Hypothetical protein	94.384	_NFENLRQES(ph)DDNEPEPK_	0.92745	1.14	1.1628	1.0602	0.855	0.9006	0.912	0.793	0.00144	...R..S......	nucl			protein binding; binding;	K11723			IPR001487;	Bromodomain;	[R]	KOG0955	PHD finger protein BR140/LIN-49
GSMUA_Achr4P16070_001	143	T	Sucrose-phosphate synthase	124.45	_GDTVGELTQGET(ph)PR_	-1.1516	1.14	1.1628	1.0716	1.482	1.4934	1.3566	1.284	0.00175	......TP.....	nucl	single-organism carbohydrate metabolic process; metabolic process; sucrose metabolic process; cellular carbohydrate metabolic process; biosynthetic process; oligosaccharide metabolic process; disaccharide metabolic process; carbohydrate metabolic process; primary metabolic process; cellular metabolic process; cellular process; organic substance metabolic process;		transferase activity, transferring hexosyl groups; catalytic activity; sucrose-phosphate synthase activity; UDP-glucosyltransferase activity; UDP-glycosyltransferase activity; glucosyltransferase activity; transferase activity, transferring glycosyl groups; transferase activity;	K00696	E2.4.1.14; sucrose-phosphate synthase [EC:2.4.1.14]	map00500 Starch and sucrose metabolism; map01100 Metabolic pathways;	IPR006380; IPR001296; IPR028098;	Glycosyltransferase subfamily 4, N-terminal domain; Sucrose-phosphate synthase; Glycosyl transferase, family 1;	[M]	KOG0853	Glycosyltransferase
GSMUA_Achr7P11160_001	508	T	Putative Probable inactive receptor kinase At1g48480	83.783	_DQQST(ph)PR_	0.30687	1.14	1.1628	1.0716	0.6726	0.684	0.684	0.605	4.38e-05	......TP.....	chlo	phosphorylation; cellular protein metabolic process; primary metabolic process; cellular metabolic process; phosphate-containing compound metabolic process; organic substance metabolic process; metabolic process; protein phosphorylation; phosphorus metabolic process; cellular macromolecule metabolic process; cellular protein modification process; protein metabolic process; macromolecule metabolic…		ATP binding; nucleoside phosphate binding; phosphotransferase activity, alcohol group as acceptor; nucleoside binding; ion binding; protein kinase activity; nucleotide binding; organic cyclic compound binding; heterocyclic compound binding; ribonucleoside binding; kinase activity; catalytic activity; ribonucleotide binding; binding; purine ribonucleoside binding; anion binding; purine ribonucleot…				IPR000719; IPR013210; IPR011009;	Protein kinase domain; Leucine-rich repeat-containing N-terminal, type 2; Protein kinase-like domain;
GSMUA_AchrUn_randomP12210_001	206	S	Putative uncharacterized protein	46.504	_IEQEDVTGEGDDKS(ph)EIETK_	3.3455	1.13	1.1639	1.1978	0.7345	0.791	0.7232	0.644	6.68e-05		chlo			protein binding; binding;				IPR008984; IPR000253;	Forkhead-associated (FHA) domain; SMAD/FHA domain;
GSMUA_Achr10P08340_001	147	S	Putative Protein MAM3	84.753	_TLVS(ph)LHGNEAGK_	-1.2169	1.11	1.1655	1.1322	1.1877	1.11	1.0545	0.984	0.341		plas				K16302			IPR002550; IPR000644;	CBS domain; Domain of unknown function DUF21;	[S]	KOG2118	Predicted membrane protein, contains two CBS domains
GSMUA_Achr6P10820_001	345	T	Putative Serine/threonine-protein kinase TNNI3K	104.94	_MT(ph)GETGSYR_	0.77489	1.11	1.1655	1.11	1.1766	1.2432	1.1766	1.062	0.0359		cyto	regulation of cellular process; phosphorylation; regulation of signaling; cellular protein metabolic process; primary metabolic process; cellular metabolic process; phosphate-containing compound metabolic process; organic substance metabolic process; metabolic process; regulation of biological process; regulation of cell communication; protein phosphorylation; phosphorus metabolic process; regula…		ATP binding; nucleoside phosphate binding; phosphotransferase activity, alcohol group as acceptor; nucleoside binding; ion binding; protein binding; nucleotide binding; protein kinase activity; organic cyclic compound binding; heterocyclic compound binding; ribonucleoside binding; kinase activity; ribonucleotide binding; catalytic activity; binding; purine ribonucleoside binding; purine ribonucle…				IPR000719; IPR002290; IPR020683; IPR011009;	Protein kinase domain; Ankyrin repeat-containing domain; Protein kinase-like domain; Serine/threonine/dual specificity protein kinase, catalytic domain;	[T]	KOG0192	Tyrosine kinase specific for activated (GTP-bound) p21cdc42Hs
GSMUA_Achr7P05530_001	821	S	Dynamin-2B	87.713	_QLS(ph)IHDNR_	-0.02142	1.11	1.1655	1.2321	0.9213	0.9102	0.9435	0.791	0.00131	.L.R..S......	nucl			nucleoside phosphate binding; nucleoside binding; ion binding; hydrolase activity, acting on acid anhydrides; hydrolase activity; nucleotide binding; nucleoside-triphosphatase activity; organic cyclic compound binding; heterocyclic compound binding; ribonucleoside binding; pyrophosphatase activity; catalytic activity; ribonucleotide binding; binding; GTPase activity; purine ribonucleoside binding…	K01528	DNM; dynamin GTPase [EC:3.6.5.5]	map05100 Bacterial invasion of epithelial cells; map04721 Synaptic vesicle cycle; map04144 Endocytosis; map04961 Endocrine and other factor-regulated calcium reabsorption;	IPR030381; IPR003130; IPR011993; IPR020850; IPR001401; IPR027417; IPR000375; IPR001849;	Dynamin central domain; Pleckstrin homology domain; Dynamin-type guanine nucleotide-binding (G) domain; Pleckstrin homology-like domain; Dynamin, GTPase domain; Dynamin GTPase effector; GTPase effector domain, GED; P-loop containing nucleoside triphosphate hydrolase;	[UR]	KOG0446	Vacuolar sorting protein VPS1, dynamin, and related proteins
GSMUA_Achr8P12230_001	187	S	"ethylene-responsive element-binding protein, putative, expressed"	90.689	_ATPES(ph)PSYSNR_	-0.40931	1.06	1.166	1.0918	0.7844	0.7738	0.8056	0.712	0.000316	......SP.....	nucl							IPR008580;	PPPDE putative peptidase domain;	[S]	KOG0324	Uncharacterized conserved protein
GSMUA_Achr1P18410_001	464	S	Putative expressed protein	89.561	_GQYGSSS(ph)PR_	0.59883	1.18	1.1682	1.239	1.003	1.062	0.8614	0.816	0.0128	......SP.....	nucl
GSMUA_Achr1P10550_001	883	S	26S proteasome non-ATPase regulatory subunit 1	72.302	_AALEKPSSDDTSSGS(ph)TSGK_	1.6014	1.16	1.1716	1.1368	1.3224	1.508	1.392	1.217	0.00516		chlo	regulation of biological process; regulation of primary metabolic process; regulation of macromolecule metabolic process; regulation of protein metabolic process; regulation of catabolic process; regulation of metabolic process; regulation of protein catabolic process; biological regulation;	proteasome complex; cell part; intracellular; macromolecular complex; intracellular part; protein complex; cell;	enzyme regulator activity; binding;	K03032	PSMD1; 26S proteasome regulatory subunit N2	map05169 Epstein-Barr virus infection; map03050 Proteasome;	IPR011989; IPR016024;	Armadillo-type fold; Armadillo-like helical;	[O]	KOG2062	26S proteasome regulatory complex, subunit RPN2/PSMD1
GSMUA_Achr2P08200_001	111	S	40S ribosomal protein S10	91.076	_GGAPPEFQPS(ph)FR_	-0.93533	1.16	1.1716	1.1484	1.1832	1.218	1.1368	1.017	0.237		nucl				K02947	RP-S10e; small subunit ribosomal protein S10e	map03010 Ribosome;	IPR005326;	Plectin/S10, N-terminal;	[J]	KOG3344	40s ribosomal protein s10
GSMUA_Achr6P02810_001	28	S	Putative DNA-binding protein Ta0052	86.357	_EEEASTSGGS(ph)KSPEELQK_	0.29252	1.16	1.1716	1.0788	0.8932	0.8932	0.9164	0.793	0.000725		chlo
GSMUA_Achr11P07410_001	188	S	expressed protein	69.261	_SKS(ph)SFSVTSPK_	-0.60929	1.15	1.173	1.104	0.4255	0.46	0.46	0.393	3.8e-06	...K..S......	chlo							IPR019448;	EEIG1/EHBP1 N-terminal domain;
GSMUA_Achr9P22920_001	804	T	Villin-4	75.89	_NLST(ph)PPPVVR_	-1.2171	1.15	1.173	1.196	0.9775	1.0005	0.9545	0.833	0.00024	......TP.....	nucl	single-organism cellular process; single-organism process; cellular component organization; cytoskeleton organization; cellular process; organelle organization; cellular component organization or biogenesis;		actin binding; protein binding; cytoskeletal protein binding; binding;	K05768	GSN; gelsolin	map04810 Regulation of actin cytoskeleton; map04666 Fc gamma R-mediated phagocytosis; map05203 Viral carcinogenesis;	IPR003128; IPR029006; IPR007123;	Gelsolin-like domain; Villin headpiece; ADF-H/Gelsolin-like domain;
GSMUA_Achr10P29220_001	501	S	"PTEN, putative, expressed"	94.275	_DSGNQDKDDVFS(ph)DSEAEETGSSK_	-0.26246	1.12	1.176	1.1312	0.952	1.12	1.0752	0.918	0.0767		nucl	metabolic process; dephosphorylation; cellular metabolic process; phosphorus metabolic process; cellular process; phosphate-containing compound metabolic process;		protein tyrosine phosphatase activity; catalytic activity; phosphoric ester hydrolase activity; phosphatase activity; binding; hydrolase activity, acting on ester bonds; protein binding; hydrolase activity; phosphoprotein phosphatase activity;	K01110	PTEN; phosphatidylinositol-3,4,5-trisphosphate 3-phosphatase and dual-specificity protein phosphatase PTEN [EC:3.1.3.16 3.1.3.48 3.1.3.67]	map04150 mTOR signaling pathway; map04068 FoxO signaling pathway; map05213 Endometrial cancer; map04070 Phosphatidylinositol signaling system; map05214 Glioma; map05230 Central carbon metabolism in cancer; map00562 Inositol phosphate metabolism; map05215 Prostate cancer; map05200 Pathways in cancer; map04530 Tight junction; map04151 PI3K-Akt signaling pathway; map05161 Hepatitis B; map04510 Focal…	IPR029021; IPR029023; IPR014020; IPR000008;	Protein-tyrosine phosphatase-like; Tensin phosphatase, lipid phosphatase domain; C2 domain; Tensin phosphatase, C2 domain;	[TR]	KOG2283	Clathrin coat dissociation kinase GAK/PTEN/Auxilin and related tyrosine phosphatases
GSMUA_Achr11P17710_001	176	S	"transcription factor like protein, putative, expressed"	47.524	_RPSASPSPAPPRPPS(ph)DDDEEEEEEEDDDDYDGR_	1.8835	1.06	1.1766	0.6784	0.5724	0.7738	1.0918	0.836	0.249	...R..S......	chlo							IPR017877; IPR006578;	MADF domain; Myb-like domain;	[K]	KOG4282	Transcription factor GT-2 and related proteins, contains trihelix DNA-binding/SANT domain
GSMUA_Achr1P23210_001	187	S	Hypothetical protein	57.171	_QES(ph)QHKQDGGQPQGNN_	0.3002	1.06	1.1766	1.2508	1.4416	1.3992	1.5052	1.246	0.00538	...R..S......	chlo
GSMUA_Achr9P18370_001	498	T	Putative Uncharacterized protein RP600 homolog	167.37	_FGT(ph)TSSTALQSTR_	1.1721	1.11	1.1766	1.1433	1.1877	1.1655	1.1877	1.032	0.0735		chlo							IPR001763;	Rhodanese-like domain;
GSMUA_Achr2P11410_001	50	S	"serine/threonine protein kinase, putative, expressed"	59.13	_QSS(ph)LDPNR_	0.34142	1.19	1.1781	1.2614	0.952	0.8449	0.9163	0.748	0.000854	...R..S......	mito	regulation of cellular process; phosphorylation; regulation of signaling; cellular protein metabolic process; primary metabolic process; cellular metabolic process; phosphate-containing compound metabolic process; organic substance metabolic process; metabolic process; regulation of biological process; regulation of cell communication; protein phosphorylation; phosphorus metabolic process; regula…		ATP binding; nucleoside phosphate binding; phosphotransferase activity, alcohol group as acceptor; nucleoside binding; ion binding; protein binding; protein kinase activity; nucleotide binding; organic cyclic compound binding; heterocyclic compound binding; ribonucleoside binding; kinase activity; catalytic activity; ribonucleotide binding; binding; purine ribonucleoside binding; protein serine/t…				IPR000719; IPR020683; IPR001245; IPR011009;	Protein kinase domain; Ankyrin repeat-containing domain; Protein kinase-like domain; Serine-threonine/tyrosine-protein kinase catalytic domain;	[T]	KOG0192	Tyrosine kinase specific for activated (GTP-bound) p21cdc42Hs
GSMUA_Achr11P25570_001	503	S	Serine/threonine-protein phosphatase BSL1 homolog	103.67	_QLS(ph)LDQFENESR_	3.6699	1.18	1.18	1.1918	1.0738	1.1446	1.1092	0.937	0.0115	.L.R..S......	mito			protein binding; binding;	K01090			IPR015915;	Kelch-type beta propeller;	[R]	KOG0379	Kelch repeat-containing proteins
GSMUA_Achr9P01390_001	144	S	Putative expressed protein	70.598	_S(ph)AGSATAGGGR_	-0.43648	1.18	1.18	1.1446	0.8732	0.9086	0.8614	0.754	4.98e-05	...R..S......	nucl
GSMUA_Achr10P02410_001	467	T	"PTAC16, putative, expressed"	139.29	_ART(ph)QIATVR_	-2.0614	1.15	1.1845	1.1615	1.725	1.794	1.794	1.52	8.8e-06		chlo							IPR016040; IPR008030;	NAD(P)-binding domain; NmrA-like domain;	[G]	KOG1203	Predicted dehydrogenase
GSMUA_Achr2P12870_001	15	S	Hypothetical protein	107.21	_TAEEGGGASAEKGS(ph)PPEK_	0.56407	1.15	1.1845	1.1615	0.92	0.943	0.92	0.796	2.41e-05	......SP.....	nucl		organelle; intracellular membrane-bounded organelle; intracellular organelle; nucleus; cell part; intracellular; intracellular part; membrane-bounded organelle; cell;	organic cyclic compound binding; heterocyclic compound binding; DNA binding; binding; nucleic acid binding;				IPR016177; IPR001739;	DNA-binding domain; Methyl-CpG DNA binding;
GSMUA_Achr2P22590_001	265	S	Lipid phosphate phosphatase 2	54.402	_LSPDS(ph)ATSQRPNEGFK_	1.7405	1.14	1.1856	1.0602	0.9348	1.0488	1.0716	0.902	0.0602		chlo		membrane;	protein binding; catalytic activity; binding;				IPR000270; IPR000326;	Phox/Bem1p; Phosphatidic acid phosphatase type 2/haloperoxidase;
GSMUA_Achr4P25570_001	401	S	Putative Extended synaptotagmin-2	63.691	_EGEVANNIS(ph)DGENDVEK_	-0.049071	1.14	1.1856	1.14	0.969	0.8322	0.912	0.783	0.00206		cyto			protein binding; binding;				IPR000008;	C2 domain;	[R]	KOG1012	Ca2+-dependent lipid-binding protein CLB1/vesicle protein vp115/Granuphilin A, contains C2 domain
GSMUA_Achr10P26360_001	96	S	"RNA-binding protein-related, putative, expressed"	100.69	_NDPNLS(ph)PR_	-0.63592	1.12	1.1872	1.176	0.952	0.9296	0.9184	0.804	0.000293	......SP.....	chlo			cation binding; metal ion binding; zinc ion binding; transition metal ion binding; binding; ion binding;				IPR001876;	Zinc finger, RanBP2-type;
GSMUA_AchrUn_randomP00760_001	25	S	Probable receptor-like protein kinase At2g47060	111.31	_KS(ph)PTNNTDGPHR_	-3.1388	1.12	1.1872	1.176	1.12	0.9968	1.2208	0.958	0.257	......SP.....	cyto	phosphorylation; cellular protein metabolic process; primary metabolic process; cellular metabolic process; phosphate-containing compound metabolic process; organic substance metabolic process; metabolic process; protein phosphorylation; phosphorus metabolic process; cellular macromolecule metabolic process; cellular protein modification process; protein metabolic process; macromolecule metabolic…		ATP binding; nucleoside phosphate binding; phosphotransferase activity, alcohol group as acceptor; nucleoside binding; ion binding; protein tyrosine kinase activity; nucleotide binding; protein kinase activity; organic cyclic compound binding; heterocyclic compound binding; ribonucleoside binding; kinase activity; catalytic activity; ribonucleotide binding; binding; purine ribonucleoside binding;…				IPR000719; IPR020635; IPR001245; IPR011009;	Protein kinase domain; Tyrosine-protein kinase, catalytic domain; Protein kinase-like domain; Serine-threonine/tyrosine-protein kinase catalytic domain;	[T]	KOG1187	Serine/threonine protein kinase
GSMUA_Achr9P22920_001	774	S	Villin-4	112.04	_SMSFS(ph)PER_	-2.1344	1.19	1.19	1.1067	1.0353	1.0472	1.071	0.904	0.01	......SP.....	nucl	single-organism cellular process; single-organism process; cellular component organization; cytoskeleton organization; cellular process; organelle organization; cellular component organization or biogenesis;		actin binding; protein binding; cytoskeletal protein binding; binding;	K05768	GSN; gelsolin	map04810 Regulation of actin cytoskeleton; map04666 Fc gamma R-mediated phagocytosis; map05203 Viral carcinogenesis;	IPR003128; IPR029006; IPR007123;	Gelsolin-like domain; Villin headpiece; ADF-H/Gelsolin-like domain;
GSMUA_Achr5P15820_001	409	S	Catalase isozyme 2	80.737	_SFS(ph)PDRQER_	0.13865	1.17	1.1934	1.2402	1.2402	1.2051	1.2168	1.016	0.223	......SP.....	pero	response to oxidative stress; metabolic process; response to stimulus; response to stress; oxidation-reduction process; single-organism metabolic process;		organic cyclic compound binding; heterocyclic compound binding; heme binding; catalytic activity; binding; antioxidant activity; catalase activity; peroxidase activity; tetrapyrrole binding; oxidoreductase activity; oxidoreductase activity, acting on peroxide as acceptor;				IPR020835; IPR011614; IPR010582;	Catalase core domain; Catalase-like domain; Catalase immune-responsive domain;	[P]	KOG0047	Catalase
GSMUA_Achr7P23090_001	56	S	Putative Programmed cell death protein 4	89.877	_GGGGGGGGRS(ph)PSSGVR_	-0.28297	1.03	1.1948	1.1227	1.6377	1.6171	1.5553	1.437	0.000409	......SP.....	chlo			binding;				IPR003891; IPR016024; IPR016021;	Armadillo-type fold; Initiation factor eIF-4 gamma, MA3; MIF4-like, type 1/2/3;	[T]	KOG0403	Neoplastic transformation suppressor Pdcd4/MA-3, contains MA3 domain
GSMUA_Achr4P16070_001	134	T	Sucrose-phosphate synthase	157.73	_DATEDMSEELSEGEKGDT(ph)VGELTQGETPR_	3.6247	1.14	1.197	1.2084	1.8354	1.824	1.8012	1.54	5.39e-06		nucl	single-organism carbohydrate metabolic process; metabolic process; sucrose metabolic process; cellular carbohydrate metabolic process; biosynthetic process; oligosaccharide metabolic process; disaccharide metabolic process; carbohydrate metabolic process; primary metabolic process; cellular metabolic process; cellular process; organic substance metabolic process;		transferase activity, transferring hexosyl groups; catalytic activity; sucrose-phosphate synthase activity; UDP-glucosyltransferase activity; UDP-glycosyltransferase activity; glucosyltransferase activity; transferase activity, transferring glycosyl groups; transferase activity;	K00696	E2.4.1.14; sucrose-phosphate synthase [EC:2.4.1.14]	map00500 Starch and sucrose metabolism; map01100 Metabolic pathways;	IPR006380; IPR001296; IPR028098;	Glycosyltransferase subfamily 4, N-terminal domain; Sucrose-phosphate synthase; Glycosyl transferase, family 1;	[M]	KOG0853	Glycosyltransferase
GSMUA_Achr6P16930_001	49	S	Hypothetical protein	49.06	_EREPS(ph)PK_	0.65536	1.13	1.1978	1.1865	1.0057	1.0848	1.017	0.884	0.00693	......SP.....	nucl
GSMUA_Achr1P03880_001	203	S	Arginine/serine-rich-splicing factor RSP41	90.761	_AS(ph)PDYGR_	0.50332	1.11	1.1988	1.2432	1.1322	1.1322	0.999	0.919	0.0897	......SP.....	nucl			organic cyclic compound binding; heterocyclic compound binding; nucleoside phosphate binding; binding; nucleic acid binding; nucleotide binding; small molecule binding;	K12893	SFRS4_5_6; splicing factor, arginine/serine-rich 4/5/6	map05168 Herpes simplex infection; map03040 Spliceosome;	IPR000504; IPR012677;	Nucleotide-binding alpha-beta plait domain; RNA recognition motif domain;	[A]	KOG0106	Alternative splicing factor SRp55/B52/SRp75 (RRM superfamily)
GSMUA_Achr1P18730_001	68	S	"RNA recognition motif containing protein, putative, expressed"	122.46	_DTESLGAS(ph)YDR_	0.68045	1.19	1.2019	1.2852	1.7136	1.7612	1.7612	1.424	5.28e-05		chlo			organic cyclic compound binding; heterocyclic compound binding; nucleoside phosphate binding; binding; nucleic acid binding; nucleotide binding; small molecule binding;				IPR000504; IPR012677;	Nucleotide-binding alpha-beta plait domain; RNA recognition motif domain;
GSMUA_Achr5P23400_001	33	S	"ATP/GTP binding protein, putative, expressed"	133.84	_EEEGSSSGGSKS(ph)PEELQK_	0.10282	1.17	1.2051	1.1115	0.9126	0.936	0.9126	0.792	0.000521	......SP.....	chlo
GSMUA_Achr10P03800_001	63	S	Putative respiratory burst oxidase homolog protein H	89.171	_TLLSQPS(ph)K_	3.4506	1.16	1.218	1.218	0.8932	0.9164	0.9164	0.758	7.71e-05		plas	metabolic process; oxidation-reduction process; single-organism metabolic process;	membrane;	oxidoreductase activity, acting on NAD(P)H; catalytic activity; binding; ion binding; antioxidant activity; metal ion binding; cation binding; oxidoreductase activity, acting on NAD(P)H, oxygen as acceptor; peroxidase activity; calcium ion binding; oxidoreductase activity, acting on peroxide as acceptor; oxidoreductase activity;				IPR017927; IPR011992; IPR002048; IPR013130; IPR013623; IPR013121; IPR013112; IPR017938;	EF-hand domain; FAD-binding 8; Ferric reductase transmembrane component-like domain; NADPH oxidase Respiratory burst; Ferric reductase, NAD binding; Ferredoxin reductase-type FAD-binding domain; EF-hand domain pair; Riboflavin synthase-like beta-barrel;	[PQ]	KOG0039	Ferric reductase, NADH/NADPH oxidase and related proteins
GSMUA_Achr3P23840_001	527	S	Sodium/hydrogen exchanger 2	107.82	_GFVPFVPGS(ph)PIER_	-0.41767	1.15	1.219	1.15	1.127	1.15	1.1385	0.971	0.111	......SP.....	plas	monovalent inorganic cation homeostasis; regulation of biological quality; regulation of pH; ion homeostasis; metal ion transport; single-organism cellular process; single-organism process; sodium ion transport; establishment of localization; transport; transmembrane transport; homeostatic process; cation transport; cation homeostasis; ion transport; localization; monovalent inorganic cation tran…	intrinsic to membrane; membrane; integral to membrane; membrane part;	solute:cation antiporter activity; active transmembrane transporter activity; secondary active transmembrane transporter activity; ion transmembrane transporter activity; solute:hydrogen antiporter activity; substrate-specific transporter activity; monovalent inorganic cation transmembrane transporter activity; hydrogen ion transmembrane transporter activity; antiporter activity; substrate-specif…				IPR006153;	Cation/H+ exchanger;	[P]	KOG1965	Sodium/hydrogen exchanger protein
GSMUA_Achr5P04650_001	169	T	"tetratricopeptide repeat domain containing protein, putative, expressed"	142.43	_KPDSPT(ph)SATAGAAAYK_	0.74624	1.15	1.219	1.2305	1.334	1.3225	1.2995	1.099	0.00592		nucl			protein binding; binding;	K03255			IPR011990; IPR028275; IPR013026;	Tetratricopeptide-like helical domain; Tetratricopeptide repeat-containing domain; Clustered mitochondria protein, N-terminal;	[R]	KOG1839	Uncharacterized protein CLU1/cluA/TIF31 involved in mitochondrial morphology/distribution, also found associated with eIF-3
GSMUA_Achr6P08880_001	348	S	FKBP12-interacting protein of 37 kDa	72.687	_EAAEERDDDDGDKEEANEGNS(ph)ADVEA_	1.9298	1.14	1.2198	1.2198	0.6726	0.6384	0.5928	0.532	4.63e-05		nucl									[A]	KOG2991	Splicing regulator
GSMUA_Achr1P02910_001	69	S	"Whole genome shotgun sequence of line PN40024, scaffold_23.assembly12x (Fragment)"	168.75	_VEAKES(ph)EDEVEEENELK_	0.68639	1.13	1.2204	1.0961	0.7571	0.7684	0.8249	0.682	0.000508		cyto			organic cyclic compound binding; heterocyclic compound binding; nucleoside phosphate binding; binding; nucleic acid binding; nucleotide binding; small molecule binding;				IPR000504; IPR012677;	Nucleotide-binding alpha-beta plait domain; RNA recognition motif domain;	[A]	KOG0117	Heterogeneous nuclear ribonucleoprotein R (RRM superfamily)
GSMUA_Achr4P15160_001	401	S	"protein kinase domain containing protein, expressed"	57.106	_S(ph)DGASTSDAR_	-1.0285	1.08	1.2204	1.2744	0.8964	0.9396	0.8856	0.761	0.00458		plas	phosphorylation; cellular protein metabolic process; primary metabolic process; cellular metabolic process; phosphate-containing compound metabolic process; organic substance metabolic process; metabolic process; protein phosphorylation; phosphorus metabolic process; cellular macromolecule metabolic process; cellular protein modification process; protein metabolic process; macromolecule metabolic…		ATP binding; nucleoside phosphate binding; phosphotransferase activity, alcohol group as acceptor; nucleoside binding; ion binding; protein kinase activity; nucleotide binding; organic cyclic compound binding; heterocyclic compound binding; ribonucleoside binding; kinase activity; catalytic activity; ribonucleotide binding; binding; purine ribonucleoside binding; anion binding; purine ribonucleot…				IPR000719; IPR001245; IPR011009;	Protein kinase domain; Protein kinase-like domain; Serine-threonine/tyrosine-protein kinase catalytic domain;	[T]	KOG0192	Tyrosine kinase specific for activated (GTP-bound) p21cdc42Hs
GSMUA_Achr10P02880_001	204	T	Putative Splicing factor 3B subunit 1	100.02	_VADAT(ph)PSVSR_	-0.63103	1.12	1.2208	1.176	0.9296	1.0752	1.0528	0.869	0.0234	......TP.....	cyto			binding;	K12828	SF3B1; splicing factor 3B subunit 1	map03040 Spliceosome;	IPR011989; IPR015016; IPR016024;	Splicing factor 3B subunit 1; Armadillo-type fold; Armadillo-like helical;	[A]	KOG0213	Splicing factor 3b, subunit 1
GSMUA_AchrUn_randomP15550_001	119	S	Probable protein phosphatase 2C 41	119.17	_TDNEILSQS(ph)R_	1.2479	1.2	1.224	1.212	1.32	1.332	1.368	1.106	0.000662		chlo			catalytic activity;	K17506			IPR001932;	Protein phosphatase 2C (PP2C)-like domain;	[T]	KOG0698	Serine/threonine protein phosphatase
KMMuB_chr6_G15085	54	T	glycine-rich protein	54.539	_LDT(ph)TAPAK_	-0.13622	1.2	1.224	1.152	1.968	2.136	2.22	1.768	0.000143		extr
GSMUA_Achr1P25490_001	699	S	expressed protein	68.657	_HEDQIIAS(ph)DDETEDAEAPFIQK_	1.3533	0.87	1.2267	0.9222	0.9309	0.8091	0.8787	0.867	0.158	......SDD....	chlo									[T]	KOG1829	Uncharacterized conserved protein, contains C1, PH and RUN domains
GSMUA_Achr8P13420_001	188	T	"EF hand family protein, putative, expressed"	67.252	_SSGSSVGGTPQT(ph)PNR_	0.50925	0.96	1.2288	1.1232	0.7584	0.816	0.7296	0.696	0.00751	......TP.....	nucl			cation binding; metal ion binding; protein binding; calcium ion binding; binding; ion binding;				IPR000261; IPR011992; IPR002048;	EF-hand domain; EPS15 homology (EH); EF-hand domain pair;	[TU]	KOG0998	Synaptic vesicle protein EHS-1 and related EH domain proteins
GSMUA_Achr1P26180_001	40	S	Putative Zinc finger CCCH domain-containing protein 13	53.751	_FGGS(ph)FHGR_	0.14217	1.14	1.2312	1.0032	1.2882	1.311	1.1628	1.115	0.0923		nucl			metal ion binding; cation binding; binding; ion binding;				IPR000571;	Zinc finger, CCCH-type;
GSMUA_Achr8P33260_001	48	T	"NOI protein, nitrate-induced, putative, expressed"	92.38	_TGGNSGTPTT(ph)PTR_	-1.4108	1.14	1.2312	1.2654	1.8012	1.7328	1.7556	1.455	0.000102	......TP.....	mito							IPR008700;	Pathogenic type III effector avirulence factor Avr cleavage site;
GSMUA_Achr4P12110_001	48	S	"pumilio-family RNA binding protein, putative, expressed"	137.33	_SGS(ph)APPTVEGSR_	1.982	1.2	1.236	1.224	0.816	0.876	0.84	0.692	2.55e-05	...R..S......	nucl			organic cyclic compound binding; heterocyclic compound binding; RNA binding; binding; nucleic acid binding;	K17943			IPR012940; IPR011989; IPR016024;	Armadillo-type fold; Armadillo-like helical; Nucleic acid binding NABP;	[J]	KOG1488	Translational repressor Pumilio/PUF3 and related RNA-binding proteins (Puf superfamily)
GSMUA_Achr8P25430_001	383	S	Phototropin-2	103.76	_TES(ph)WDHVER_	0.015728	1.2	1.236	1.2	0.996	0.996	0.984	0.818	3.21e-05	...R..S......	nucl	regulation of cellular process; single organism signaling; phosphorylation; cellular response to stimulus; cellular protein metabolic process; single-organism cellular process; single-organism process; phosphorelay signal transduction system; primary metabolic process; response to stimulus; signaling; cellular metabolic process; phosphate-containing compound metabolic process; organic substance m…		nucleoside phosphate binding; phosphotransferase activity, alcohol group as acceptor; protein kinase activity; phosphotransferase activity, nitrogenous group as acceptor; signal transducer activity; organic cyclic compound binding; heterocyclic compound binding; kinase activity; catalytic activity; ribonucleotide binding; binding; purine ribonucleoside binding; phosphorelay sensor kinase activity…				IPR000719; IPR002290; IPR011993; IPR000014; IPR000700; IPR011009;	Protein kinase domain; Pleckstrin homology-like domain; PAS-associated, C-terminal; PAS domain; Protein kinase-like domain; Serine/threonine/dual specificity protein kinase, catalytic domain;
GSMUA_Achr11P07060_001	419	S	"UBX domain-containing protein, putative, expressed"	121.03	_QIPRPPS(ph)PTLTAQR_	0.44287	1.19	1.2376	1.1424	1.0948	1.1781	1.0829	0.94	0.0769	......SP.....	nucl			protein binding; binding;				IPR001012; IPR029071; IPR009060;	Ubiquitin-related domain; UBX domain; UBA-like;	[T]	KOG1363	Predicted regulator of the ubiquitin pathway (contains UAS and UBX domains)
GSMUA_Achr3P00880_001	327	S	"flowering time control protein FCA, putative, expressed"	139.64	_GGPAFGGPGVS(ph)PR_	0.026331	1.18	1.239	1.2862	1.003	1.0266	1.003	0.818	0.00106	......SP.....	nucl			organic cyclic compound binding; heterocyclic compound binding; nucleoside phosphate binding; binding; nucleic acid binding; protein binding; nucleotide binding; small molecule binding;	K13207			IPR000504; IPR001202; IPR012677;	WW domain; Nucleotide-binding alpha-beta plait domain; RNA recognition motif domain;	[A]	KOG0144	RNA-binding protein CUGBP1/BRUNO (RRM superfamily)
GSMUA_Achr10P30010_001	73	S	"Uncharacterized protein At4g01150, chloroplastic"	231.49	_ATS(ph)SSEESSGSGDELLADLK_	3.5892	1.09	1.2426	1.2644	2.0819	2.1037	2.1582	1.764	5.16e-05	...R..S......	chlo							IPR025564;	Cyanobacterial aminoacyl-tRNA synthetase, CAAD domain;
GSMUA_AchrUn_randomP21130_001	45	T	"NOI protein, nitrate-induced, putative, expressed"	89.484	_TGGNSGASST(ph)PPR_	2.4369	1.13	1.243	1.3221	2.2261	1.6385	2.1696	1.633	0.00811	......TP.....	mito							IPR008700;	Pathogenic type III effector avirulence factor Avr cleavage site;
GSMUA_Achr10P05060_001	123	S	expressed protein	120.93	_QQAENENKGDEESNPSDTVS(ph)PK_	-0.55664	1.11	1.2432	1.1988	1.0878	0.999	1.0878	0.894	0.0312	......SP.....	nucl	regulation of cellular process; single organism signaling; cellular response to stimulus; signal transduction; regulation of biological process; cell communication; intracellular signal transduction; single-organism cellular process; single-organism process; response to stimulus; signaling; cellular process; biological regulation;		cation binding; metal ion binding; protein binding; zinc ion binding; transition metal ion binding; binding; ion binding;				IPR002219; IPR011990; IPR001841; IPR013083;	Tetratricopeptide-like helical domain; Zinc finger, RING-type; Protein kinase C-like, phorbol ester/diacylglycerol-binding domain; Zinc finger, RING/FYVE/PHD-type;
GSMUA_Achr8P25430_001	70	S	Phototropin-2	87.863	_ISTEIVS(ph)DSAR_	1.4895	1.19	1.2495	1.2971	1.2852	1.3328	1.3685	1.067	0.0506		nucl	regulation of cellular process; single organism signaling; phosphorylation; cellular response to stimulus; cellular protein metabolic process; single-organism cellular process; single-organism process; phosphorelay signal transduction system; primary metabolic process; response to stimulus; signaling; cellular metabolic process; phosphate-containing compound metabolic process; organic substance m…		nucleoside phosphate binding; phosphotransferase activity, alcohol group as acceptor; protein kinase activity; phosphotransferase activity, nitrogenous group as acceptor; signal transducer activity; organic cyclic compound binding; heterocyclic compound binding; kinase activity; catalytic activity; ribonucleotide binding; binding; purine ribonucleoside binding; phosphorelay sensor kinase activity…				IPR000719; IPR002290; IPR011993; IPR000014; IPR000700; IPR011009;	Protein kinase domain; Pleckstrin homology-like domain; PAS-associated, C-terminal; PAS domain; Protein kinase-like domain; Serine/threonine/dual specificity protein kinase, catalytic domain;
GSMUA_Achr5P15190_001	415	S	expressed protein	118.31	_NLSQSPS(ph)GR_	-0.2328	1.18	1.2508	1.1564	1.0856	1.1328	1.0384	0.908	0.0244		nucl			protein binding; binding;				IPR011990;	Tetratricopeptide-like helical domain;
GSMUA_Achr9P08240_001	106	S	"KH domain-containing protein, putative, expressed"	80.236	_SDEVKS(ph)DIAESGEPK_	-0.67651	1.13	1.2543	1.1865	0.9718	1.0057	0.9944	0.832	0.00294		nucl			organic cyclic compound binding; heterocyclic compound binding; RNA binding; binding; nucleic acid binding;	K13210			IPR004087; IPR004088;	K Homology domain; K Homology domain, type 1;
GSMUA_Achr7P26820_001	307	S	Putative Adenylyl cyclase-associated protein	115	_ANS(ph)FSFSR_	1.4059	1.2	1.26	1.188	1.14	1.092	1.092	0.911	0.00849	...R..S......	chlo	cell morphogenesis; developmental process; anatomical structure morphogenesis; cellular component organization; organelle organization; single-organism developmental process; cellular developmental process; single-organism cellular process; cellular component morphogenesis; single-organism process; cytoskeleton organization; anatomical structure development; cellular process; cellular component o…		actin binding; protein binding; cytoskeletal protein binding; binding;	K17261			IPR006599; IPR013992; IPR016098; IPR013912; IPR017901;	C-CAP/cofactor C-like domain; Cyclase-associated protein CAP/septum formation inhibitor MinC, C-terminal; CARP motif; Adenylate cyclase-associated CAP, C-terminal; Adenylate cyclase-associated CAP, N-terminal;	[ZT]	KOG2675	Adenylate cyclase-associated protein (CAP/Srv2p)
GSMUA_Achr3P07480_001	40	S	expressed protein	41.227	_SEDRS(ph)PEASNK_	-1.2965	1.13	1.2656	1.1865	1.0509	1.2656	0.9718	0.918	0.183	......SP.....	chlo				K15166
GSMUA_Achr1P25650_001	49	T	"NOI protein, nitrate-induced, putative, expressed"	79.565	_TGGNSGT(ph)PTAT(ph)PKR_	-2.9478	1.16	1.276	1.276	2.0648	2.2156	2.262	1.763	9.26e-05	......TP.....	mito							IPR008700;	Pathogenic type III effector avirulence factor Avr cleavage site;
GSMUA_Achr6P11750_001	513	S	Calnexin homolog 1	87.304	_NSGAAESEAPGS(ph)NDDDEKEENDKDDASAPR_	1.0104	1.17	1.287	1.2051	0.8307	0.8541	0.8424	0.69	0.000215		plas	protein folding; metabolic process; cellular protein metabolic process; cellular macromolecule metabolic process; macromolecule metabolic process; protein metabolic process; primary metabolic process; cellular process; cellular metabolic process; organic substance metabolic process;	organelle; intracellular membrane-bounded organelle; intracellular organelle; endoplasmic reticulum; cell part; intracellular; cytoplasm; intracellular part; membrane-bounded organelle; cell; cytoplasmic part;	cation binding; metal ion binding; protein binding; calcium ion binding; unfolded protein binding; binding; ion binding;	K08054	CANX; calnexin	map04141 Protein processing in endoplasmic reticulum; map04918 Thyroid hormone synthesis; map04145 Phagosome; map05166 HTLV-I infection; map04612 Antigen processing and presentation;	IPR009033; IPR013320;	Calreticulin/calnexin, P domain; Concanavalin A-like lectin/glucanase domain;	[O]	KOG0675	Calnexin
GSMUA_Achr10P28870_001	435	S	"tetratricopeptide repeat, putative, expressed"	82.56	_RPESGFQSSEAAGTS(ph)SFK_	0.18237	1.11	1.2876	0.9768	0.9768	0.9324	0.8214	0.809	0.0506		nucl			protein binding; binding;				IPR011990; IPR013026;	Tetratricopeptide-like helical domain; Tetratricopeptide repeat-containing domain;
GSMUA_Achr8P23650_001	65	S	"transcription factor like protein, putative, expressed"	79.853	_AS(ph)PGPASGGGR_	0.29362	1.06	1.2932	1.1766	0.8162	0.6042	0.6678	0.592	0.00322	......SP.....	nucl									[K]	KOG4282	Transcription factor GT-2 and related proteins, contains trihelix DNA-binding/SANT domain
GSMUA_Achr10P19420_001	618	S	Uncharacterized TPR repeat-containing protein At1g05150	78.758	_EMNETDVPISYS(ph)GGGEPEK_	0.4765	1.2	1.296	1.152	0.924	1.008	0.912	0.78	0.00336		cyto			cation binding; metal ion binding; protein binding; calcium ion binding; binding; ion binding;				IPR011990; IPR011992; IPR002048; IPR013026;	EF-hand domain; Tetratricopeptide-like helical domain; EF-hand domain pair; Tetratricopeptide repeat-containing domain;	[R]	KOG1124	FOG: TPR repeat
GSMUA_Achr1P03170_001	14	S	"transmembrane amino acid transporter protein, putative, expressed"	74.364	_NLFIES(ph)EEDDDVDEEEEHK_	1.2708	1.09	1.2971	1.199	1.0791	1.2099	1.199	0.973	0.339		plas				K15015	SLC32A; solute carrier family 32 (vesicular inhibitory amino acid transporter)	map04723 Retrograde endocannabinoid signaling; map04721 Synaptic vesicle cycle; map05033 Nicotine addiction; map05032 Morphine addiction; map04727 GABAergic synapse;			[E]	KOG1303	Amino acid transporters
GSMUA_Achr3P27220_001	168	S	Putative Prolyl 4-hydroxylase subunit alpha-1	42.242	_WS(ph)STKWMHVHEYK_	3.4908	1.17	1.2987	1.1583	2.7261	2.8899	2.8899	2.345	1.06e-05		nucl	metabolic process; oxidation-reduction process; single-organism metabolic process;		vitamin binding; iron ion binding; L-ascorbic acid binding; ion binding; oxidoreductase activity, acting on paired donors, with incorporation or reduction of molecular oxygen; monosaccharide binding; oxidoreductase activity, acting on paired donors, with incorporation or reduction of molecular oxygen, 2-oxoglutarate as one donor, and incorporation of one atom each of oxygen into both donors; oxid…				IPR006620; IPR005123;	Prolyl 4-hydroxylase, alpha subunit; Oxoglutarate/iron-dependent dioxygenase;	[E]	KOG1591	Prolyl 4-hydroxylase alpha subunit
GSMUA_Achr8P01530_001	40	S	FHA domain-containing protein DDL	74.2	_ERS(ph)PAPR_	0.27936	1.14	1.2996	1.1856	1.1286	1.0146	1.0032	0.868	0.031	......SP.....	nucl			protein binding; binding;	K13108			IPR008984; IPR000253;	Forkhead-associated (FHA) domain; SMAD/FHA domain;	[T]	KOG1882	Transcriptional regulator SNIP1, contains FHA domain
GSMUA_Achr4P09800_001	818	S	Putative Protein KIAA0664 homolog	128.14	_AEENHQS(ph)PR_	0.39008	1.2	1.308	1.284	0.948	0.924	0.948	0.744	0.000327	......SP.....	cyto	organelle localization; cellular component organization; mitochondrion localization; mitochondrion distribution; organelle organization; mitochondrion organization; single-organism cellular process; single-organism process; localization; cellular process; cellular component organization or biogenesis; intracellular distribution of mitochondria; cellular localization;		protein binding; binding;	K03255			IPR023231; IPR011990; IPR025697; IPR028275; IPR013026;	GSKIP domain; Tetratricopeptide-like helical domain; CLU domain; Tetratricopeptide repeat-containing domain; Clustered mitochondria protein, N-terminal;	[R]	KOG1839	Uncharacterized protein CLU1/cluA/TIF31 involved in mitochondrial morphology/distribution, also found associated with eIF-3
GSMUA_Achr2P18050_001	326	S	"VHS and GAT domain containing protein, expressed"	59.222	_SVS(ph)ETEEAYDNVAQQTYDDTPVHSFTAEQIK_	0.98157	1.03	1.339	1.0918	1.2257	1.2257	1.0712	1.018	0.429	...R..S......	chlo	intracellular transport; single-organism cellular process; single-organism process; organic substance transport; protein transport; cellular localization; establishment of localization; establishment of protein localization; transport; cellular macromolecule localization; establishment of localization in cell; intracellular protein transport; protein localization; macromolecule localization; loca…	cell; intracellular; cell part;					IPR002014; IPR004152; IPR018205; IPR008942;	VHS; GAT domain; VHS subgroup; ENTH/VHS;	[U]	KOG1087	Cytosolic sorting protein GGA2/TOM1
GSMUA_Achr6P15450_001	212	S	"splicing factor, arginine/serine-rich 7, putative, expressed"	45.829	_RS(ph)PPPSEDR_	-1.6062	1.09	1.3407	1.0028	1.2535	1.9293	1.7549	1.438	0.0456	......SP.....	nucl			organic cyclic compound binding; heterocyclic compound binding; nucleoside phosphate binding; transition metal ion binding; binding; nucleic acid binding; ion binding; metal ion binding; cation binding; nucleotide binding; zinc ion binding; small molecule binding;	K12896	SFRS7; splicing factor, arginine/serine-rich 7	map05168 Herpes simplex infection; map03040 Spliceosome;	IPR000504; IPR012677; IPR001878;	Nucleotide-binding alpha-beta plait domain; Zinc finger, CCHC-type; RNA recognition motif domain;	[A]	KOG0107	Alternative splicing factor SRp20/9G8 (RRM superfamily)
GSMUA_Achr8P13370_001	324	T	UPF0548 protein At2g17695	60.436	_VGLT(ph)VLK_	4.4467	1.19	1.3566	1.3804	1.1781	1.1067	1.1186	0.867	0.0261		nucl							IPR003035; IPR018960;	RWP-RK domain; Domain of unknown function DUF1990;
GSMUA_Achr8P31560_001	167	T	"N-alpha-acetyltransferase 20, NatB catalytic subunit"	54.402	_RPIT(ph)PDELEYD_	0.64872	1.15	1.3685	1.2305	1.0005	1.0235	1.058	0.822	0.014	......TP.....	cyto			transferase activity, transferring acyl groups; N-acetyltransferase activity; catalytic activity; transferase activity; transferase activity, transferring acyl groups other than amino-acyl groups; acetyltransferase activity; N-acyltransferase activity;	K17972			IPR000182; IPR016181;	GNAT domain; Acyl-CoA N-acyltransferase;	[R]	KOG3234	Acetyltransferase, (GNAT) family
GSMUA_AchrUn_randomP19870_001	4	S	Putative uncharacterized protein	100.97	_VDS(ph)DNESGGQNHAAGR_	-0.78996	1.2	1.392	1.092	1.284	1.272	1.248	1.033	0.337		nucl	regulation of cellular process; regulation of gene expression; regulation of transcription, DNA-dependent; regulation of cellular biosynthetic process; regulation of primary metabolic process; regulation of macromolecule metabolic process; regulation of nucleobase-containing compound metabolic process; regulation of macromolecule biosynthetic process; regulation of cellular metabolic process; reg…	organelle; intracellular membrane-bounded organelle; intracellular organelle; nucleus; cell part; intracellular; intracellular part; membrane-bounded organelle; cell;	organic cyclic compound binding; heterocyclic compound binding; DNA binding; protein heterodimerization activity; binding; nucleic acid binding; protein dimerization activity; protein binding; sequence-specific DNA binding;	K08065	NFYB; nuclear transcription Y subunit beta	map05166 HTLV-I infection; map05152 Tuberculosis; map04612 Antigen processing and presentation;	IPR009072; IPR003958;	Transcription factor CBF/NF-Y/archaeal histone; Histone-fold;	[K]	KOG0869	CCAAT-binding factor, subunit A (HAP3)
GSMUA_Achr9P24640_001	195	S	Putative WD repeat-containing protein 48	56.339	_GMNTGNNMS(ph)FHNNQSR_	-1.5596	1.19	1.4161	1.1186	1.1305	1.1067	1.0948	0.895	0.11		nucl			protein binding; binding;	K15361	WDR48; WD repeat-containing protein 48	map03460 Fanconi anemia pathway;	IPR017986; IPR015943;	WD40/YVTN repeat-like-containing domain; WD40-repeat-containing domain;	[S]	KOG0308	Conserved WD40 repeat-containing protein
GSMUA_Achr5P06060_001	133	S	Transcription factor HY5	98.943	_RGSSGSATADS(ph)Q_	-0.25753	0.98	1.4602	1.4406	1.3818	1.1368	1.274	0.977	0.436		nucl	regulation of cellular process; regulation of gene expression; regulation of transcription, DNA-dependent; regulation of cellular biosynthetic process; regulation of primary metabolic process; regulation of macromolecule metabolic process; regulation of nucleobase-containing compound metabolic process; regulation of macromolecule biosynthetic process; regulation of cellular metabolic process; reg…		organic cyclic compound binding; heterocyclic compound binding; DNA binding; binding; nucleic acid binding transcription factor activity; nucleic acid binding; sequence-specific DNA binding; sequence-specific DNA binding transcription factor activity;	K16241	HY5; transcription factor HY5	map04712 Circadian rhythm - plant;	IPR004827;	Basic-leucine zipper domain;	[K]	KOG1414	Transcriptional activator FOSB/c-Fos and related bZIP transcription factors
GSMUA_Achr4P14660_001	68	S	"Putative homeobox domain containing protein, expressed"	101.71	_SAS(ph)QEQQQHR_	0.2	1.07	1.4659	1.177	0.9737	0.9202	1.0486	0.793	0.0535	...R..S......	nucl							IPR006563;	POX domain;
GSMUA_Achr4P27850_001	4	S	Nuclear transcription factor Y subunit B-3	56.211	_(ac)ADS(ph)DNESGGHNNSGAGLGAAGELSSLR_	-0.93162	1.1	1.507	1.166	1.386	1.386	1.056	1.015	0.459		nucl	regulation of cellular process; regulation of gene expression; regulation of transcription, DNA-dependent; regulation of cellular biosynthetic process; regulation of primary metabolic process; regulation of macromolecule metabolic process; regulation of nucleobase-containing compound metabolic process; regulation of macromolecule biosynthetic process; regulation of cellular metabolic process; reg…	organelle; intracellular membrane-bounded organelle; intracellular organelle; nucleus; cell part; intracellular; intracellular part; membrane-bounded organelle; cell;	organic cyclic compound binding; heterocyclic compound binding; DNA binding; protein heterodimerization activity; binding; protein dimerization activity; nucleic acid binding; protein binding; sequence-specific DNA binding;	K08065	NFYB; nuclear transcription Y subunit beta	map05166 HTLV-I infection; map05152 Tuberculosis; map04612 Antigen processing and presentation;	IPR009072; IPR003958;	Transcription factor CBF/NF-Y/archaeal histone; Histone-fold;	[K]	KOG0869	CCAAT-binding factor, subunit A (HAP3)
GSMUA_Achr10P00520_001	76	S	Delta-1-pyrroline-5-carboxylate synthase	92.518	_LVNSS(ph)FADLQKPQVELDGK_	1.9141										chlo	organic acid biosynthetic process; biosynthetic process; organonitrogen compound biosynthetic process; cellular metabolic process; glutamine family amino acid biosynthetic process; organic substance metabolic process; metabolic process; cellular amino acid metabolic process; heterocycle metabolic process; alpha-amino acid biosynthetic process; proline metabolic process; cellular process; proline …		amino acid kinase activity; phosphotransferase activity, carboxyl group as acceptor; kinase activity; transferase activity; glutamate 5-kinase activity; catalytic activity; transferase activity, transferring phosphorus-containing groups;				IPR001048;	Aspartate/glutamate/uridylate kinase;	[E]	KOG1154	Gamma-glutamyl kinase
GSMUA_Achr10P02030_001	68	S	"exo70 exocyst complex subunit, putative, expressed"	89.484	_SIKDPVIVGS(ph)PR_	-0.36003									......SP.....	cysk	transport; establishment of localization in cell; secretion by cell; vesicle-mediated transport; single-organism cellular process; single-organism process; localization; cellular process; establishment of localization; exocytosis; single-organism transport; secretion; cellular localization;	cell cortex; cell part; cell cortex part; intracellular; cell periphery; cytoplasm; macromolecular complex; intracellular part; exocyst; protein complex; cell; cytoplasmic part;		K07195	EXOC7; exocyst complex component 7	map04910 Insulin signaling pathway;	IPR016159;	Cullin repeat-like-containing domain;	[U]	KOG2344	Exocyst component protein and related proteins
GSMUA_Achr10P03800_001	153	T	Putative respiratory burst oxidase homolog protein H	72.898	_GNIT(ph)PEHGITK_	1.2898									......TP.....	plas	metabolic process; oxidation-reduction process; single-organism metabolic process;	membrane;	oxidoreductase activity, acting on NAD(P)H; catalytic activity; binding; ion binding; antioxidant activity; metal ion binding; cation binding; oxidoreductase activity, acting on NAD(P)H, oxygen as acceptor; peroxidase activity; calcium ion binding; oxidoreductase activity, acting on peroxide as acceptor; oxidoreductase activity;				IPR017927; IPR011992; IPR002048; IPR013130; IPR013623; IPR013121; IPR013112; IPR017938;	EF-hand domain; FAD-binding 8; Ferric reductase transmembrane component-like domain; NADPH oxidase Respiratory burst; Ferric reductase, NAD binding; Ferredoxin reductase-type FAD-binding domain; EF-hand domain pair; Riboflavin synthase-like beta-barrel;	[PQ]	KOG0039	Ferric reductase, NADH/NADPH oxidase and related proteins
GSMUA_Achr10P04460_001	116	T	"uridine kinase, putative, expressed"	59.84	_T(ph)PESPAVNR_	-0.12732									......TP.....	chlo									[TZ]	KOG4203	Armadillo/beta-Catenin/plakoglobin
GSMUA_Achr10P04460_001	119	S	"uridine kinase, putative, expressed"	69.554	_TPES(ph)PAVNR_	0.28789									......SP.....	chlo									[TZ]	KOG4203	Armadillo/beta-Catenin/plakoglobin
GSMUA_Achr10P04730_001	13	S	Putative Sorting nexin-1	63.397	_SSS(ph)QSPR_	1.5862									...R..S......	chlo			lipid binding; anion binding; binding; phosphatidylinositol binding; phospholipid binding; ion binding;	K17917			IPR015404; IPR001683;	Vps5 C-terminal; Phox homologous domain;	[U]	KOG2273	Membrane coat complex Retromer, subunit VPS5/SNX1, Sorting nexins, and related PX domain-containing proteins
GSMUA_Achr10P05060_001	119	S	expressed protein	78.752	_QQAENENKGDEESNPS(ph)DTVSPK_	2.0803										nucl	regulation of cellular process; single organism signaling; cellular response to stimulus; signal transduction; regulation of biological process; cell communication; intracellular signal transduction; single-organism cellular process; single-organism process; response to stimulus; signaling; cellular process; biological regulation;		cation binding; metal ion binding; protein binding; zinc ion binding; transition metal ion binding; binding; ion binding;				IPR002219; IPR011990; IPR001841; IPR013083;	Tetratricopeptide-like helical domain; Zinc finger, RING-type; Protein kinase C-like, phorbol ester/diacylglycerol-binding domain; Zinc finger, RING/FYVE/PHD-type;
GSMUA_Achr10P05730_001	111	S	"Putative nitrate-induced NOI protein, expressed"	63.397	_GGVSS(ph)PSR_	0.25751									......SP.....	nucl				K13456	RIN4; RPM1-interacting protein 4	map04626 Plant-pathogen interaction;	IPR008700;	Pathogenic type III effector avirulence factor Avr cleavage site;
GSMUA_Achr10P06510_001	1047	S	"WD domain, G-beta repeat domain containing protein, expressed"	80.96	_VLS(ph)AVSGENK_	-0.935									...K..S......	cyto			protein binding; binding;				IPR017986; IPR015943;	WD40/YVTN repeat-like-containing domain; WD40-repeat-containing domain;
GSMUA_Achr10P07660_001	418	S	"UBX domain-containing protein, putative, expressed"	48.376	_QMPRPPS(ph)PTLTAQR_	1.1349									......SP.....	nucl			protein binding; binding;				IPR001012; IPR029071; IPR009060;	Ubiquitin-related domain; UBX domain; UBA-like;	[T]	KOG1363	Predicted regulator of the ubiquitin pathway (contains UAS and UBX domains)
GSMUA_Achr10P07660_001	422	T	"UBX domain-containing protein, putative, expressed"	85.576	_QMPRPPSPTLT(ph)AQR_	0.63423										nucl			protein binding; binding;				IPR001012; IPR029071; IPR009060;	Ubiquitin-related domain; UBX domain; UBA-like;	[T]	KOG1363	Predicted regulator of the ubiquitin pathway (contains UAS and UBX domains)
GSMUA_Achr10P07760_001	50	S	Hypothetical protein	42.348	_FFLSSVAAACPS(ph)PGSHR_	0.73431									......SP.....	chlo	response to stress; response to stimulus;						IPR014729; IPR006016;	Rossmann-like alpha/beta/alpha sandwich fold; UspA;
GSMUA_Achr10P10510_001	225	S	expressed protein	45.368	_RPS(ph)LLPVIDFNIDR_	1.2273									...R..S......	nucl
GSMUA_Achr10P10810_001	14	S	"phosphatidylserine decarboxylase, putative, expressed"	76.645	_ADASDDS(ph)SGDGHAR_	0.72831										cyto	phospholipid biosynthetic process; biosynthetic process; cellular lipid metabolic process; primary metabolic process; organic substance biosynthetic process; cellular metabolic process; cellular biosynthetic process; phosphate-containing compound metabolic process; organic substance metabolic process; lipid biosynthetic process; organophosphate biosynthetic process; metabolic process; phosphorus …		catalytic activity; phosphatidylserine decarboxylase activity; carbon-carbon lyase activity; binding; ion binding; carboxy-lyase activity; lyase activity; metal ion binding; cation binding; protein binding; calcium ion binding;	K01613	psd; phosphatidylserine decarboxylase [EC:4.1.1.65]	map00564 Glycerophospholipid metabolism; map01100 Metabolic pathways;	IPR011992; IPR002048; IPR000008;	EF-hand domain; C2 domain; EF-hand domain pair;	[I]	KOG2419	Phosphatidylserine decarboxylase
GSMUA_Achr10P12320_001	967	S	Putative Staphylococcal nuclease domain-containing protein 1	52.866	_IWQYGDVQS(ph)DDEELAPPPPR_	2.0795									......SDD....	chlo	regulation of gene expression; gene silencing; regulation of biological process; gene silencing by RNA; negative regulation of gene expression; regulation of macromolecule metabolic process; single-organism cellular process; regulation of metabolic process; single-organism process; negative regulation of biological process; negative regulation of metabolic process; negative regulation of macromol…	cell part; intracellular; macromolecular complex; intracellular part; RNAi effector complex; ribonucleoprotein complex; cell; RISC complex;		K15979	SND1; staphylococcal nuclease domain-containing protein 1	map05169 Epstein-Barr virus infection; map05203 Viral carcinogenesis;	IPR016071; IPR002999;	Tudor domain; Staphylococcal nuclease (SNase-like), OB-fold;	[K]	KOG2039	Transcriptional coactivator p100
GSMUA_Achr10P12340_001	136	S	Respiratory burst oxidase homolog protein C	72.531	_S(ph)AAAQALK_	-1.8427									...R..S......	plas	metabolic process; oxidation-reduction process; single-organism metabolic process;	membrane;	oxidoreductase activity, acting on NAD(P)H; catalytic activity; binding; ion binding; antioxidant activity; cation binding; metal ion binding; oxidoreductase activity, acting on NAD(P)H, oxygen as acceptor; calcium ion binding; peroxidase activity; oxidoreductase activity; oxidoreductase activity, acting on peroxide as acceptor;	K13447	RBOH; respiratory burst oxidase [EC:1.6.3.- 1.11.1.-]	map04626 Plant-pathogen interaction;	IPR017927; IPR011992; IPR002048; IPR013130; IPR013623; IPR013121; IPR013112; IPR017938;	EF-hand domain; FAD-binding 8; Ferric reductase transmembrane component-like domain; NADPH oxidase Respiratory burst; Ferric reductase, NAD binding; Ferredoxin reductase-type FAD-binding domain; EF-hand domain pair; Riboflavin synthase-like beta-barrel;	[PQ]	KOG0039	Ferric reductase, NADH/NADPH oxidase and related proteins
GSMUA_Achr10P14600_001	49	S	DEAD-box ATP-dependent RNA helicase 38	63.682	_KIES(ph)LSISDGK_	0.77553									...K..S......	nucl			ATP binding; nucleoside phosphate binding; nucleoside binding; ion binding; nucleotide binding; organic cyclic compound binding; heterocyclic compound binding; ribonucleoside binding; ribonucleotide binding; binding; nucleic acid binding; purine ribonucleoside binding; anion binding; purine ribonucleotide binding; adenyl ribonucleotide binding; purine nucleoside binding; adenyl nucleotide binding…				IPR011545; IPR014014; IPR014001; IPR027417; IPR001650;	Helicase, C-terminal; Helicase superfamily 1/2, ATP-binding domain; RNA helicase, DEAD-box type, Q motif; DEAD/DEAH box helicase domain; P-loop containing nucleoside triphosphate hydrolase;	[A]	KOG0332	ATP-dependent RNA helicase
GSMUA_Achr10P15090_001	131	T	"glutaredoxin, putative, expressed"	125.73	_NNSFHT(ph)LEELESHTK_	0.65182										cyto	regulation of cellular process; homeostatic process; regulation of biological quality; regulation of biological process; cell redox homeostasis; single-organism cellular process; cellular homeostasis; single-organism process; cellular process; biological regulation;		electron carrier activity; protein disulfide oxidoreductase activity; oxidoreductase activity, acting on a sulfur group of donors; disulfide oxidoreductase activity; catalytic activity; oxidoreductase activity;	K17479			IPR002109; IPR012336;	Glutaredoxin; Thioredoxin-like fold;	[O]	KOG2824	Glutaredoxin-related protein
GSMUA_Achr10P15090_001	173	S	"glutaredoxin, putative, expressed"	67.704	_ENS(ph)FIVR_	0.51728									...K..S......	cyto	regulation of cellular process; homeostatic process; regulation of biological quality; regulation of biological process; cell redox homeostasis; single-organism cellular process; cellular homeostasis; single-organism process; cellular process; biological regulation;		electron carrier activity; protein disulfide oxidoreductase activity; oxidoreductase activity, acting on a sulfur group of donors; disulfide oxidoreductase activity; catalytic activity; oxidoreductase activity;	K17479			IPR002109; IPR012336;	Glutaredoxin; Thioredoxin-like fold;	[O]	KOG2824	Glutaredoxin-related protein
GSMUA_Achr10P15870_001	74	S	Putative uncharacterized protein	36.514	_AHS(ph)ETFIR_	0.22805									...R..S......	nucl	regulation of cellular process; regulation of gene expression; regulation of transcription, DNA-dependent; regulation of cellular biosynthetic process; regulation of primary metabolic process; regulation of macromolecule metabolic process; regulation of nucleobase-containing compound metabolic process; regulation of macromolecule biosynthetic process; regulation of cellular metabolic process; reg…		organic cyclic compound binding; heterocyclic compound binding; DNA binding; binding; nucleic acid binding transcription factor activity; nucleic acid binding; sequence-specific DNA binding; sequence-specific DNA binding transcription factor activity;				IPR004827;	Basic-leucine zipper domain;
GSMUA_Achr10P17890_001	393	S	Probable receptor protein kinase TMK1	57.475	_VQS(ph)PNTTVIHPR_	0.028485									......SP.....	plas	phosphorylation; cellular protein metabolic process; primary metabolic process; cellular metabolic process; phosphate-containing compound metabolic process; organic substance metabolic process; metabolic process; protein phosphorylation; phosphorus metabolic process; cellular macromolecule metabolic process; cellular protein modification process; protein metabolic process; macromolecule metabolic…		ATP binding; nucleoside phosphate binding; phosphotransferase activity, alcohol group as acceptor; nucleoside binding; ion binding; protein binding; protein kinase activity; nucleotide binding; organic cyclic compound binding; heterocyclic compound binding; ribonucleoside binding; kinase activity; catalytic activity; ribonucleotide binding; binding; purine ribonucleoside binding; protein serine/t…	K00924			IPR000719; IPR002290; IPR013210; IPR013320; IPR011009;	Protein kinase domain; Leucine-rich repeat-containing N-terminal, type 2; Protein kinase-like domain; Concanavalin A-like lectin/glucanase domain; Serine/threonine/dual specificity protein kinase, catalytic domain;
GSMUA_Achr10P19420_001	249	S	Uncharacterized TPR repeat-containing protein At1g05150	77.633	_EIGGPSDSS(ph)ER_	0.37374										cyto			cation binding; metal ion binding; protein binding; calcium ion binding; binding; ion binding;				IPR011990; IPR011992; IPR002048; IPR013026;	EF-hand domain; Tetratricopeptide-like helical domain; EF-hand domain pair; Tetratricopeptide repeat-containing domain;	[R]	KOG1124	FOG: TPR repeat
GSMUA_Achr10P20380_001	233	T	"pex14, putative, expressed"	85.362	_ASQELLGT(ph)KSEER_	-0.1038										nucl				K13343	PEX14; peroxin-14	map04146 Peroxisome;	IPR006785;	Peroxisome membrane anchor protein Pex14p, N-terminal;	[MOU]	KOG2629	Peroxisomal membrane anchor protein (peroxin)
GSMUA_Achr10P21980_001	593	T	Putative Uncharacterized protein At5g41620	54.003	_TQLGSAGGGDTDSGDVHQIT(ph)SPVR_	3.488										nucl
GSMUA_Achr10P22470_001	28	T	Putative Pentatricopeptide repeat-containing protein At2g41080	45.335	_WT(ph)QEENK_	-3.4783										nucl			organic cyclic compound binding; heterocyclic compound binding; DNA binding; protein binding; chromatin binding; binding; nucleic acid binding;				IPR001005; IPR009057; IPR011990; IPR017884; IPR006447;	Myb domain, plants; Homeodomain-like; Tetratricopeptide-like helical domain; SANT/Myb domain; SANT domain;	[R]	KOG4197	FOG: PPR repeat
GSMUA_Achr10P23000_001	358	S	Phosphoinositide phospholipase C 6	67.102	_RLS(ph)LSEQELAK_	0.27783									...R..S......	chlo	regulation of cellular process; single organism signaling; cellular response to stimulus; intracellular signal transduction; single-organism cellular process; single-organism process; primary metabolic process; response to stimulus; signaling; organic substance metabolic process; signal transduction; metabolic process; regulation of biological process; cell communication; single-organism metaboli…		phosphatidylinositol phospholipase C activity; catalytic activity; phosphoric ester hydrolase activity; binding; phospholipase C activity; hydrolase activity, acting on ester bonds; phospholipase activity; protein binding; hydrolase activity; phosphoric diester hydrolase activity; lipase activity;	K05857	PLCD; phosphatidylinositol phospholipase C, delta [EC:3.1.4.11]	map01100 Metabolic pathways; map04919 Thyroid hormone signaling pathway; map00562 Inositol phosphate metabolism; map04020 Calcium signaling pathway; map04070 Phosphatidylinositol signaling system;	IPR000909; IPR015359; IPR017946; IPR000008; IPR001711;	Phospholipase C, phosphatidylinositol-specific , X domain; C2 domain; Phospholipase C, phosphoinositol-specific, EF-hand-like; PLC-like phosphodiesterase, TIM beta/alpha-barrel domain; Phospholipase C, phosphatidylinositol-specific, Y domain;	[T]	KOG0169	Phosphoinositide-specific phospholipase C
GSMUA_Achr10P26190_001	343	S	Probable pre-mRNA-splicing factor ATP-dependent RNA helicase	65.295	_FSIDMS(ph)PVK_	-4.0611									......SP.....	cyto			nucleoside phosphate binding; ATP-dependent helicase activity; hydrolase activity, acting on acid anhydrides; hydrolase activity; ATPase activity; organic cyclic compound binding; heterocyclic compound binding; pyrophosphatase activity; catalytic activity; ribonucleotide binding; binding; purine ribonucleoside binding; anion binding; adenyl ribonucleotide binding; adenyl nucleotide binding; hydro…	K12818	DHX8; ATP-dependent RNA helicase DHX8/PRP22 [EC:3.6.4.13]	map03040 Spliceosome;	IPR007502; IPR011545; IPR012340; IPR011709; IPR003029; IPR027417; IPR022967; IPR014001;	Ribosomal protein S1, RNA-binding domain; Helicase superfamily 1/2, ATP-binding domain; Nucleic acid-binding, OB-fold; DEAD/DEAH box helicase domain; Domain of unknown function DUF1605; Helicase-associated domain; RNA-binding domain, S1; P-loop containing nucleoside triphosphate hydrolase;	[A]	KOG0922	DEAH-box RNA helicase
GSMUA_Achr10P26630_001	104	S	"IWS1 C-terminus family protein, putative, expressed"	44.392	_KTS(ph)PSLK_	0.93634									......SP.....	nucl	heterocycle biosynthetic process; cellular aromatic compound metabolic process; nucleobase-containing compound biosynthetic process; organic cyclic compound metabolic process; nitrogen compound metabolic process; RNA biosynthetic process; biosynthetic process; primary metabolic process; organic substance biosynthetic process; cellular metabolic process; cellular biosynthetic process; organic subs…	organelle; intracellular membrane-bounded organelle; intracellular organelle; nucleus; cell part; intracellular; intracellular part; membrane-bounded organelle; cell;	organic cyclic compound binding; heterocyclic compound binding; DNA binding; binding; nucleic acid binding;	K17498			IPR017923;	Transcription factor IIS, N-terminal;	[S]	KOG1793	Uncharacterized conserved protein
GSMUA_Achr10P27100_001	605	S	Hypothetical protein	69.786	_NQGS(ph)PVHR_	-1.5223									......SP.....	nucl	intracellular transport; establishment of protein localization to organelle; protein import; cellular protein metabolic process; single-organism process; nuclear transport; cellular metabolic process; protein transport; establishment of localization; organic substance metabolic process; protein targeting; protein folding; metabolic process; establishment of localization in cell; intracellular pro…	organelle; intracellular membrane-bounded organelle; intracellular organelle; nucleus; cell part; intracellular; cytoplasm; intracellular part; membrane-bounded organelle; cell;	substrate-specific transporter activity; peptidyl-prolyl cis-trans isomerase activity; protein transporter activity; isomerase activity; catalytic activity; cis-trans isomerase activity; transporter activity;	K09566			IPR002130; IPR002652; IPR029000;	Cyclophilin-like domain; Importin-alpha, importin-beta-binding domain; Cyclophilin-type peptidyl-prolyl cis-trans isomerase domain;
GSMUA_Achr10P28330_001	196	S	"RNA recognition motif containing protein, putative, expressed"	66.55	_S(ph)HPLDQDR_	-2.1768									...R..S......	pero			organic cyclic compound binding; heterocyclic compound binding; nucleoside phosphate binding; binding; nucleic acid binding; nucleotide binding; small molecule binding;				IPR000504; IPR012677; IPR003954;	Nucleotide-binding alpha-beta plait domain; RNA recognition motif domain, eukaryote; RNA recognition motif domain;
GSMUA_Achr10P28870_001	434	T	"tetratricopeptide repeat, putative, expressed"	91.091	_RPESGFQSSEAAGT(ph)SSFK_	3.5053										nucl			protein binding; binding;				IPR011990; IPR013026;	Tetratricopeptide-like helical domain; Tetratricopeptide repeat-containing domain;
GSMUA_Achr10P29630_001	61	S	"protein binding protein, putative, expressed"	57.293	_ILAAAS(ph)SPR_	1.7581										nucl			cation binding; metal ion binding; protein binding; zinc ion binding; transition metal ion binding; binding; ion binding;				IPR001841; IPR013083;	Zinc finger, RING-type; Zinc finger, RING/FYVE/PHD-type;	[K]	KOG2068	MOT2 transcription factor
GSMUA_Achr10P30900_001	108	S	Serrate RNA effector molecule	39.305	_RS(ph)PPPGPFK_	-0.96765									......SP.....	nucl			metal ion binding; cation binding; binding; ion binding;				IPR007042; IPR007087;	Arsenite-resistance protein 2; Zinc finger, C2H2;	[R]	KOG2295	C2H2 Zn-finger protein
GSMUA_Achr10P31030_001	183	S	RanBP2-type zinc finger protein At1g67325	40.278	_PGAYPNES(ph)SPKK_	-0.71367										nucl			cation binding; metal ion binding; zinc ion binding; transition metal ion binding; binding; ion binding;				IPR001876;	Zinc finger, RanBP2-type;	[R]	KOG1995	Conserved Zn-finger protein
GSMUA_Achr11P00310_001	440	S	Putative Poly(rC)-binding protein 3	79.492	_S(ph)GSALEVTHK_	1.0407										chlo			organic cyclic compound binding; heterocyclic compound binding; RNA binding; binding; nucleic acid binding;	K13162			IPR004087; IPR004088;	K Homology domain; K Homology domain, type 1;	[AR]	KOG2190	PolyC-binding proteins alphaCP-1 and related KH domain proteins
GSMUA_Achr11P03160_001	266	S	"ranBP1 domain containing protein, expressed"	69.971	_KPS(ph)SPSLEK_	-0.61355									...K..S......	mito	transport; intracellular transport; establishment of localization in cell; single-organism cellular process; single-organism process; localization; cellular process; cellular localization; establishment of localization;			K14295	NUP50; nuclear pore complex protein Nup50	map03013 RNA transport;	IPR000156; IPR011993;	Pleckstrin homology-like domain; Ran binding domain;	[U]	KOG2724	Nuclear pore complex component NPAP60L/NUP50
GSMUA_Achr11P03160_001	267	S	"ranBP1 domain containing protein, expressed"	39.006	_KPSS(ph)PSLEK_	-0.024312									......SP.....	mito	transport; intracellular transport; establishment of localization in cell; single-organism cellular process; single-organism process; localization; cellular process; cellular localization; establishment of localization;			K14295	NUP50; nuclear pore complex protein Nup50	map03013 RNA transport;	IPR000156; IPR011993;	Pleckstrin homology-like domain; Ran binding domain;	[U]	KOG2724	Nuclear pore complex component NPAP60L/NUP50
GSMUA_Achr11P04170_001	285	S	Putative uncharacterized protein	47.097	_KPS(ph)SPTK_	0.76639									...K..S......	nucl	intracellular transport; vesicle-mediated transport; single-organism cellular process; single-organism process; organic substance transport; protein transport; cellular localization; establishment of localization; establishment of protein localization; transport; cellular macromolecule localization; establishment of localization in cell; intracellular protein transport; protein localization; macr…	transport vesicle membrane; membrane; clathrin coat of trans-Golgi network vesicle; cytoplasmic vesicle; organelle membrane; membrane-bounded vesicle; cell periphery; cytoplasmic membrane-bounded vesicle; vesicle; Golgi-associated vesicle membrane; cytoplasm; cytoplasmic vesicle part; macromolecular complex; intracellular part; vesicle coat; cell; organelle part; coated vesicle membrane; trans-Go…	structural molecule activity;
GSMUA_Achr11P06160_001	363	S	"microtubule-binding protein TANGLED1, putative, expressed"	72.038	_ISS(ph)SIAR_	2.4611										chlo				K18636					[R]	KOG1674	Cyclin
GSMUA_Achr11P07410_001	178	S	expressed protein	81.625	_ESS(ph)FSSVFK_	-0.31653									...R..S......	chlo							IPR019448;	EEIG1/EHBP1 N-terminal domain;
GSMUA_Achr11P07410_001	191	S	expressed protein	67.136	_SKSSFS(ph)VTSPK_	-0.068713										chlo							IPR019448;	EEIG1/EHBP1 N-terminal domain;
GSMUA_Achr11P07410_001	194	S	expressed protein	115	_SSFSVTS(ph)PK_	-3.8278									......SP.....	chlo							IPR019448;	EEIG1/EHBP1 N-terminal domain;
GSMUA_Achr11P09420_001	147	S	expressed protein	43.77	_HS(ph)SFALEK_	-0.84339										nucl	phosphorylation; cellular protein metabolic process; primary metabolic process; cellular metabolic process; phosphate-containing compound metabolic process; organic substance metabolic process; metabolic process; protein phosphorylation; phosphorus metabolic process; cellular macromolecule metabolic process; cellular protein modification process; protein metabolic process; macromolecule metabolic…		ATP binding; nucleoside phosphate binding; phosphotransferase activity, alcohol group as acceptor; nucleoside binding; ion binding; protein kinase activity; nucleotide binding; organic cyclic compound binding; heterocyclic compound binding; ribonucleoside binding; kinase activity; catalytic activity; ribonucleotide binding; binding; purine ribonucleoside binding; protein serine/threonine kinase a…				IPR000719; IPR002290; IPR011009;	Protein kinase domain; Protein kinase-like domain; Serine/threonine/dual specificity protein kinase, catalytic domain;	[R]	KOG0667	Dual-specificity tyrosine-phosphorylation regulated kinase
GSMUA_Achr11P09420_001	148	S	expressed protein	43.77	_HS(ph)SFALEK_	-0.84339									...R..S......	nucl	phosphorylation; cellular protein metabolic process; primary metabolic process; cellular metabolic process; phosphate-containing compound metabolic process; organic substance metabolic process; metabolic process; protein phosphorylation; phosphorus metabolic process; cellular macromolecule metabolic process; cellular protein modification process; protein metabolic process; macromolecule metabolic…		ATP binding; nucleoside phosphate binding; phosphotransferase activity, alcohol group as acceptor; nucleoside binding; ion binding; protein kinase activity; nucleotide binding; organic cyclic compound binding; heterocyclic compound binding; ribonucleoside binding; kinase activity; catalytic activity; ribonucleotide binding; binding; purine ribonucleoside binding; protein serine/threonine kinase a…				IPR000719; IPR002290; IPR011009;	Protein kinase domain; Protein kinase-like domain; Serine/threonine/dual specificity protein kinase, catalytic domain;	[R]	KOG0667	Dual-specificity tyrosine-phosphorylation regulated kinase
GSMUA_Achr11P09580_001	298	S	UDP-glucose 6-dehydrogenase	58.98	_FDWDHPVHLQPMS(ph)PTAVK_	0.67356									......SP.....	cyto	single-organism carbohydrate metabolic process; metabolic process; carbohydrate biosynthetic process; polysaccharide biosynthetic process; oxidation-reduction process; single-organism metabolic process; polysaccharide metabolic process; biosynthetic process; macromolecule metabolic process; macromolecule biosynthetic process; primary metabolic process; carbohydrate metabolic process; organic subs…		organic cyclic compound binding; heterocyclic compound binding; oxidoreductase activity, acting on CH-OH group of donors; oxidoreductase activity, acting on the CH-OH group of donors, NAD or NADP as acceptor; nucleoside phosphate binding; UDP-glucose 6-dehydrogenase activity; NAD binding; catalytic activity; binding; nucleotide binding; cofactor binding; small molecule binding; coenzyme binding; …				IPR001732; IPR008927; IPR014027; IPR016040; IPR014026;	UDP-glucose/GDP-mannose dehydrogenase, C-terminal; UDP-glucose/GDP-mannose dehydrogenase, N-terminal; NAD(P)-binding domain; UDP-glucose/GDP-mannose dehydrogenase, dimerisation; 6-phosphogluconate dehydrogenase, C-terminal-like;
GSMUA_Achr11P11970_001	82	S	Serine/threonine-protein kinase SAPK7	48.138	_PKS(ph)TVGTPAYIAPEVLSR_	-2.8136									...R..S......	mito	phosphorylation; cellular protein metabolic process; primary metabolic process; cellular metabolic process; phosphate-containing compound metabolic process; organic substance metabolic process; metabolic process; protein phosphorylation; phosphorus metabolic process; cellular macromolecule metabolic process; cellular protein modification process; protein metabolic process; macromolecule metabolic…		ATP binding; nucleoside phosphate binding; phosphotransferase activity, alcohol group as acceptor; nucleoside binding; ion binding; nucleotide binding; protein kinase activity; organic cyclic compound binding; heterocyclic compound binding; ribonucleoside binding; kinase activity; catalytic activity; ribonucleotide binding; binding; purine ribonucleoside binding; purine ribonucleotide binding; an…				IPR000719; IPR002290; IPR011009;	Protein kinase domain; Protein kinase-like domain; Serine/threonine/dual specificity protein kinase, catalytic domain;	[T]	KOG0583	Serine/threonine protein kinase
GSMUA_Achr11P13770_001	34	S	Probable serine/threonine-protein kinase At1g54610	72.187	_TVAPVAS(ph)GR_	-2.6788										mito	phosphorylation; cellular protein metabolic process; primary metabolic process; cellular metabolic process; phosphate-containing compound metabolic process; organic substance metabolic process; metabolic process; protein phosphorylation; phosphorus metabolic process; cellular macromolecule metabolic process; cellular protein modification process; protein metabolic process; macromolecule metabolic…		ATP binding; nucleoside phosphate binding; phosphotransferase activity, alcohol group as acceptor; nucleoside binding; ion binding; nucleotide binding; protein kinase activity; organic cyclic compound binding; heterocyclic compound binding; ribonucleoside binding; kinase activity; catalytic activity; ribonucleotide binding; binding; purine ribonucleoside binding; purine ribonucleotide binding; an…	K08819			IPR000719; IPR002290; IPR011009;	Protein kinase domain; Protein kinase-like domain; Serine/threonine/dual specificity protein kinase, catalytic domain;	[D]	KOG0600	Cdc2-related protein kinase
GSMUA_Achr11P15950_001	464	S	Hypothetical protein	92.19	_GSS(ph)LIKDEK_	1.5785									...R..S......	nucl							IPR025954;	DBC1/CARP1 catalytically inactive NUDIX hydrolase domain;	[R]	KOG4246	Predicted DNA-binding protein, contains SAP domain
GSMUA_Achr11P16620_001	51	S	Probable cleavage and polyadenylation specificity factor subunit 1	40.031	_VEDAVS(ph)PHR_	0.55743									......SP.....	chlo		organelle; intracellular membrane-bounded organelle; intracellular organelle; nucleus; cell part; intracellular; intracellular part; membrane-bounded organelle; cell;	organic cyclic compound binding; heterocyclic compound binding; binding; nucleic acid binding;	K14401	CPSF1; cleavage and polyadenylation specificity factor subunit 1	map03015 mRNA surveillance pathway;	IPR004871;	Cleavage/polyadenylation specificity factor, A subunit, C-terminal;	[A]	KOG1896	mRNA cleavage and polyadenylation factor II complex, subunit CFT1 (CPSF subunit)
GSMUA_Achr11P16790_001	780	S	"protein kinase domain containing protein, expressed"	130.69	_THIS(ph)ENDESK_	0.56271										chlo	phosphorylation; cellular protein metabolic process; primary metabolic process; cellular metabolic process; phosphate-containing compound metabolic process; organic substance metabolic process; metabolic process; protein phosphorylation; phosphorus metabolic process; cellular macromolecule metabolic process; cellular protein modification process; protein metabolic process; macromolecule metabolic…		ATP binding; nucleoside phosphate binding; phosphotransferase activity, alcohol group as acceptor; nucleoside binding; ion binding; protein binding; nucleotide binding; protein kinase activity; organic cyclic compound binding; heterocyclic compound binding; ribonucleoside binding; kinase activity; catalytic activity; ribonucleotide binding; binding; purine ribonucleoside binding; purine ribonucle…				IPR000270; IPR000719; IPR002290; IPR001245; IPR011009;	Protein kinase domain; Protein kinase-like domain; Serine-threonine/tyrosine-protein kinase catalytic domain; Phox/Bem1p; Serine/threonine/dual specificity protein kinase, catalytic domain;
GSMUA_Achr11P18960_001	61	S	"nucleic acid binding protein, putative, expressed"	85.533	_SS(ph)SDTSER_	0.49874										nucl			organic cyclic compound binding; heterocyclic compound binding; binding; nucleic acid binding;				IPR024771; IPR001374;	SUZ domain; Single-stranded nucleic acid binding R3H;	[A]	KOG2953	mRNA-binding protein Encore
GSMUA_Achr11P19110_001	265	T	"Glyceraldehyde-3-phosphate dehydrogenase, cytosolic 3"	125.79	_FGIVEGLMTTVHSIT(ph)ATQK_	0.54524										chlo	glucose metabolic process; single-organism carbohydrate metabolic process; metabolic process; oxidation-reduction process; single-organism metabolic process; monosaccharide metabolic process; primary metabolic process; carbohydrate metabolic process; hexose metabolic process; organic substance metabolic process;		oxidoreductase activity, acting on the aldehyde or oxo group of donors, NAD or NADP as acceptor; organic cyclic compound binding; heterocyclic compound binding; nucleoside phosphate binding; NAD binding; catalytic activity; binding; oxidoreductase activity, acting on the aldehyde or oxo group of donors; NADP binding; nucleotide binding; cofactor binding; oxidoreductase activity; coenzyme binding;…	K00134	GAPDH; glyceraldehyde 3-phosphate dehydrogenase [EC:1.2.1.12]	map01120 Microbial metabolism in diverse environments; map00010 Glycolysis / Gluconeogenesis; map01230 Biosynthesis of amino acids; map01100 Metabolic pathways; map01200 Carbon metabolism; map05010 Alzheimer's disease; map04066 HIF-1 signaling pathway; map01110 Biosynthesis of secondary metabolites; map00710 Carbon fixation in photosynthetic organisms;	IPR020829; IPR016040; IPR020828;	Glyceraldehyde 3-phosphate dehydrogenase, catalytic domain; NAD(P)-binding domain; Glyceraldehyde 3-phosphate dehydrogenase, NAD(P) binding domain;	[G]	KOG0657	Glyceraldehyde 3-phosphate dehydrogenase
GSMUA_Achr11P19110_001	267	T	"Glyceraldehyde-3-phosphate dehydrogenase, cytosolic 3"	50.858	_FGIVEGLMTTVHSITAT(ph)QK_	-2.1767										chlo	glucose metabolic process; single-organism carbohydrate metabolic process; metabolic process; oxidation-reduction process; single-organism metabolic process; monosaccharide metabolic process; primary metabolic process; carbohydrate metabolic process; hexose metabolic process; organic substance metabolic process;		oxidoreductase activity, acting on the aldehyde or oxo group of donors, NAD or NADP as acceptor; organic cyclic compound binding; heterocyclic compound binding; nucleoside phosphate binding; NAD binding; catalytic activity; binding; oxidoreductase activity, acting on the aldehyde or oxo group of donors; NADP binding; nucleotide binding; cofactor binding; oxidoreductase activity; coenzyme binding;…	K00134	GAPDH; glyceraldehyde 3-phosphate dehydrogenase [EC:1.2.1.12]	map01120 Microbial metabolism in diverse environments; map00010 Glycolysis / Gluconeogenesis; map01230 Biosynthesis of amino acids; map01100 Metabolic pathways; map01200 Carbon metabolism; map05010 Alzheimer's disease; map04066 HIF-1 signaling pathway; map01110 Biosynthesis of secondary metabolites; map00710 Carbon fixation in photosynthetic organisms;	IPR020829; IPR016040; IPR020828;	Glyceraldehyde 3-phosphate dehydrogenase, catalytic domain; NAD(P)-binding domain; Glyceraldehyde 3-phosphate dehydrogenase, NAD(P) binding domain;	[G]	KOG0657	Glyceraldehyde 3-phosphate dehydrogenase
GSMUA_Achr11P25220_001	116	S	expressed protein	49.448	_DVS(ph)RLEIFK_	2.9755									.L.R..S......	nucl
GSMUA_Achr11P25220_001	224	S	expressed protein	88.163	_RHS(ph)ISVATTR_	-1.2247									...R..S......	nucl
GSMUA_Achr1P00240_001	105	S	Remorin	62.861	_KLS(ph)SILAWENTK_	-2.921									...K..S......	nucl							IPR005516; IPR005518;	Remorin, N-terminal; Remorin, C-terminal;
GSMUA_Achr1P00240_001	106	S	Remorin	92.773	_KLSS(ph)ILAWENTK_	-0.52729									...K..S......	nucl							IPR005516; IPR005518;	Remorin, N-terminal; Remorin, C-terminal;
GSMUA_Achr1P01870_001	38	S	"myosin-2 heavy chain, non muscle, putative, expressed"	86.67	_S(ph)LPHDFR_	-0.20393										plas		intracellular organelle; intracellular non-membrane-bounded organelle; cytoskeletal part; intracellular organelle part; macromolecular complex; intracellular part; cell; actin cytoskeleton; organelle part; non-membrane-bounded organelle; organelle; cytoskeleton; cell part; intracellular; myosin complex; protein complex;	ATP binding; motor activity; nucleoside phosphate binding; nucleoside binding; ion binding; hydrolase activity, acting on acid anhydrides; hydrolase activity; protein binding; nucleotide binding; nucleoside-triphosphatase activity; organic cyclic compound binding; heterocyclic compound binding; ribonucleoside binding; pyrophosphatase activity; catalytic activity; ribonucleotide binding; binding; …				IPR001609; IPR027417; IPR027401;	Myosin-like IQ motif-containing domain; Myosin head, motor domain; P-loop containing nucleoside triphosphate hydrolase;	[Z]	KOG0160	Myosin class V heavy chain
GSMUA_Achr1P02360_001	278	S	Probable aquaporin PIP2-6	65.295	_ALGSFRS(ph)NPSN_	-0.37449										plas	transport; localization; establishment of localization;	membrane;	transporter activity;	K09872			IPR023271;	Aquaporin-like;	[G]	KOG0223	Aquaporin (major intrinsic protein family)
GSMUA_Achr1P03030_001	58	S	Remorin	67.08	_VEDS(ph)STEK_	1.2618										nucl							IPR005516; IPR005518;	Remorin, N-terminal; Remorin, C-terminal;
GSMUA_Achr1P03030_001	59	S	Remorin	68.485	_VEDSS(ph)TEK_	1.2618										nucl							IPR005516; IPR005518;	Remorin, N-terminal; Remorin, C-terminal;
GSMUA_Achr1P04620_001	135	S	ABC transporter G family member 22	49.243	_GIDLEPGRS(ph)R_	-4.1318										plas		membrane;	ATP binding; nucleoside phosphate binding; nucleoside binding; ion binding; hydrolase activity, acting on acid anhydrides; hydrolase activity; nucleotide binding; nucleoside-triphosphatase activity; ATPase activity; organic cyclic compound binding; heterocyclic compound binding; ribonucleoside binding; pyrophosphatase activity; catalytic activity; ribonucleotide binding; binding; purine ribonucle…				IPR003593; IPR003439; IPR027417; IPR013525;	AAA+ ATPase domain; ABC transporter-like; ABC-2 type transporter; P-loop containing nucleoside triphosphate hydrolase;	[Q]	KOG0061	Transporter, ABC superfamily (Breast cancer resistance protein)
GSMUA_Achr1P04780_001	156	S	Ras-related protein Rab11B	79.467	_KS(ph)LEAGDDPADLPK_	0.18493										cyto	single organism signaling; nucleoside metabolic process; purine nucleoside metabolic process; nucleotide metabolic process; single-organism process; nuclear transport; cellular metabolic process; protein transport; phosphate-containing compound metabolic process; establishment of localization; metabolic process; signal transduction; establishment of localization in cell; GTP catabolic process; nu…	membrane; cell; intracellular; cell part;	nucleoside phosphate binding; nucleoside binding; ion binding; hydrolase activity, acting on acid anhydrides; hydrolase activity; nucleotide binding; nucleoside-triphosphatase activity; organic cyclic compound binding; heterocyclic compound binding; ribonucleoside binding; pyrophosphatase activity; catalytic activity; ribonucleotide binding; binding; purine ribonucleoside binding; GTPase activity…				IPR005225; IPR027417;	Small GTP-binding protein domain; P-loop containing nucleoside triphosphate hydrolase;	[U]	KOG0087	GTPase Rab11/YPT3, small G protein superfamily
GSMUA_Achr1P05000_001	6	S	Hypothetical protein	28.166	_MPSAIS(ph)DLINPDVTDEQK_	0.6163										nucl							IPR004873;	BURP domain;
GSMUA_Achr1P05040_001	19	S	Calcium-dependent protein kinase 3	100.11	_GHADDSQEAGS(ph)R_	-0.55059										cyto	phosphorylation; cellular protein metabolic process; primary metabolic process; cellular metabolic process; phosphate-containing compound metabolic process; organic substance metabolic process; metabolic process; protein phosphorylation; phosphorus metabolic process; cellular macromolecule metabolic process; cellular protein modification process; protein metabolic process; macromolecule metabolic…		ATP binding; nucleoside phosphate binding; phosphotransferase activity, alcohol group as acceptor; nucleoside binding; ion binding; protein kinase activity; nucleotide binding; organic cyclic compound binding; heterocyclic compound binding; ribonucleoside binding; kinase activity; catalytic activity; ribonucleotide binding; binding; purine ribonucleoside binding; cation binding; metal ion binding…				IPR000719; IPR011992; IPR002048; IPR011009;	EF-hand domain; Protein kinase domain; Protein kinase-like domain; EF-hand domain pair;	[T]	KOG0032	Ca2+/calmodulin-dependent protein kinase, EF-Hand protein superfamily
GSMUA_Achr1P06080_001	755	S	Putative Protein IQ-DOMAIN 32	47.774	_SAS(ph)QAPQSTK_	0.73386									...R..S......	nucl			protein binding; binding;
GSMUA_Achr1P06640_001	33	S	expressed protein	62.658	_RDS(ph)PPPPAPAPILK_	-0.011421									......SP.....	nucl
GSMUA_Achr1P07220_001	156	S	"MYB family transcription factor, putative, expressed"	57.525	_FS(ph)PTREDLADMVK_	-2.6482									......SP.....	nucl			organic cyclic compound binding; heterocyclic compound binding; DNA binding; chromatin binding; binding; nucleic acid binding;				IPR001005; IPR009057; IPR006447; IPR017930;	Myb domain, plants; Myb domain; Homeodomain-like; SANT/Myb domain;
GSMUA_Achr1P09020_001	253	S	Putative Clathrin interactor EPSIN 2	52.009	_GNDDYQYGS(ph)R_	0.19146										chlo				K12471	EPN; epsin	map04144 Endocytosis;	IPR013809; IPR008942;	ENTH domain; ENTH/VHS;	[F]	KOG2056	Equilibrative nucleoside transporter protein
GSMUA_Achr1P09020_001	263	S	Putative Clathrin interactor EPSIN 2	83.541	_DRS(ph)LDDDDR_	-0.24435									.L.R..S......	chlo				K12471	EPN; epsin	map04144 Endocytosis;	IPR013809; IPR008942;	ENTH domain; ENTH/VHS;	[F]	KOG2056	Equilibrative nucleoside transporter protein
GSMUA_Achr1P09020_001	270	S	Putative Clathrin interactor EPSIN 2	82.705	_SLDDDDRS(ph)SR_	-1.0312										chlo				K12471	EPN; epsin	map04144 Endocytosis;	IPR013809; IPR008942;	ENTH domain; ENTH/VHS;	[F]	KOG2056	Equilibrative nucleoside transporter protein
GSMUA_Achr1P09900_001	81	S	"flowering time control protein FCA, putative, expressed"	66.182	_GGDPGGFS(ph)PPVSVGGPR_	-0.67993									......SP.....	nucl			organic cyclic compound binding; heterocyclic compound binding; nucleoside phosphate binding; binding; nucleic acid binding; protein binding; nucleotide binding; small molecule binding;	K13207			IPR000504; IPR001202; IPR012677;	WW domain; Nucleotide-binding alpha-beta plait domain; RNA recognition motif domain;	[A]	KOG0144	RNA-binding protein CUGBP1/BRUNO (RRM superfamily)
GSMUA_Achr1P09900_001	300	S	"flowering time control protein FCA, putative, expressed"	103.16	_SGPAFGGPGFS(ph)PR_	1.1078									......SP.....	nucl			organic cyclic compound binding; heterocyclic compound binding; nucleoside phosphate binding; binding; nucleic acid binding; protein binding; nucleotide binding; small molecule binding;	K13207			IPR000504; IPR001202; IPR012677;	WW domain; Nucleotide-binding alpha-beta plait domain; RNA recognition motif domain;	[A]	KOG0144	RNA-binding protein CUGBP1/BRUNO (RRM superfamily)
GSMUA_Achr1P15310_001	61	S	Vacuolar protein-sorting-associated protein 37 homolog 2	52.234	_AFDRPQS(ph)PSQVQPSPTEAAGIIAR_	2.9075									......SP.....	nucl				K12185	VPS37; ESCRT-I complex subunit VPS37	map04144 Endocytosis;	IPR009851;	Modifier of rudimentary, Modr;	[S]	KOG3270	Uncharacterized conserved protein
GSMUA_Achr1P17380_001	243	S	V-type proton ATPase subunit D	66.467	_GMS(ph)INSAHNLLVVGAEK_	-1.3065									.L.R..S......	chlo			active transmembrane transporter activity; primary active transmembrane transporter activity; hydrolase activity, acting on acid anhydrides; hydrolase activity; nucleoside-triphosphatase activity; ATPase activity; P-P-bond-hydrolysis-driven transmembrane transporter activity; pyrophosphatase activity; ATPase activity, coupled to transmembrane movement of substances; catalytic activity; ATPase act…	K02149	ATPeV1D; V-type H+-transporting ATPase subunit D	map05120 Epithelial cell signaling in Helicobacter pylori infection; map05323 Rheumatoid arthritis; map00190 Oxidative phosphorylation; map04721 Synaptic vesicle cycle; map01100 Metabolic pathways; map04145 Phagosome; map04966 Collecting duct acid secretion; map05110 Vibrio cholerae infection;			[C]	KOG1647	Vacuolar H+-ATPase V1 sector, subunit D
GSMUA_Achr1P18790_001	11	S	Hypothetical protein	47.894	_GGSS(ph)EAKPK_	-0.21505										nucl			organic cyclic compound binding; heterocyclic compound binding; nucleotide binding; nucleoside phosphate binding; binding; small molecule binding;				IPR018163; IPR012676; IPR004095; IPR012675;	TGS; Beta-grasp domain; Threonyl/alanyl tRNA synthetase, class II-like, putative editing domain; TGS-like;	[J]	KOG1637	Threonyl-tRNA synthetase
GSMUA_Achr1P20270_001	5	S	L-lactate dehydrogenase A	106.75	_KVS(ph)SLTELGFADDVHR_	-0.16317										cyto	metabolic process; cellular carbohydrate metabolic process; oxidation-reduction process; single-organism metabolic process; primary metabolic process; carbohydrate metabolic process; cellular metabolic process; cellular process; organic substance metabolic process;	intracellular part; cell; cell part; intracellular; cytoplasm;	oxidoreductase activity, acting on CH-OH group of donors; lactate dehydrogenase activity; oxidoreductase activity, acting on the CH-OH group of donors, NAD or NADP as acceptor; L-lactate dehydrogenase activity; catalytic activity; oxidoreductase activity;	K00016	LDH; L-lactate dehydrogenase [EC:1.1.1.27]	map00620 Pyruvate metabolism; map01120 Microbial metabolism in diverse environments; map01100 Metabolic pathways; map00010 Glycolysis / Gluconeogenesis; map00270 Cysteine and methionine metabolism; map01110 Biosynthesis of secondary metabolites; map00640 Propanoate metabolism;	IPR022383; IPR016040; IPR001236; IPR015955;	Lactate dehydrogenase/glycoside hydrolase, family 4, C-terminal; NAD(P)-binding domain; Lactate/malate dehydrogenase, N-terminal; Lactate/malate dehydrogenase, C-terminal;	[C]	KOG1495	Lactate dehydrogenase
GSMUA_Achr1P20270_001	31	S	L-lactate dehydrogenase A	49.621	_PIQQAAPPS(ph)PTKR_	1.4257									......SP.....	cyto	metabolic process; cellular carbohydrate metabolic process; oxidation-reduction process; single-organism metabolic process; primary metabolic process; carbohydrate metabolic process; cellular metabolic process; cellular process; organic substance metabolic process;	intracellular part; cell; cell part; intracellular; cytoplasm;	oxidoreductase activity, acting on CH-OH group of donors; lactate dehydrogenase activity; oxidoreductase activity, acting on the CH-OH group of donors, NAD or NADP as acceptor; L-lactate dehydrogenase activity; catalytic activity; oxidoreductase activity;	K00016	LDH; L-lactate dehydrogenase [EC:1.1.1.27]	map00620 Pyruvate metabolism; map01120 Microbial metabolism in diverse environments; map01100 Metabolic pathways; map00010 Glycolysis / Gluconeogenesis; map00270 Cysteine and methionine metabolism; map01110 Biosynthesis of secondary metabolites; map00640 Propanoate metabolism;	IPR022383; IPR016040; IPR001236; IPR015955;	Lactate dehydrogenase/glycoside hydrolase, family 4, C-terminal; NAD(P)-binding domain; Lactate/malate dehydrogenase, N-terminal; Lactate/malate dehydrogenase, C-terminal;	[C]	KOG1495	Lactate dehydrogenase
GSMUA_Achr1P20870_001	406	S	2-hydroxyacyl-CoA lyase	57.267	_S(ph)PNEITGPHK_	-1.3388									......SP.....	cyto			magnesium ion binding; vitamin binding; ion binding; cofactor binding; sulfur compound binding; thiamine pyrophosphate binding; heterocyclic compound binding; organic cyclic compound binding; catalytic activity; binding; cation binding; metal ion binding; anion binding; small molecule binding; coenzyme binding;	K12261	HACL1; 2-hydroxyacyl-CoA lyase 1 [EC:4.1.-.-]	map04146 Peroxisome;	IPR012000; IPR029035; IPR029061; IPR011766; IPR012001;	Thiamine pyrophosphate enzyme, central domain; DHS-like NAD/FAD-binding domain; Thiamin diphosphate-binding fold; Thiamine pyrophosphate enzyme, C-terminal TPP-binding; Thiamine pyrophosphate enzyme, N-terminal TPP-binding domain;	[EH]	KOG1185	Thiamine pyrophosphate-requiring enzyme
GSMUA_Achr1P23520_001	804	S	Villin-4	63.181	_NLS(ph)TPPPAVR_	1.2141									...R..S......	nucl	single-organism cellular process; single-organism process; cellular component organization; cytoskeleton organization; cellular process; organelle organization; cellular component organization or biogenesis;		actin binding; protein binding; cytoskeletal protein binding; binding;	K05768	GSN; gelsolin	map04810 Regulation of actin cytoskeleton; map04666 Fc gamma R-mediated phagocytosis; map05203 Viral carcinogenesis;	IPR003128; IPR029006; IPR007123;	Gelsolin-like domain; Villin headpiece; ADF-H/Gelsolin-like domain;
GSMUA_Achr1P23580_001	27	S	"Calcium-transporting ATPase 8, plasma membrane-type"	29.855	_RAS(ph)GDGDGSSGDWFDIPAK_	-1.8944									...R..S......	plas	calcium ion transmembrane transport; divalent inorganic cation transport; ion transmembrane transport; metal ion transport; single-organism cellular process; single-organism process; establishment of localization; transport; transmembrane transport; calcium ion transport; cation transport; ion transport; localization; cellular process; single-organism transport; divalent metal ion transport;	intrinsic to membrane; membrane; integral to membrane; membrane part;	ATPase activity, coupled to transmembrane movement of ions; nucleoside phosphate binding; primary active transmembrane transporter activity; substrate-specific transporter activity; hydrolase activity, acting on acid anhydrides; protein binding; hydrolase activity; substrate-specific transmembrane transporter activity; ATPase activity; organic cyclic compound binding; heterocyclic compound bindin…	K01537			IPR004014; IPR023298; IPR024750; IPR023299; IPR008250; IPR023214; IPR006068;	HAD-like domain; Calcium-transporting P-type ATPase, N-terminal autoinhibitory domain; Cation-transporting P-type ATPase, N-terminal; P-type ATPase, cytoplasmic domain N; P-type ATPase, A domain; P-type ATPase, transmembrane domain; Cation-transporting P-type ATPase, C-terminal;	[P]	KOG0204	Calcium transporting ATPase
GSMUA_Achr1P25490_001	703	T	expressed protein	29.842	_HEDQIIASDDET(ph)EDAEAPFIQK_	0.96358										chlo									[T]	KOG1829	Uncharacterized conserved protein, contains C1, PH and RUN domains
GSMUA_Achr1P26180_001	135	T	Putative Zinc finger CCCH domain-containing protein 13	51.166	_T(ph)SSYDEKDGLEEQLK_	4.4298										nucl			metal ion binding; cation binding; binding; ion binding;				IPR000571;	Zinc finger, CCCH-type;
GSMUA_Achr1P26790_001	36	S	"XS domain containing protein, expressed"	96.708	_WENDDKS(ph)PSEFLAPSSDSK_	1.0282									......SP.....	nucl	regulation of gene expression; gene silencing; regulation of biological process; gene silencing by RNA; negative regulation of gene expression; regulation of macromolecule metabolic process; single-organism cellular process; regulation of metabolic process; single-organism process; negative regulation of biological process; negative regulation of metabolic process; negative regulation of macromol…						IPR005380;	XS domain;
GSMUA_Achr1P26790_001	38	S	"XS domain containing protein, expressed"	56.719	_WENDDKSPS(ph)EFLAPSSDSK_	1.2143									...K..S......	nucl	regulation of gene expression; gene silencing; regulation of biological process; gene silencing by RNA; negative regulation of gene expression; regulation of macromolecule metabolic process; single-organism cellular process; regulation of metabolic process; single-organism process; negative regulation of biological process; negative regulation of metabolic process; negative regulation of macromol…						IPR005380;	XS domain;
GSMUA_Achr2P01870_001	462	S	"Pyruvate, phosphate dikinase, chloroplastic"	45.992	_GGM(ox)TS(ph)HAAVVAR_	-0.66523										cyto	phosphorylation; pyruvate metabolic process; metabolic process; phosphorus metabolic process; single-organism metabolic process; small molecule metabolic process; carboxylic acid metabolic process; monocarboxylic acid metabolic process; organic acid metabolic process; cellular process; cellular metabolic process; oxoacid metabolic process; phosphate-containing compound metabolic process; organic …		ATP binding; nucleoside phosphate binding; phosphotransferase activity, paired acceptors; nucleoside binding; ion binding; nucleotide binding; organic cyclic compound binding; heterocyclic compound binding; ribonucleoside binding; kinase activity; catalytic activity; ribonucleotide binding; binding; purine ribonucleoside binding; anion binding; purine ribonucleotide binding; adenyl ribonucleotide…	K01006	ppdK; pyruvate, orthophosphate dikinase [EC:2.7.9.1]	map00620 Pyruvate metabolism; map01120 Microbial metabolism in diverse environments; map01100 Metabolic pathways; map01200 Carbon metabolism; map00720 Carbon fixation pathways in prokaryotes; map00710 Carbon fixation in photosynthetic organisms;	IPR008279; IPR002192; IPR015813; IPR013816; IPR000121; IPR013815;	Pyruvate phosphate dikinase, PEP/pyruvate-binding; PEP-utilising enzyme, mobile domain; ATP-grasp fold, subdomain 2; ATP-grasp fold, subdomain 1; Pyruvate/Phosphoenolpyruvate kinase-like domain; PEP-utilising enzyme, C-terminal;
GSMUA_Achr2P02340_001	24	S	Acyl-CoA-binding domain-containing protein 4	78.752	_FYAAAAYAGFGGS(ph)PQSSAAGASR_	-0.65973									......SP.....	chlo			fatty-acyl-CoA binding; binding; ion binding; protein binding; anion binding; cofactor binding; coenzyme binding;				IPR011043; IPR000582; IPR015915; IPR014352;	Kelch-type beta propeller; Galactose oxidase/kelch, beta-propeller; FERM/acyl-CoA-binding protein, 3-helical bundle; Acyl-CoA-binding protein, ACBP;	[R]	KOG0379	Kelch repeat-containing proteins
GSMUA_Achr2P06080_001	191	S	Ras-related protein ARA-4	62.104	_SELS(ph)LNR_	-0.28625										nucl	single organism signaling; nucleoside metabolic process; purine nucleoside metabolic process; nucleotide metabolic process; single-organism process; nuclear transport; cellular metabolic process; protein transport; phosphate-containing compound metabolic process; establishment of localization; metabolic process; signal transduction; establishment of localization in cell; GTP catabolic process; nu…	membrane; cell; intracellular; cell part;	nucleoside phosphate binding; nucleoside binding; ion binding; hydrolase activity, acting on acid anhydrides; hydrolase activity; nucleotide binding; nucleoside-triphosphatase activity; organic cyclic compound binding; heterocyclic compound binding; ribonucleoside binding; pyrophosphatase activity; catalytic activity; ribonucleotide binding; binding; purine ribonucleoside binding; GTPase activity…	K07904	RAB11A; Ras-related protein Rab-11A	map04144 Endocytosis; map04972 Pancreatic secretion; map04961 Endocrine and other factor-regulated calcium reabsorption; map04962 Vasopressin-regulated water reabsorption;	IPR005225; IPR027417;	Small GTP-binding protein domain; P-loop containing nucleoside triphosphate hydrolase;	[U]	KOG0087	GTPase Rab11/YPT3, small G protein superfamily
GSMUA_Achr2P06680_001	124	S	"Phosphoglucomutase, cytoplasmic 2"	83.236	_ATGAFILTAS(ph)HNPGGPHEDFGIK_	0.45398										cyto	metabolic process; carbohydrate metabolic process; primary metabolic process; organic substance metabolic process;		magnesium ion binding; isomerase activity; catalytic activity; binding; intramolecular transferase activity, phosphotransferases; ion binding; metal ion binding; cation binding; intramolecular transferase activity;	K01835	pgm; phosphoglucomutase [EC:5.4.2.2]	map00500 Starch and sucrose metabolism; map01120 Microbial metabolism in diverse environments; map00010 Glycolysis / Gluconeogenesis; map00230 Purine metabolism; map00520 Amino sugar and nucleotide sugar metabolism; map00521 Streptomycin biosynthesis; map01100 Metabolic pathways; map01110 Biosynthesis of secondary metabolites; map00052 Galactose metabolism; map00030 Pentose phosphate pathway;	IPR005846; IPR005843; IPR005845; IPR016055; IPR005844;	Alpha-D-phosphohexomutase, alpha/beta/alpha domain II; Alpha-D-phosphohexomutase, alpha/beta/alpha domain I; Alpha-D-phosphohexomutase, alpha/beta/alpha domain III; Alpha-D-phosphohexomutase, C-terminal; Alpha-D-phosphohexomutase, alpha/beta/alpha I/II/III;	[G]	KOG0625	Phosphoglucomutase
GSMUA_Achr2P08100_001	23	S	Patellin-3	62.781	_EEEAEKPAPASAS(ph)PTAEK_	0.27462									......SP.....	cyto	transport; localization; establishment of localization;	membrane; intracellular; cell part; membrane part; intrinsic to membrane; cell; integral to membrane;	transporter activity;				IPR001251; IPR009038; IPR011074;	CRAL-TRIO domain; GOLD; CRAL/TRIO, N-terminal domain;	[I]	KOG1471	Phosphatidylinositol transfer protein SEC14 and related proteins
GSMUA_Achr2P12230_001	476	T	"lipid binding protein, putative, expressed"	103.67	_SVT(ph)SQFS(ph)SSKK_	-1.1004										chlo			protein binding; binding;				IPR000008;	C2 domain;	[R]	KOG1012	Ca2+-dependent lipid-binding protein CLB1/vesicle protein vp115/Granuphilin A, contains C2 domain
GSMUA_Achr2P12230_001	481	S	"lipid binding protein, putative, expressed"	137.62	_SVTSQFSS(ph)SK_	-0.7553										chlo			protein binding; binding;				IPR000008;	C2 domain;	[R]	KOG1012	Ca2+-dependent lipid-binding protein CLB1/vesicle protein vp115/Granuphilin A, contains C2 domain
GSMUA_Achr2P12230_001	482	S	"lipid binding protein, putative, expressed"	145.83	_SVTSQFSSS(ph)K_	1.2324										chlo			protein binding; binding;				IPR000008;	C2 domain;	[R]	KOG1012	Ca2+-dependent lipid-binding protein CLB1/vesicle protein vp115/Granuphilin A, contains C2 domain
GSMUA_Achr2P12870_001	48	S	Hypothetical protein	104.26	_FMLNEDGS(ph)PR_	-2.4849									......SP.....	nucl		organelle; intracellular membrane-bounded organelle; intracellular organelle; nucleus; cell part; intracellular; intracellular part; membrane-bounded organelle; cell;	organic cyclic compound binding; heterocyclic compound binding; DNA binding; binding; nucleic acid binding;				IPR016177; IPR001739;	DNA-binding domain; Methyl-CpG DNA binding;
GSMUA_Achr2P14980_001	744	S	Protein STRUBBELIG-RECEPTOR FAMILY 6	27.028	_MAGGDGQET(ph)SRR_	-0.74933										plas	phosphorylation; cellular protein metabolic process; primary metabolic process; cellular metabolic process; phosphate-containing compound metabolic process; organic substance metabolic process; metabolic process; protein phosphorylation; phosphorus metabolic process; cellular macromolecule metabolic process; cellular protein modification process; protein metabolic process; macromolecule metabolic…		ATP binding; nucleoside phosphate binding; phosphotransferase activity, alcohol group as acceptor; nucleoside binding; ion binding; protein binding; protein kinase activity; nucleotide binding; organic cyclic compound binding; heterocyclic compound binding; ribonucleoside binding; kinase activity; catalytic activity; ribonucleotide binding; binding; purine ribonucleoside binding; anion binding; p…				IPR000719; IPR013210; IPR001245; IPR011009;	Protein kinase domain; Leucine-rich repeat-containing N-terminal, type 2; Protein kinase-like domain; Serine-threonine/tyrosine-protein kinase catalytic domain;
GSMUA_Achr2P15410_001	68	S	"proline-rich cell wall protein-like, putative, expressed"	62.915	_VNS(ph)AAAAPPDR_	0.44448									...R..S......	chlo			protein binding; binding;				IPR009060;	UBA-like;
GSMUA_Achr2P15410_001	246	T	"proline-rich cell wall protein-like, putative, expressed"	50.04	_AVAHFLNT(ph)SQ_	-0.57313										chlo			protein binding; binding;				IPR009060;	UBA-like;
GSMUA_Achr2P15410_001	247	S	"proline-rich cell wall protein-like, putative, expressed"	50.04	_AVAHFLNT(ph)SQ_	-0.57313										chlo			protein binding; binding;				IPR009060;	UBA-like;
GSMUA_Achr2P16170_001	18	S	"Sulfate transporter 4.1, chloroplastic"	137.89	_VAS(ph)SSSLGGGGGR_	0.36172									...R..S......	plas	anion transport; sulfur compound transport; transport; transmembrane transport; sulfate transport; ion transport; single-organism cellular process; single-organism process; localization; cellular process; inorganic anion transport; establishment of localization; single-organism transport;	intrinsic to membrane; membrane; integral to membrane; membrane part;	active transmembrane transporter activity; secondary active transmembrane transporter activity; sulfur compound transmembrane transporter activity; ion transmembrane transporter activity; substrate-specific transporter activity; sulfate transmembrane transporter activity; secondary active sulfate transmembrane transporter activity; inorganic anion transmembrane transporter activity; anion transme…	K18059			IPR011547; IPR030402; IPR002645;	Sulfate transporter N-terminal domain with GLY motif; Sulphate transporter; STAS domain;	[P]	KOG0236	Sulfate/bicarbonate/oxalate exchanger SAT-1 and related transporters (SLC26 family)
GSMUA_Achr2P18050_001	160	S	"VHS and GAT domain containing protein, expressed"	88.021	_DGVSSMS(ph)FK_	3.2678										chlo	intracellular transport; single-organism cellular process; single-organism process; organic substance transport; protein transport; cellular localization; establishment of localization; establishment of protein localization; transport; cellular macromolecule localization; establishment of localization in cell; intracellular protein transport; protein localization; macromolecule localization; loca…	cell; intracellular; cell part;					IPR002014; IPR004152; IPR018205; IPR008942;	VHS; GAT domain; VHS subgroup; ENTH/VHS;	[U]	KOG1087	Cytosolic sorting protein GGA2/TOM1
GSMUA_Achr2P22590_001	96	S	Lipid phosphate phosphatase 2	81.387	_ISAAAGGGAGGS(ph)TR_	1.9097										chlo		membrane;	protein binding; catalytic activity; binding;				IPR000270; IPR000326;	Phox/Bem1p; Phosphatidic acid phosphatase type 2/haloperoxidase;
GSMUA_Achr3P09580_001	785	S	Probable leucine-rich repeat receptor-like protein kinase At5g49770	101.38	_GHIS(ph)TQVK_	-0.17758										plas	phosphorylation; cellular protein metabolic process; primary metabolic process; cellular metabolic process; phosphate-containing compound metabolic process; organic substance metabolic process; metabolic process; protein phosphorylation; phosphorus metabolic process; cellular macromolecule metabolic process; cellular protein modification process; protein metabolic process; macromolecule metabolic…		ATP binding; nucleoside phosphate binding; phosphotransferase activity, alcohol group as acceptor; nucleoside binding; ion binding; protein kinase activity; nucleotide binding; organic cyclic compound binding; heterocyclic compound binding; ribonucleoside binding; kinase activity; catalytic activity; ribonucleotide binding; binding; purine ribonucleoside binding; protein serine/threonine kinase a…				IPR000719; IPR002290; IPR013210; IPR001245; IPR013320; IPR011009;	Protein kinase domain; Leucine-rich repeat-containing N-terminal, type 2; Protein kinase-like domain; Serine-threonine/tyrosine-protein kinase catalytic domain; Concanavalin A-like lectin/glucanase domain; Serine/threonine/dual specificity protein kinase, catalytic domain;
GSMUA_Achr3P09580_001	786	T	Probable leucine-rich repeat receptor-like protein kinase At5g49770	101.38	_GHIS(ph)TQVK_	-0.86372										plas	phosphorylation; cellular protein metabolic process; primary metabolic process; cellular metabolic process; phosphate-containing compound metabolic process; organic substance metabolic process; metabolic process; protein phosphorylation; phosphorus metabolic process; cellular macromolecule metabolic process; cellular protein modification process; protein metabolic process; macromolecule metabolic…		ATP binding; nucleoside phosphate binding; phosphotransferase activity, alcohol group as acceptor; nucleoside binding; ion binding; protein kinase activity; nucleotide binding; organic cyclic compound binding; heterocyclic compound binding; ribonucleoside binding; kinase activity; catalytic activity; ribonucleotide binding; binding; purine ribonucleoside binding; protein serine/threonine kinase a…				IPR000719; IPR002290; IPR013210; IPR001245; IPR013320; IPR011009;	Protein kinase domain; Leucine-rich repeat-containing N-terminal, type 2; Protein kinase-like domain; Serine-threonine/tyrosine-protein kinase catalytic domain; Concanavalin A-like lectin/glucanase domain; Serine/threonine/dual specificity protein kinase, catalytic domain;
GSMUA_Achr3P09690_001	70	S	Hypothetical protein	63.673	_S(ph)SPPPQR_	0.91976									...R..S......	mito
GSMUA_Achr3P09820_001	35	S	Reticulon-like protein B16	32.295	_S(ph)IHQIIGGGK_	-0.2355									...R..S......	plas									[U]	KOG1792	Reticulon
GSMUA_Achr3P10370_001	237	S	Hypothetical protein	42.639	_HVDEDWNEWTVGEDS(ph)DLD_	4.2646										chlo
GSMUA_Achr3P10680_001	284	S	Hypothetical protein	58.476	_S(ph)DSSTTSTR_	1.1027										nucl
GSMUA_Achr3P10680_001	287	S	Hypothetical protein	105.94	_SDSS(ph)TTSTR_	0.13436										nucl
GSMUA_Achr3P11110_001	290	S	Putative Transcription factor bHLH130	49.715	_HQLS(ph)LPK_	1.3583										nucl			protein binding; binding; protein dimerization activity;				IPR011598;	Myc-type, basic helix-loop-helix (bHLH) domain;
GSMUA_Achr3P12360_001	134	S	Arginine/serine-rich-splicing factor RSP40	45.158	_NGYS(ph)PDRR_	0.048876									......SP.....	nucl			organic cyclic compound binding; heterocyclic compound binding; nucleoside phosphate binding; binding; nucleic acid binding; nucleotide binding; small molecule binding;				IPR000504; IPR012677;	Nucleotide-binding alpha-beta plait domain; RNA recognition motif domain;	[A]	KOG0106	Alternative splicing factor SRp55/B52/SRp75 (RRM superfamily)
GSMUA_Achr3P16570_001	169	S	Hypothetical protein	91.265	_RS(ph)PPPNR_	-0.1117									......SP.....	nucl			organic cyclic compound binding; heterocyclic compound binding; nucleoside phosphate binding; binding; nucleic acid binding; nucleotide binding; small molecule binding;	K14325	RNPS1; RNA-binding protein with serine-rich domain 1	map03015 mRNA surveillance pathway; map03013 RNA transport;	IPR000504; IPR012677;	Nucleotide-binding alpha-beta plait domain; RNA recognition motif domain;	[R]	KOG0118	FOG: RRM domain
GSMUA_Achr3P16570_001	202	S	Hypothetical protein	67.081	_VDSS(ph)PHR_	-0.93488									......SP.....	nucl			organic cyclic compound binding; heterocyclic compound binding; nucleoside phosphate binding; binding; nucleic acid binding; nucleotide binding; small molecule binding;	K14325	RNPS1; RNA-binding protein with serine-rich domain 1	map03015 mRNA surveillance pathway; map03013 RNA transport;	IPR000504; IPR012677;	Nucleotide-binding alpha-beta plait domain; RNA recognition motif domain;	[R]	KOG0118	FOG: RRM domain
GSMUA_Achr3P19470_001	500	S	expressed protein	70.496	_GNS(ph)PHSK_	-0.11529									......SP.....	cyto
GSMUA_Achr3P20090_001	167	S	Coatomer subunit delta-2	74.841	_KAS(ph)EIDK_	1.0844									...R..S......	chlo	intracellular transport; vesicle-mediated transport; single-organism cellular process; single-organism process; organic substance transport; protein transport; cellular localization; establishment of localization; establishment of protein localization; transport; cellular macromolecule localization; establishment of localization in cell; intracellular protein transport; protein localization; macr…	membrane; AP-type membrane coat adaptor complex; membrane part; cell part; intracellular; clathrin adaptor complex; coated membrane; cytoplasm; clathrin coat; macromolecular complex; intracellular part; membrane coat; protein complex; cell; cytoplasmic part;	protein binding; binding;				IPR028565; IPR008968; IPR011012;	Mu homology domain; Longin-like domain; Clathrin adaptor, mu subunit, C-terminal;	[U]	KOG2635	Medium subunit of clathrin adaptor complex
GSMUA_Achr3P21030_001	527	T	Putative KH domain-containing protein At4g18375	135.08	_GYT(ph)PESFSAR_	-1.9207									......TP.....	nucl			organic cyclic compound binding; heterocyclic compound binding; RNA binding; binding; nucleic acid binding;	K13162			IPR004087; IPR004088;	K Homology domain; K Homology domain, type 1;	[AR]	KOG2190	PolyC-binding proteins alphaCP-1 and related KH domain proteins
GSMUA_Achr3P23190_001	945	S	Eukaryotic translation initiation factor 3 subunit A	67.113	_RSS(ph)FGGAR_	-0.66646									...R..S......	cyto		cell part; intracellular; cytoplasm; macromolecular complex; intracellular part; protein complex; cell; cytoplasmic part; eukaryotic translation initiation factor 3 complex;	protein binding; binding;	K03254	EIF3A; translation initiation factor 3 subunit A	map03013 RNA transport;	IPR000717;	Proteasome component (PCI) domain;	[J]	KOG2072	Translation initiation factor 3, subunit a (eIF-3a)
GSMUA_Achr3P26690_001	518	S	expressed protein	49.448	_SKS(ph)LDLEK_	1.204									.L.R..S......	nucl
GSMUA_Achr3P28220_001	69	S	Putative Uncharacterized membrane protein At1g16860	62.869	_S(ph)HSGPLAR_	-0.69242										chlo
GSMUA_Achr3P30230_001	217	S	Putative Mannose-1-phosphate guanyltransferase alpha	38.057	_RMNS(ph)FEALQSATK_	-0.7075									...R..S......	cyto	biosynthetic process; metabolic process;		nucleotidyltransferase activity; catalytic activity; transferase activity; transferase activity, transferring phosphorus-containing groups;	K00966	GMPP; mannose-1-phosphate guanylyltransferase [EC:2.7.7.13]	map01100 Metabolic pathways; map00051 Fructose and mannose metabolism; map01110 Biosynthesis of secondary metabolites; map00520 Amino sugar and nucleotide sugar metabolism;	IPR029044; IPR005835;	Nucleotide-diphospho-sugar transferases; Nucleotidyl transferase;	[GMO]	KOG1460	GDP-mannose pyrophosphorylase
GSMUA_Achr4P04530_001	143	S	Putative Transcription factor HBP-1a	82.01	_S(ph)KGSLGSLNMITGK_	-0.90902										nucl	regulation of cellular process; cellular aromatic compound metabolic process; regulation of macromolecule metabolic process; regulation of nucleobase-containing compound metabolic process; biosynthetic process; cellular metabolic process; organic substance metabolic process; regulation of RNA biosynthetic process; metabolic process; heterocycle metabolic process; nucleobase-containing compound me…	organelle; intracellular membrane-bounded organelle; intracellular organelle; nucleus; cell part; intracellular; intracellular part; membrane-bounded organelle; cell;	organic cyclic compound binding; heterocyclic compound binding; DNA binding; binding; nucleic acid binding transcription factor activity; nucleic acid binding; sequence-specific DNA binding; sequence-specific DNA binding transcription factor activity;	K09060			IPR004827; IPR012900;	Basic-leucine zipper domain; G-box binding, MFMR;
GSMUA_Achr4P04550_001	17	S	expressed protein	57.39	_S(ph)QSAMDAR_	0.066447										mito
GSMUA_Achr4P04860_001	71	S	SKP1-like protein 1B	53.968	_S(ph)PDDASK_	-0.3344									......SP.....	cyto	modification-dependent macromolecule catabolic process; cellular macromolecule catabolic process; proteolysis involved in cellular protein catabolic process; cellular protein catabolic process; modification-dependent protein catabolic process; cellular protein metabolic process; ubiquitin-dependent protein catabolic process; primary metabolic process; cellular metabolic process; organic substance…			K03094	SKP1; S-phase kinase-associated protein 1	map04114 Oocyte meiosis; map04110 Cell cycle; map04141 Protein processing in endoplasmic reticulum; map04310 Wnt signaling pathway; map04350 TGF-beta signaling pathway; map04111 Cell cycle - yeast; map05168 Herpes simplex infection; map04120 Ubiquitin mediated proteolysis; map04710 Circadian rhythm;	IPR016072; IPR011333; IPR016073;	SKP1 component, dimerisation; BTB/POZ fold; SKP1 component, POZ domain;	[O]	KOG1724	SCF ubiquitin ligase, Skp1 component
GSMUA_Achr4P05540_001	194	S	"pumilio-family RNA binding protein, putative, expressed"	60.55	_KVPS(ph)VGTTISR_	-0.5268									...K..S......	nucl			organic cyclic compound binding; heterocyclic compound binding; RNA binding; binding; nucleic acid binding;	K17943			IPR012940; IPR011989; IPR016024;	Armadillo-type fold; Armadillo-like helical; Nucleic acid binding NABP;	[J]	KOG1488	Translational repressor Pumilio/PUF3 and related RNA-binding proteins (Puf superfamily)
GSMUA_Achr4P05550_001	167	S	"pumilio-family RNA binding protein, putative, expressed"	62.732	_QQS(ph)GEWLER_	-1.2223									.L.R..S......	nucl									[J]	KOG1488	Translational repressor Pumilio/PUF3 and related RNA-binding proteins (Puf superfamily)
GSMUA_Achr4P06320_001	299	S	"FHA domain containing protein, putative, expressed"	60.892	_EEGTS(ph)PK_	-1.5891									......SP.....	nucl			protein binding; binding;	K13216			IPR008984; IPR000253;	Forkhead-associated (FHA) domain; SMAD/FHA domain;
GSMUA_Achr4P09160_001	349	T	Casein kinase I isoform delta-like	57.248	_GRVT(ph)PPPVNASSSSK_	-0.94524									......TP.....	nucl	phosphorylation; cellular protein metabolic process; primary metabolic process; cellular metabolic process; phosphate-containing compound metabolic process; organic substance metabolic process; metabolic process; protein phosphorylation; phosphorus metabolic process; cellular macromolecule metabolic process; cellular protein modification process; protein metabolic process; macromolecule metabolic…		ATP binding; nucleoside phosphate binding; phosphotransferase activity, alcohol group as acceptor; nucleoside binding; ion binding; nucleotide binding; protein kinase activity; organic cyclic compound binding; heterocyclic compound binding; ribonucleoside binding; kinase activity; catalytic activity; ribonucleotide binding; binding; purine ribonucleoside binding; purine ribonucleotide binding; an…	K02218	CSNK1; casein kinase 1 [EC:2.7.11.1]	map04340 Hedgehog signaling pathway;	IPR000719; IPR002290; IPR011009;	Protein kinase domain; Protein kinase-like domain; Serine/threonine/dual specificity protein kinase, catalytic domain;	[T]	KOG1164	Casein kinase (serine/threonine/tyrosine protein kinase)
GSMUA_Achr4P12110_001	274	T	"pumilio-family RNA binding protein, putative, expressed"	81.002	_STT(ph)PDPQLIR_	4.0995									......TP.....	nucl			organic cyclic compound binding; heterocyclic compound binding; RNA binding; binding; nucleic acid binding;	K17943			IPR012940; IPR011989; IPR016024;	Armadillo-type fold; Armadillo-like helical; Nucleic acid binding NABP;	[J]	KOG1488	Translational repressor Pumilio/PUF3 and related RNA-binding proteins (Puf superfamily)
GSMUA_Achr4P12650_001	807	T	Plasma membrane ATPase	69.088	_T(ph)LHGLQPPETANLFSDK_	1.464										plas	nucleoside metabolic process; purine nucleoside metabolic process; purine ribonucleoside monophosphate metabolic process; nucleotide metabolic process; purine ribonucleoside biosynthetic process; nucleoside biosynthetic process; biosynthetic process; ribonucleoside monophosphate biosynthetic process; cellular metabolic process; phosphate-containing compound metabolic process; ribose phosphate bio…	intrinsic to membrane; membrane; integral to membrane; membrane part;	nucleoside phosphate binding; ion binding; hydrolase activity, acting on acid anhydrides; hydrolase activity; nucleotide binding; nucleoside-triphosphatase activity; ATPase activity; heterocyclic compound binding; organic cyclic compound binding; pyrophosphatase activity; catalytic activity; binding; metal ion binding; cation binding; hydrolase activity, acting on acid anhydrides, in phosphorus-c…				IPR004014; IPR023298; IPR023299; IPR008250; IPR023214;	HAD-like domain; Cation-transporting P-type ATPase, N-terminal; P-type ATPase, cytoplasmic domain N; P-type ATPase, A domain; P-type ATPase, transmembrane domain;	[P]	KOG0205	Plasma membrane H+-transporting ATPase
GSMUA_Achr4P13550_001	236	T	"ATP-dependent Clp protease proteolytic subunit 3, chloroplastic"	42.947	_VMIHQPLGT(ph)AGGK_	0.8872										chlo	proteolysis; metabolic process; macromolecule metabolic process; protein metabolic process; primary metabolic process; organic substance metabolic process;		serine-type endopeptidase activity; endopeptidase activity; peptidase activity; catalytic activity; serine hydrolase activity; serine-type peptidase activity; peptidase activity, acting on L-amino acid peptides; hydrolase activity;	K01358	clpP; ATP-dependent Clp protease, protease subunit [EC:3.4.21.92]	map04112 Cell cycle - Caulobacter;	IPR029045;	ClpP/crotonase-like domain;	[O]	KOG0840	ATP-dependent Clp protease, proteolytic subunit
GSMUA_Achr4P14570_001	1251	S	"Putative fip1 motif family protein, expressed"	45.756	_KQEEADPAS(ph)DEENQGSR_	-0.33321										nucl							IPR007854;	Pre-mRNA polyadenylation factor Fip1;
GSMUA_Achr4P17370_001	285	S	Hypothetical protein	68.525	_VDS(ph)SEDAR_	0.05331									...R..S......	nucl
GSMUA_Achr4P20010_001	458	S	Probable receptor-like protein kinase At2g42960	50.473	_NRPS(ph)PTK_	-0.14583										chlo	phosphorylation; cellular protein metabolic process; primary metabolic process; cellular metabolic process; phosphate-containing compound metabolic process; organic substance metabolic process; metabolic process; protein phosphorylation; phosphorus metabolic process; cellular macromolecule metabolic process; cellular protein modification process; protein metabolic process; macromolecule metabolic…		ATP binding; nucleoside phosphate binding; phosphotransferase activity, alcohol group as acceptor; nucleoside binding; ion binding; nucleotide binding; protein kinase activity; organic cyclic compound binding; heterocyclic compound binding; ribonucleoside binding; kinase activity; catalytic activity; ribonucleotide binding; binding; purine ribonucleoside binding; purine ribonucleotide binding; an…				IPR000719; IPR002290; IPR011009;	Protein kinase domain; Protein kinase-like domain; Serine/threonine/dual specificity protein kinase, catalytic domain;	[T]	KOG1187	Serine/threonine protein kinase
GSMUA_Achr4P20920_001	1108	S	Putative Protein TIME FOR COFFEE	38.3	_GLQHSFS(ph)FEK_	-0.81633										nucl
GSMUA_Achr4P21270_001	23	S	CHD3-type chromatin-remodeling factor PICKLE	53.625	_RPLYNLDDS(ph)DDDDFVVGK_	-0.7468									......SDD....	cyto			DNA binding; ATP binding; nucleoside phosphate binding; nucleoside binding; ion binding; protein binding; nucleotide binding; zinc ion binding; heterocyclic compound binding; organic cyclic compound binding; ribonucleoside binding; transition metal ion binding; ribonucleotide binding; binding; nucleic acid binding; purine ribonucleoside binding; cation binding; metal ion binding; purine ribonucle…	K11643	CHD4; chromodomain-helicase-DNA-binding protein 4 [EC:3.6.4.12]	map05203 Viral carcinogenesis;	IPR009463; IPR001965; IPR027417; IPR009462; IPR000953; IPR000330; IPR023780; IPR013083; IPR014001; IPR016197; IPR001650; IPR019787;	Helicase superfamily 1/2, ATP-binding domain; Zinc finger, PHD-type; Chromo/chromo shadow domain; Zinc finger, PHD-finger; Chromo domain; SNF2-related; Helicase, C-terminal; Domain of unknown function DUF1086; Domain of unknown function DUF1087; Zinc finger, RING/FYVE/PHD-type; Chromo domain-like; P-loop containing nucleoside triphosphate hydrolase;	[R]	KOG0383	Predicted helicase
GSMUA_Achr4P21930_001	193	S	Pre-mRNA-splicing factor SLU7	49.076	_KADEDGGS(ph)DDDDDDDYLK_	-2.0478									......SDD....	nucl				K12819	SLU7; pre-mRNA-processing factor SLU7	map03040 Spliceosome;	IPR021715;	Pre-mRNA splicing Prp18-interacting factor;	[A]	KOG2560	RNA splicing factor - Slu7p
GSMUA_Achr4P23910_001	115	S	"eukaryotic translation initiation factor-related, putative, expressed"	61.139	_TPVSPDNTLRS(ph)PPPSR_	0.6061									......SP.....	nucl
GSMUA_Achr4P25770_001	136	T	"heavy metal-associated domain containing protein, expressed"	93.701	_ASST(ph)EVK_	0.57493										chlo	transport; cation transport; metal ion transport; ion transport; single-organism process; localization; single-organism transport; establishment of localization;		metal ion binding; cation binding; binding; ion binding;				IPR006121;	Heavy metal-associated domain, HMA;	[P]	KOG1603	Copper chaperone
GSMUA_Achr4P27150_001	24	S	expressed protein	44.6	_KDDISDLPNEVDAGSNS(ph)PVEAK_	-0.71813									......SP.....	cyto			protein binding; binding;				IPR011990;	Tetratricopeptide-like helical domain;
GSMUA_Achr4P27650_001	1487	S	Putative Brefeldin A-inhibited guanine nucleotide-exchange protein 2	46.065	_DDYGESNLQTNLDES(ph)DGLPSPSGNK_	3.9257										chlo	regulation of cellular process; regulation of biological process; regulation of cell communication; regulation of signaling; regulation of response to stimulus; regulation of Ras protein signal transduction; regulation of ARF protein signal transduction; regulation of signal transduction; regulation of small GTPase mediated signal transduction; biological regulation;		enzyme regulator activity; ARF guanyl-nucleotide exchange factor activity; guanyl-nucleotide exchange factor activity; binding; nucleoside-triphosphatase regulator activity; GTPase regulator activity; small GTPase regulator activity;	K13462	MIN7; guanine nucleotide-exchange factor	map04626 Plant-pathogen interaction;	IPR023394; IPR000904; IPR011989; IPR016024; IPR015403;	Sec7 domain; Sec7 domain, alpha orthogonal bundle; Armadillo-type fold; Armadillo-like helical; Domain of unknown function DUF1981, Sec7 associated;	[U]	KOG0929	Guanine nucleotide exchange factor
GSMUA_Achr4P27650_001	1511	T	Putative Brefeldin A-inhibited guanine nucleotide-exchange protein 2	78.264	_SQT(ph)FGQR_	0.72505										chlo	regulation of cellular process; regulation of biological process; regulation of cell communication; regulation of signaling; regulation of response to stimulus; regulation of Ras protein signal transduction; regulation of ARF protein signal transduction; regulation of signal transduction; regulation of small GTPase mediated signal transduction; biological regulation;		enzyme regulator activity; ARF guanyl-nucleotide exchange factor activity; guanyl-nucleotide exchange factor activity; binding; nucleoside-triphosphatase regulator activity; GTPase regulator activity; small GTPase regulator activity;	K13462	MIN7; guanine nucleotide-exchange factor	map04626 Plant-pathogen interaction;	IPR023394; IPR000904; IPR011989; IPR016024; IPR015403;	Sec7 domain; Sec7 domain, alpha orthogonal bundle; Armadillo-type fold; Armadillo-like helical; Domain of unknown function DUF1981, Sec7 associated;	[U]	KOG0929	Guanine nucleotide exchange factor
GSMUA_Achr4P27650_001	1544	S	Putative Brefeldin A-inhibited guanine nucleotide-exchange protein 2	63.302	_SKNDTDDLGPVS(ph)PVK_	-0.52163									......SP.....	chlo	regulation of cellular process; regulation of biological process; regulation of cell communication; regulation of signaling; regulation of response to stimulus; regulation of Ras protein signal transduction; regulation of ARF protein signal transduction; regulation of signal transduction; regulation of small GTPase mediated signal transduction; biological regulation;		enzyme regulator activity; ARF guanyl-nucleotide exchange factor activity; guanyl-nucleotide exchange factor activity; binding; nucleoside-triphosphatase regulator activity; GTPase regulator activity; small GTPase regulator activity;	K13462	MIN7; guanine nucleotide-exchange factor	map04626 Plant-pathogen interaction;	IPR023394; IPR000904; IPR011989; IPR016024; IPR015403;	Sec7 domain; Sec7 domain, alpha orthogonal bundle; Armadillo-type fold; Armadillo-like helical; Domain of unknown function DUF1981, Sec7 associated;	[U]	KOG0929	Guanine nucleotide exchange factor
GSMUA_Achr4P29650_001	30	S	Probable serine/threonine-protein kinase At4g35230	56.884	_RLS(ph)LSLNQAAAEGGGR_	0.079914									...R..S......	nucl	phosphorylation; cellular protein metabolic process; primary metabolic process; cellular metabolic process; phosphate-containing compound metabolic process; organic substance metabolic process; metabolic process; protein phosphorylation; phosphorus metabolic process; cellular macromolecule metabolic process; cellular protein modification process; protein metabolic process; macromolecule metabolic…		ATP binding; nucleoside phosphate binding; phosphotransferase activity, alcohol group as acceptor; nucleoside binding; ion binding; protein binding; protein kinase activity; nucleotide binding; organic cyclic compound binding; heterocyclic compound binding; ribonucleoside binding; kinase activity; catalytic activity; ribonucleotide binding; binding; purine ribonucleoside binding; anion binding; p…	K14500	BSK; BR-signaling kinase [EC:2.7.11.1]	map04075 Plant hormone signal transduction;	IPR000719; IPR011990; IPR001245; IPR011009;	Protein kinase domain; Tetratricopeptide-like helical domain; Protein kinase-like domain; Serine-threonine/tyrosine-protein kinase catalytic domain;
GSMUA_Achr4P30880_001	458	S	Serine/threonine protein phosphatase 2A 55 kDa regulatory subunit B beta isoform	83.168	_SLS(ph)SFAR_	1.8306									...R..S......	nucl	regulation of cellular process; single organism signaling; cellular response to stimulus; signal transduction; regulation of biological process; cell communication; single-organism cellular process; single-organism process; response to stimulus; signaling; cellular process; biological regulation;	cell part; intracellular; macromolecular complex; protein serine/threonine phosphatase complex; intracellular part; protein complex; cell; protein phosphatase type 2A complex;	protein binding; protein phosphatase type 2A regulator activity; enzyme regulator activity; binding; phosphatase regulator activity; protein phosphatase regulator activity;	K04354	PPP2R2; serine/threonine-protein phosphatase 2A regulatory subunit B	map04152 AMPK signaling pathway; map04530 Tight junction; map04151 PI3K-Akt signaling pathway; map05160 Hepatitis C; map04728 Dopaminergic synapse; map04391 Hippo signaling pathway - fly; map03015 mRNA surveillance pathway; map04390 Hippo signaling pathway; map04111 Cell cycle - yeast; map05142 Chagas disease (American trypanosomiasis); map04261 Adrenergic signaling in cardiomyocytes;	IPR017986; IPR015943;	WD40/YVTN repeat-like-containing domain; WD40-repeat-containing domain;	[T]	KOG1354	Serine/threonine protein phosphatase 2A, regulatory subunit
GSMUA_Achr4P31270_001	8	S	Glutamate decarboxylase 1	65.022	_IAS(ph)ETDVSIQHTFASR_	4.0946									.L.R..S......	cyto	glutamine family amino acid metabolic process; dicarboxylic acid metabolic process; small molecule metabolic process; nitrogen compound metabolic process; primary metabolic process; alpha-amino acid metabolic process; cellular metabolic process; organic substance metabolic process; metabolic process; cellular amino acid metabolic process; single-organism metabolic process; carboxylic acid metabol…		glutamate decarboxylase activity; catalytic activity; binding; carbon-carbon lyase activity; ion binding; carboxy-lyase activity; lyase activity; anion binding; cofactor binding; pyridoxal phosphate binding;	K01580	E4.1.1.15; glutamate decarboxylase [EC:4.1.1.15]	map01100 Metabolic pathways; map00430 Taurine and hypotaurine metabolism; map04940 Type I diabetes mellitus; map00650 Butanoate metabolism; map00410 beta-Alanine metabolism; map01110 Biosynthesis of secondary metabolites; map04727 GABAergic synapse; map00250 Alanine, aspartate and glutamate metabolism;	IPR015424; IPR015421;	Pyridoxal phosphate-dependent transferase; Pyridoxal phosphate-dependent transferase, major region, subdomain 1;
GSMUA_Achr4P31410_001	36	S	"IQ calmodulin-binding motif domain containing protein, expressed"	49.333	_SASADKS(ph)QGR_	-0.16066										nucl			protein binding; binding;
GSMUA_Achr4P32440_001	458	S	expressed protein	59.163	_GKPGS(ph)PAPPSWFTGR_	-1.2207									......SP.....	nucl			anion binding; cofactor binding; catalytic activity; pyridoxal phosphate binding; binding; ion binding;				IPR015424; IPR015421;	Pyridoxal phosphate-dependent transferase; Pyridoxal phosphate-dependent transferase, major region, subdomain 1;
GSMUA_Achr5P00750_001	1317	S	Glutamate receptor 3.4	56.02	_RPVS(ph)PPIVR_	0.15498									......SP.....	plas		membrane;	ligand-gated ion channel activity; ion gated channel activity; signaling receptor activity; ligand-gated channel activity; extracellular ligand-gated ion channel activity; ion transmembrane transporter activity; passive transmembrane transporter activity; ion binding; substrate-specific transporter activity; transmembrane signaling receptor activity; signal transducer activity; channel activity; …	K05387			IPR006903; IPR006569; IPR028082; IPR001320; IPR001828; IPR007087; IPR008942;	RNA polymerase II-binding domain; Ionotropic glutamate receptor; Periplasmic binding protein-like I; Zinc finger, C2H2; ENTH/VHS; CID domain; Extracellular ligand-binding receptor;	[PET]	KOG1052	Glutamate-gated kainate-type ion channel receptor subunit GluR5 and related subunits
GSMUA_Achr5P04250_001	563	S	"WD domain, G-beta repeat domain containing protein, expressed"	67.08	_VPSLNS(ph)PHK_	1.2922									......SP.....	chlo			protein binding; binding;	K12616	EDC4; enhancer of mRNA-decapping protein 4	map03018 RNA degradation;	IPR017986; IPR015943;	WD40/YVTN repeat-like-containing domain; WD40-repeat-containing domain;	[R]	KOG1916	Nuclear protein, contains WD40 repeats
GSMUA_Achr5P04950_001	90	S	Uncharacterized membrane protein At1g16860	61.344	_S(ph)NSGPLNK_	-2.6338									...R..S......	plas
GSMUA_Achr5P04950_001	92	S	Uncharacterized membrane protein At1g16860	62.088	_SNS(ph)GPLNK_	-1.2888									...K..S......	plas
GSMUA_Achr5P04950_001	157	S	Uncharacterized membrane protein At1g16860	52.019	_KVSGPLDS(ph)SGSAK_	0.038475										plas
GSMUA_Achr5P07170_001	695	S	Cation/H(+) antiporter 20	46.318	_QNVTLRPS(ph)PLK_	1.8618									......SP.....	chlo	transport; transmembrane transport; cation transport; ion transport; single-organism cellular process; single-organism process; localization; cellular process; establishment of localization; single-organism transport;	intrinsic to membrane; membrane; integral to membrane; membrane part;	solute:cation antiporter activity; active transmembrane transporter activity; secondary active transmembrane transporter activity; ion transmembrane transporter activity; solute:hydrogen antiporter activity; substrate-specific transporter activity; monovalent inorganic cation transmembrane transporter activity; inorganic cation transmembrane transporter activity; hydrogen ion transmembrane transp…				IPR014729; IPR006153;	Rossmann-like alpha/beta/alpha sandwich fold; Cation/H+ exchanger;	[P]	KOG1650	Predicted K+/H+-antiporter
GSMUA_Achr5P07410_001	104	S	LRR repeats and ubiquitin-like domain-containing protein At2g30105	58.116	_DAATQSIS(ph)PR_	-1.2439									......SP.....	nucl			protein binding; binding;				IPR029071; IPR000626;	Ubiquitin-related domain; Ubiquitin-like;	[R]	KOG0619	FOG: Leucine rich repeat
GSMUA_Achr5P09170_001	330	T	"protein kinase domain containing protein, expressed"	67.507	_STT(ph)FTER_	-1.3589										nucl	phosphorylation; cellular protein metabolic process; primary metabolic process; cellular metabolic process; phosphate-containing compound metabolic process; organic substance metabolic process; metabolic process; protein phosphorylation; phosphorus metabolic process; cellular macromolecule metabolic process; cellular protein modification process; protein metabolic process; macromolecule metabolic…		ATP binding; nucleoside phosphate binding; phosphotransferase activity, alcohol group as acceptor; nucleoside binding; ion binding; protein kinase activity; nucleotide binding; organic cyclic compound binding; heterocyclic compound binding; ribonucleoside binding; kinase activity; catalytic activity; ribonucleotide binding; binding; purine ribonucleoside binding; protein serine/threonine kinase a…				IPR000719; IPR002290; IPR001245; IPR011009;	Protein kinase domain; Protein kinase-like domain; Serine-threonine/tyrosine-protein kinase catalytic domain; Serine/threonine/dual specificity protein kinase, catalytic domain;	[T]	KOG0192	Tyrosine kinase specific for activated (GTP-bound) p21cdc42Hs
GSMUA_Achr5P09190_001	45	S	Golgin candidate 5	62.528	_HDS(ph)GDEGSAK_	0.64281									...K..S......	nucl									[K]	KOG4673	Transcription factor TMF, TATA element modulatory factor
GSMUA_Achr5P10760_001	183	S	Remorin	37.613	_MS(ph)SISAWENSK_	-1.9301									...K..S......	cyto	transport; cation transport; metal ion transport; ion transport; single-organism process; localization; single-organism transport; establishment of localization;		metal ion binding; cation binding; binding; ion binding;				IPR006121; IPR005516; IPR005518;	Heavy metal-associated domain, HMA; Remorin, N-terminal; Remorin, C-terminal;
GSMUA_Achr5P10760_001	186	S	Remorin	68.42	_MSSIS(ph)AWENSK_	-1.0591										cyto	transport; cation transport; metal ion transport; ion transport; single-organism process; localization; single-organism transport; establishment of localization;		metal ion binding; cation binding; binding; ion binding;				IPR006121; IPR005516; IPR005518;	Heavy metal-associated domain, HMA; Remorin, N-terminal; Remorin, C-terminal;
GSMUA_Achr5P11480_001	194	S	Probable aquaporin PIP2-6	63.8	_ALGSFRS(ph)NPTN_	0.93448										cyto	transport; localization; establishment of localization;	membrane;	transporter activity;				IPR023271;	Aquaporin-like;	[G]	KOG0223	Aquaporin (major intrinsic protein family)
GSMUA_Achr5P15870_001	283	S	Monosaccharide-sensing protein 2	57.034	_GQSSLALVS(ph)R_	-0.20761										plas	transport; transmembrane transport; single-organism cellular process; single-organism process; localization; cellular process; establishment of localization; single-organism transport;	intrinsic to membrane; membrane; integral to membrane; membrane part;	substrate-specific transporter activity; substrate-specific transmembrane transporter activity; transporter activity; transmembrane transporter activity;				IPR020846;	Major facilitator superfamily domain;	[R]	KOG0254	Predicted transporter (major facilitator superfamily)
GSMUA_Achr5P15870_001	302	T	Monosaccharide-sensing protein 2	65.467	_GVPLMDPLVT(ph)LFGSVHEK_	0.4917										plas	transport; transmembrane transport; single-organism cellular process; single-organism process; localization; cellular process; establishment of localization; single-organism transport;	intrinsic to membrane; membrane; integral to membrane; membrane part;	substrate-specific transporter activity; substrate-specific transmembrane transporter activity; transporter activity; transmembrane transporter activity;				IPR020846;	Major facilitator superfamily domain;	[R]	KOG0254	Predicted transporter (major facilitator superfamily)
GSMUA_Achr5P15870_001	306	S	Monosaccharide-sensing protein 2	136.96	_GVPLMDPLVTLFGS(ph)VHEK_	-1.4685										plas	transport; transmembrane transport; single-organism cellular process; single-organism process; localization; cellular process; establishment of localization; single-organism transport;	intrinsic to membrane; membrane; integral to membrane; membrane part;	substrate-specific transporter activity; substrate-specific transmembrane transporter activity; transporter activity; transmembrane transporter activity;				IPR020846;	Major facilitator superfamily domain;	[R]	KOG0254	Predicted transporter (major facilitator superfamily)
GSMUA_Achr5P15870_001	449	S	Monosaccharide-sensing protein 2	59.864	_IYLHQEGIPGS(ph)R_	0.4904										plas	transport; transmembrane transport; single-organism cellular process; single-organism process; localization; cellular process; establishment of localization; single-organism transport;	intrinsic to membrane; membrane; integral to membrane; membrane part;	substrate-specific transporter activity; substrate-specific transmembrane transporter activity; transporter activity; transmembrane transporter activity;				IPR020846;	Major facilitator superfamily domain;	[R]	KOG0254	Predicted transporter (major facilitator superfamily)
GSMUA_Achr5P16090_001	121	S	"frigida, putative, expressed"	93.614	_VAS(ph)PEPIDVR_	1.3495									......SP.....	nucl
GSMUA_Achr5P19150_001	901	S	"EF hand family protein, putative, expressed"	59.04	_FDS(ph)VSSSR_	1.1561									.L.R..S......	nucl			cation binding; metal ion binding; protein binding; calcium ion binding; binding; ion binding;				IPR000261; IPR011992; IPR002048;	EF-hand domain; EPS15 homology (EH); EF-hand domain pair;	[TU]	KOG0998	Synaptic vesicle protein EHS-1 and related EH domain proteins
GSMUA_Achr5P19820_001	287	S	ABC transporter G family member 11	59.198	_ATLKGS(ph)VK_	1.1487										plas		membrane;	ATP binding; nucleoside phosphate binding; nucleoside binding; ion binding; hydrolase activity, acting on acid anhydrides; hydrolase activity; nucleotide binding; nucleoside-triphosphatase activity; ATPase activity; organic cyclic compound binding; heterocyclic compound binding; ribonucleoside binding; pyrophosphatase activity; catalytic activity; ribonucleotide binding; binding; purine ribonucle…				IPR003439; IPR027417; IPR013525;	ABC transporter-like; ABC-2 type transporter; P-loop containing nucleoside triphosphate hydrolase;	[Q]	KOG0061	Transporter, ABC superfamily (Breast cancer resistance protein)
GSMUA_Achr5P25150_001	63	S	Putative expressed protein	62.617	_KPFGEVGSMS(ph)PESVNK_	0.47005									......SP.....	nucl
GSMUA_Achr5P28130_001	231	Y	"Putative 6-phosphofructo-2-kinase/fructose-2,6-biphosphatase"	57.267	_NDALSGSSY(ph)GSSK_	-0.4963										cyto	carbohydrate metabolic process; primary metabolic process; cellular metabolic process; phosphate-containing compound metabolic process; organic substance metabolic process; single-organism carbohydrate metabolic process; metabolic process; fructose metabolic process; phosphorus metabolic process; monosaccharide metabolic process; organophosphate metabolic process; fructose 2,6-bisphosphate metabo…		fructose-2,6-bisphosphate 2-phosphatase activity; nucleoside phosphate binding; phosphotransferase activity, alcohol group as acceptor; phosphatase activity; hydrolase activity; heterocyclic compound binding; organic cyclic compound binding; kinase activity; polysaccharide binding; ribonucleotide binding; catalytic activity; binding; purine ribonucleoside binding; anion binding; adenyl ribonucleo…	K01103	PFKFB; 6-phosphofructo-2-kinase / fructose-2,6-bisphosphatase [EC:2.7.1.105 3.1.3.46]	map04152 AMPK signaling pathway; map04066 HIF-1 signaling pathway; map00051 Fructose and mannose metabolism;	IPR013783; IPR013784; IPR027417; IPR002044; IPR013079;	Carbohydrate binding module family 20; Immunoglobulin-like fold; Carbohydrate-binding-like fold; 6-phosphofructo-2-kinase; P-loop containing nucleoside triphosphate hydrolase;	[G]	KOG0234	Fructose-6-phosphate 2-kinase/fructose-2,6-biphosphatase
GSMUA_Achr5P28130_001	233	S	"Putative 6-phosphofructo-2-kinase/fructose-2,6-biphosphatase"	61.477	_NDALSGSSYGS(ph)SK_	1.0191										cyto	carbohydrate metabolic process; primary metabolic process; cellular metabolic process; phosphate-containing compound metabolic process; organic substance metabolic process; single-organism carbohydrate metabolic process; metabolic process; fructose metabolic process; phosphorus metabolic process; monosaccharide metabolic process; organophosphate metabolic process; fructose 2,6-bisphosphate metabo…		fructose-2,6-bisphosphate 2-phosphatase activity; nucleoside phosphate binding; phosphotransferase activity, alcohol group as acceptor; phosphatase activity; hydrolase activity; heterocyclic compound binding; organic cyclic compound binding; kinase activity; polysaccharide binding; ribonucleotide binding; catalytic activity; binding; purine ribonucleoside binding; anion binding; adenyl ribonucleo…	K01103	PFKFB; 6-phosphofructo-2-kinase / fructose-2,6-bisphosphatase [EC:2.7.1.105 3.1.3.46]	map04152 AMPK signaling pathway; map04066 HIF-1 signaling pathway; map00051 Fructose and mannose metabolism;	IPR013783; IPR013784; IPR027417; IPR002044; IPR013079;	Carbohydrate binding module family 20; Immunoglobulin-like fold; Carbohydrate-binding-like fold; 6-phosphofructo-2-kinase; P-loop containing nucleoside triphosphate hydrolase;	[G]	KOG0234	Fructose-6-phosphate 2-kinase/fructose-2,6-biphosphatase
GSMUA_Achr5P28610_001	195	S	ADP-ribosylation factor GTPase-activating protein AGD7	98.254	_NQS(ph)TGNFR_	0.71622									...R..S......	nucl	regulation of GTP catabolic process; regulation of cellular process; regulation of purine nucleotide catabolic process; regulation of phosphorus metabolic process; regulation of primary metabolic process; regulation of cellular catabolic process; regulation of catabolic process; regulation of nucleobase-containing compound metabolic process; regulation of signaling; regulation of nucleotide catab…		ARF GTPase activator activity; transition metal ion binding; enzyme regulator activity; binding; nucleoside-triphosphatase regulator activity; ion binding; GTPase regulator activity; cation binding; metal ion binding; small GTPase regulator activity; zinc ion binding; enzyme activator activity; GTPase activator activity;	K12492	ARFGAP1; ADP-ribosylation factor GTPase-activating protein 1	map04144 Endocytosis;			[TUZ]	KOG0704	ADP-ribosylation factor GTPase activator
GSMUA_Achr6P00160_001	147	S	"remorin, putative, expressed"	64.589	_RPPPEIDSAAS(ph)SSADEVR_	0.47072										nucl							IPR005516;	Remorin, C-terminal;
GSMUA_Achr6P05760_001	312	Y	ABC transporter G family member 8	36.395	_EIVTLY(ph)GR_	0.69502										nucl		membrane;	ATP binding; nucleoside phosphate binding; nucleoside binding; ion binding; hydrolase activity, acting on acid anhydrides; hydrolase activity; nucleotide binding; nucleoside-triphosphatase activity; ATPase activity; organic cyclic compound binding; heterocyclic compound binding; ribonucleoside binding; pyrophosphatase activity; catalytic activity; ribonucleotide binding; binding; purine ribonucle…				IPR003593; IPR003439; IPR027417; IPR013525;	AAA+ ATPase domain; ABC transporter-like; ABC-2 type transporter; P-loop containing nucleoside triphosphate hydrolase;	[Q]	KOG0061	Transporter, ABC superfamily (Breast cancer resistance protein)
[truncated: 392 more rows]
